# Supplementary material for: Crystal structures of three zinc(II) halide coordination complexes with quinoline N-oxide
Source: Acta Crystallogr E Crystallogr Commun. 2022 Jun 10;78(Pt 7):716–21. doi: 10.1107/S2056989022005953 (PMC9260350; doi:10.1107/S2056989022005953)
Supplement: Supplementary file 1 [file e-78-00716-sup1.cif]

##############################################################################
#                                                                            #
# This CIF contains the data in a paper accepted for publication in          #
# Acta Crystallographica Section E. It conforms to the requirements of       #
# Notes for Authors for Acta Crystallographica Section E, and has been       #
# peer reviewed under the auspices of the IUCr Commission on Journals.       #
#                                                                            #
# Full details of the Crystallographic Information File format               #
# are given in the paper "The Crystallographic Information File (CIF):       #
# a New Standard Archive File for Crystallography" by S. R. Hall, F. H.      #
# Allen and I. D. Brown [Acta Cryst. (1991), A47, 655-685].                  #
#                                                                            #
# The current version of the core CIF dictionary is obtainable from          #
# ftp://ftp.iucr.org/pub/cif_core.dic.                                       #
#                                                                            #
# Software is freely available for graphical display of the structure(s)     #
# in this CIF. For information consult the CIF software page                 #
# http://www.iucr.org/resources/cif/software.                                #
#                                                                            #
# This file may be used for bona fide research purposes within the           #
# scientific community so long as proper attribution is given to the journal # 
# article from which it was obtained.                                        #
#                                                                            #
##############################################################################
data_I
_audit_creation_method
;
Olex2 1.3
(compiled 2020.11.12 svn.r5f609507 for OlexSys, GUI svn.r6403)
;
_journal_date_recd_electronic     2022-01-20
_journal_date_accepted     2022-06-02
_journal_name_full     'Acta Crystallographica, Section E'
_journal_year     2022
_journal_volume     78
_journal_issue      7
_journal_page_first     0
_journal_page_last     0
_journal_paper_category     GM
_journal_paper_doi     10.1107/S2056989022005953
_journal_coeditor_code     ZV2014
_publ_contact_author_name     'Clifford W. Padgett'
_publ_contact_author_address
;
Georgia Southern University, 11935 Abercorn St., Department of Chemistry and
Biochemistry, Savannah GA 31419
;
_publ_contact_author_email     'cpadgett@georgiasouthern.edu'
_publ_contact_author_fax     ?
_publ_contact_author_phone     ?
_publ_section_title
;
Crystal structures of three zinc(II) halide coordination complexes with
quinoline <i>N</i>-oxide
;
_publ_section_title_footnote     .
loop_
    _publ_author_name
    _publ_author_footnote
    _publ_author_address
    'Padgett, Clifford W.' .
;
Georgia Southern University, 11935 Abercorn St., Department of Chemistry and \
Biochemistry, Savannah GA 31419
USA
;
    'Lynch, Will E.' .
;
Georgia Southern University, 11935 Abercorn St., Department of Chemistry and \
Biochemistry, Savannah GA 31419
USA
;
    'Groneck, Erin N.' .
;
Georgia Southern University, 11935 Abercorn St., Department of Chemistry and \
Biochemistry, Savannah GA 31419
USA
;
    'Raymundo, Melina' .
;
Georgia Southern University, 11935 Abercorn St., Department of Chemistry and \
Biochemistry, Savannah GA 31419
USA
;
    'Adams, Desiree' .
;
Georgia Southern University, 11935 Abercorn St., Department of Chemistry and \
Biochemistry, Savannah GA 31419
USA
;
_publ_section_synopsis
;
The structures of the three related compounds dichloridobis(quinoline
<i>N</i>-oxide-\k<i>O</i>)zinc(II); dibromidobis(quinoline
<i>N</i>-oxide-\k<i>O</i>)zinc(II) and diiodidobis(quinoline
<i>N</i>-oxide-\k<i>O</i>)zinc(II) are presented.
;
_chemical_name_systematic
;
Dichloridobis(quinoline <i>N</i>-oxide-\k<i>O</i>)zinc(II)
;
_chemical_name_common     ?
_chemical_formula_moiety     'C18 H14 Cl2 N2 O2 Zn'
_chemical_formula_sum     'C18 H14 Cl2 N2 O2 Zn'
_chemical_formula_iupac     '[Zn Cl2 (C9 H7 N1 O1)2]'
_chemical_formula_weight     426.58
_chemical_melting_point     ?
_chemical_absolute_configuration     .
_space_group_crystal_system     monoclinic
_space_group_name_H-M_alt     'P 1 21 1'
_space_group_name_Hall     'P 2yb'
loop_
    _space_group_symop_operation_xyz
    'x, y, z'
    '-x, y+1/2, -z'
_cell_length_a     8.5167(4)
_cell_length_b     7.8697(4)
_cell_length_c     13.1617(7)
_cell_angle_alpha     90
_cell_angle_beta     94.890(5)
_cell_angle_gamma     90
_cell_volume     878.94(8)
_cell_formula_units_Z     2
_cell_measurement_reflns_used     1644
_cell_measurement_theta_min     2.4020
_cell_measurement_theta_max     22.3910
_cell_measurement_temperature     298.0(4)
_exptl_crystal_description     cube
_exptl_crystal_colour     'clear colourless'
_exptl_crystal_size_max     0.1
_exptl_crystal_size_mid     0.1
_exptl_crystal_size_min     0.03
_exptl_crystal_density_diffrn     1.612
_exptl_crystal_density_meas     ?
_exptl_crystal_density_method     ?
_exptl_crystal_F_000     432
_exptl_absorpt_coefficient_mu     1.715
_exptl_absorpt_correction_type     multi-scan
_exptl_absorpt_process_details
;
(CrysAlisPro; Rigaku OD, 2019)
;
_exptl_absorpt_correction_T_min     0.96753
_exptl_absorpt_correction_T_max     1.00000
_diffrn_ambient_temperature     298.0(4)
_diffrn_source     'fine-focus sealed X-ray tube'
_diffrn_radiation_type     'Mo K\a'
_diffrn_radiation_wavelength     0.71073
_diffrn_radiation_monochromator     graphite
_diffrn_measurement_device_type     'Rigaku XtaLAB mini'
_diffrn_measurement_device     'two-circle diffractometer'
_diffrn_measurement_method     '\w scans'
_diffrn_detector     'CCD plate'
_diffrn_detector_area_resol_mean     ?
_diffrn_reflns_number     5308
_diffrn_reflns_av_R_equivalents     0.0355
_diffrn_reflns_av_unetI/netI     0.0696
_diffrn_reflns_theta_min     2.400
_diffrn_reflns_theta_max     25.348
_diffrn_reflns_theta_full     25.242
_diffrn_measured_fraction_theta_max     0.999
_diffrn_measured_fraction_theta_full     0.999
_diffrn_reflns_limit_h_min     -10
_diffrn_reflns_limit_h_max     10
_diffrn_reflns_limit_k_min     -9
_diffrn_reflns_limit_k_max     9
_diffrn_reflns_limit_l_min     -15
_diffrn_reflns_limit_l_max     14
_diffrn_radiation_probe     x-ray
_refine_special_details     ?
_reflns_number_total     3169
_reflns_number_gt     2456
_reflns_threshold_expression     'I > 2\s(I)'
_refine_ls_structure_factor_coef     Fsqd
_refine_ls_matrix_type     full
_refine_ls_R_factor_all     0.0693
_refine_ls_R_factor_gt     0.0440
_refine_ls_wR_factor_gt     0.0670
_refine_ls_wR_factor_ref     0.0773
_refine_ls_goodness_of_fit_ref     1.029
_refine_ls_restrained_S_all     1.029
_refine_ls_number_reflns     3169
_refine_ls_number_parameters     226
_refine_ls_number_restraints     1
_refine_ls_hydrogen_treatment     constr
_refine_ls_weighting_scheme     calc
_refine_ls_weighting_details
                      'w=1/[\s^2^(Fo^2^)+(0.0183P)^2^] where P=(Fo^2^+2Fc^2^)/3'
_atom_sites_solution_hydrogens     geom
_atom_sites_solution_primary     dual
_atom_sites_solution_secondary     ?
_refine_ls_shift/su_max     0.000
_refine_ls_shift/su_mean     0.000
_refine_diff_density_max     0.422
_refine_diff_density_min     -0.351
_refine_ls_extinction_method     none
_refine_ls_extinction_coef     .
_refine_ls_abs_structure_details
;
Flack <i>x</i> determined using 810 quotients
[(<i>I</i>^+^)-(<i>I</i>^-^)]/[(<i>I</i>^+^)+(<i>I</i>^-^)]
(Parsons <i>et al.</i>,  2013).
;
_refine_ls_abs_structure_Flack     -0.006(15)
loop_
    _atom_type_symbol
    _atom_type_description
    _atom_type_scat_dispersion_real
    _atom_type_scat_dispersion_imag
    _atom_type_scat_source
    'C' 'C' 0.0033 0.0016
                         'International Tables Vol C Tables 4.2.6.8 and 6.1.1.4'
    'H' 'H' 0.0000 0.0000
                         'International Tables Vol C Tables 4.2.6.8 and 6.1.1.4'
    'Cl' 'Cl' 0.1484 0.1585
                         'International Tables Vol C Tables 4.2.6.8 and 6.1.1.4'
    'N' 'N' 0.0061 0.0033
                         'International Tables Vol C Tables 4.2.6.8 and 6.1.1.4'
    'O' 'O' 0.0106 0.0060
                         'International Tables Vol C Tables 4.2.6.8 and 6.1.1.4'
    'Zn' 'Zn' 0.2839 1.4301
                         'International Tables Vol C Tables 4.2.6.8 and 6.1.1.4'
_computing_data_collection
;
CrysAlisPro (Rigaku OD, 2019)
;
_computing_cell_refinement
;
CrysAlisPro (Rigaku OD, 2019)
;
_computing_data_reduction
;
CrysAlisPro (Rigaku OD, 2019)
;
_computing_structure_solution
;
<i>SHELXT2014/5</i> (Sheldrick, 2015a)
;
_computing_structure_refinement
;
<i>SHELXL2018/1</i> (Sheldrick, 2015b)
;
_computing_molecular_graphics
;
<i>OLEX2</i> (Dolomanov <i>et al.</i>,  2009)
;
_computing_publication_material
;
<i>OLEX2</i> (Dolomanov <i>et al.</i>,  2009)
;
loop_
    _atom_site_type_symbol
    _atom_site_label
    _atom_site_fract_x
    _atom_site_fract_y
    _atom_site_fract_z
    _atom_site_U_iso_or_equiv
    _atom_site_adp_type
    _atom_site_calc_flag
    _atom_site_occupancy
    _atom_site_disorder_assembly
    _atom_site_disorder_group
    Zn Zn1 0.60832(9) 0.40878(9) 0.69325(6) 0.0481(2) Uani d 1 . .
    Cl Cl1 0.8131(2) 0.5260(3) 0.78185(18) 0.0717(6) Uani d 1 . .
    Cl Cl2 0.5724(2) 0.1322(2) 0.71012(17) 0.0668(6) Uani d 1 . .
    O O1 0.6087(5) 0.4435(7) 0.5459(4) 0.0660(17) Uani d 1 . .
    O O2 0.4152(6) 0.5393(6) 0.7184(4) 0.0543(13) Uani d 1 . .
    N N1 0.6919(7) 0.5702(8) 0.5068(4) 0.0472(15) Uani d 1 . .
    N N2 0.3927(6) 0.6163(7) 0.8067(4) 0.0461(14) Uani d 1 . .
    C C1 0.7938(8) 0.5254(9) 0.4342(5) 0.0418(17) Uani d 1 . .
    C C2 0.8061(9) 0.3562(9) 0.4045(6) 0.052(2) Uani d 1 . .
    H H2 0.745778 0.272501 0.432433 0.063 Uiso calc 1 . .
    C C3 0.9086(10) 0.3150(11) 0.3332(6) 0.065(2) Uani d 1 . .
    H H3 0.916168 0.203042 0.311636 0.077 Uiso calc 1 . .
    C C4 1.0011(10) 0.4398(14) 0.2932(6) 0.071(3) Uani d 1 . .
    H H4 1.072298 0.409606 0.246598 0.085 Uiso calc 1 . .
    C C5 0.9891(9) 0.6041(11) 0.3210(6) 0.061(2) Uani d 1 . .
    H H5 1.051065 0.685676 0.292553 0.074 Uiso calc 1 . .
    C C6 0.8835(8) 0.6538(9) 0.3931(5) 0.0469(18) Uani d 1 . .
    C C7 0.8623(9) 0.8234(8) 0.4243(6) 0.056(2) Uani d 1 . .
    H H7 0.920737 0.910057 0.397750 0.067 Uiso calc 1 . .
    C C8 0.7577(10) 0.8601(9) 0.4927(6) 0.063(2) Uani d 1 . .
    H H8 0.742052 0.972081 0.511924 0.075 Uiso calc 1 . .
    C C9 0.6733(9) 0.7293(10) 0.5342(6) 0.056(2) Uani d 1 . .
    H H9 0.602718 0.754824 0.582143 0.068 Uiso calc 1 . .
    C C10 0.3113(8) 0.5307(9) 0.8777(6) 0.0441(18) Uani d 1 . .
    C C11 0.2654(9) 0.3621(9) 0.8595(6) 0.059(2) Uani d 1 . .
    H H11 0.289239 0.306487 0.800371 0.071 Uiso calc 1 . .
    C C12 0.1846(10) 0.2810(12) 0.9306(7) 0.073(2) Uani d 1 . .
    H H12 0.154890 0.168062 0.920740 0.087 Uiso calc 1 . .
    C C13 0.1458(11) 0.3686(13) 1.0195(7) 0.081(3) Uani d 1 . .
    H H13 0.089040 0.312853 1.066778 0.097 Uiso calc 1 . .
    C C14 0.1899(10) 0.5309(12) 1.0360(7) 0.069(3) Uani d 1 . .
    H H14 0.163818 0.585631 1.094912 0.082 Uiso calc 1 . .
    C C15 0.2745(8) 0.6187(10) 0.9661(5) 0.0508(19) Uani d 1 . .
    C C16 0.3245(9) 0.7899(11) 0.9803(6) 0.065(2) Uani d 1 . .
    H H16 0.300458 0.850485 1.037580 0.078 Uiso calc 1 . .
    C C17 0.4081(9) 0.8637(10) 0.9084(6) 0.067(2) Uani d 1 . .
    H H17 0.443132 0.975085 0.917171 0.081 Uiso calc 1 . .
    C C18 0.4411(9) 0.7745(11) 0.8231(6) 0.061(2) Uani d 1 . .
    H H18 0.499384 0.826957 0.775384 0.073 Uiso calc 1 . .
loop_
    _atom_site_aniso_label
    _atom_site_aniso_U_11
    _atom_site_aniso_U_22
    _atom_site_aniso_U_33
    _atom_site_aniso_U_12
    _atom_site_aniso_U_13
    _atom_site_aniso_U_23
    Zn1 0.0494(4) 0.0451(5) 0.0519(5) -0.0013(5) 0.0168(4) 0.0023(5)
    Cl1 0.0656(13) 0.0678(14) 0.0812(16) -0.0173(11) 0.0034(12) -0.0053(12)
    Cl2 0.0710(14) 0.0421(11) 0.0875(16) -0.0034(10) 0.0087(12) 0.0054(10)
    O1 0.066(3) 0.083(5) 0.052(3) -0.033(3) 0.025(3) 0.006(3)
    O2 0.059(3) 0.063(3) 0.043(3) 0.011(3) 0.017(3) -0.010(3)
    N1 0.045(3) 0.057(4) 0.040(4) -0.004(3) 0.006(3) 0.002(3)
    N2 0.042(3) 0.050(4) 0.046(4) 0.007(3) 0.004(3) -0.003(3)
    C1 0.041(4) 0.047(4) 0.037(4) -0.003(4) 0.000(3) 0.010(4)
    C2 0.052(5) 0.056(5) 0.048(5) -0.008(4) 0.005(4) 0.003(3)
    C3 0.071(6) 0.064(6) 0.060(5) 0.005(5) 0.012(5) -0.003(4)
    C4 0.065(5) 0.097(8) 0.053(5) 0.012(6) 0.016(4) 0.008(6)
    C5 0.047(5) 0.078(6) 0.061(6) -0.006(5) 0.018(4) 0.027(5)
    C6 0.044(4) 0.052(5) 0.045(4) -0.008(4) 0.004(4) 0.010(4)
    C7 0.058(5) 0.043(5) 0.062(5) -0.012(4) -0.013(4) 0.019(4)
    C8 0.076(6) 0.042(5) 0.068(5) 0.006(4) -0.009(5) 0.001(4)
    C9 0.059(5) 0.065(6) 0.046(4) 0.013(4) 0.010(4) -0.004(4)
    C10 0.039(4) 0.043(4) 0.050(5) 0.009(4) 0.004(4) 0.008(4)
    C11 0.055(5) 0.061(6) 0.062(5) -0.003(4) 0.011(4) -0.004(4)
    C12 0.076(6) 0.056(5) 0.086(7) -0.007(5) 0.015(6) 0.002(5)
    C13 0.073(6) 0.097(10) 0.075(6) -0.004(6) 0.021(5) 0.022(6)
    C14 0.062(6) 0.085(7) 0.060(6) 0.004(5) 0.012(5) 0.001(5)
    C15 0.047(4) 0.059(5) 0.046(5) 0.008(4) 0.004(4) 0.002(4)
    C16 0.066(6) 0.065(6) 0.063(5) 0.010(5) 0.001(5) -0.021(5)
    C17 0.070(6) 0.053(6) 0.078(6) -0.004(4) 0.001(5) -0.011(4)
    C18 0.072(6) 0.039(4) 0.073(6) -0.005(4) 0.012(5) -0.004(5)
_geom_special_details
;
 All esds (except the esd in the dihedral angle between two l.s. planes)
 are estimated using the full covariance matrix.  The cell esds are taken
 into account individually in the estimation of esds in distances, angles
 and torsion angles; correlations between esds in cell parameters are only
 used when they are defined by crystal symmetry.  An approximate (isotropic)
 treatment of cell esds is used for estimating esds involving l.s. planes.
;
loop_
    _geom_bond_atom_site_label_1
    _geom_bond_atom_site_label_2
    _geom_bond_site_symmetry_2
    _geom_bond_distance
    _geom_bond_publ_flag
    Zn1 Cl1 . 2.215(2) y
    Zn1 Cl2 . 2.211(2) ?
    Zn1 O1 . 1.959(5) ?
    Zn1 O2 . 1.991(4) ?
    O1 N1 . 1.351(7) ?
    O2 N2 . 1.339(6) ?
    N1 C1 . 1.389(8) ?
    N1 C9 . 1.316(9) ?
    N2 C10 . 1.385(8) ?
    N2 C18 . 1.324(9) ?
    C1 C2 . 1.395(9) ?
    C1 C6 . 1.403(9) ?
    C2 H2 . 0.9300 ?
    C2 C3 . 1.373(10) ?
    C3 H3 . 0.9300 ?
    C3 C4 . 1.390(11) ?
    C4 H4 . 0.9300 ?
    C4 C5 . 1.350(12) ?
    C5 H5 . 0.9300 ?
    C5 C6 . 1.417(10) ?
    C6 C7 . 1.412(10) ?
    C7 H7 . 0.9300 ?
    C7 C8 . 1.350(11) ?
    C8 H8 . 0.9300 ?
    C8 C9 . 1.393(10) ?
    C9 H9 . 0.9300 ?
    C10 C11 . 1.398(10) ?
    C10 C15 . 1.412(10) ?
    C11 H11 . 0.9300 ?
    C11 C12 . 1.366(10) ?
    C12 H12 . 0.9300 ?
    C12 C13 . 1.421(12) ?
    C13 H13 . 0.9300 ?
    C13 C14 . 1.344(12) ?
    C14 H14 . 0.9300 ?
    C14 C15 . 1.399(10) ?
    C15 C16 . 1.420(11) ?
    C16 H16 . 0.9300 ?
    C16 C17 . 1.362(11) ?
    C17 H17 . 0.9300 ?
    C17 C18 . 1.373(10) ?
    C18 H18 . 0.9300 ?
loop_
    _geom_angle_atom_site_label_1
    _geom_angle_atom_site_label_2
    _geom_angle_atom_site_label_3
    _geom_angle_site_symmetry_1
    _geom_angle_site_symmetry_3
    _geom_angle
    _geom_angle_publ_flag
    Cl2 Zn1 Cl1 . . 117.80(9) ?
    O1 Zn1 Cl1 . . 113.30(15) ?
    O1 Zn1 Cl2 . . 104.40(18) ?
    O1 Zn1 O2 . . 99.4(2) ?
    O2 Zn1 Cl1 . . 108.81(16) ?
    O2 Zn1 Cl2 . . 111.57(16) ?
    N1 O1 Zn1 . . 121.7(4) ?
    N2 O2 Zn1 . . 124.0(4) ?
    O1 N1 C1 . . 117.0(6) ?
    C9 N1 O1 . . 121.2(6) ?
    C9 N1 C1 . . 121.8(6) ?
    O2 N2 C10 . . 118.8(6) ?
    C18 N2 O2 . . 120.2(6) ?
    C18 N2 C10 . . 120.9(6) ?
    N1 C1 C2 . . 120.1(7) ?
    N1 C1 C6 . . 118.3(7) ?
    C2 C1 C6 . . 121.6(7) ?
    C1 C2 H2 . . 120.5 ?
    C3 C2 C1 . . 118.9(7) ?
    C3 C2 H2 . . 120.5 ?
    C2 C3 H3 . . 119.8 ?
    C2 C3 C4 . . 120.4(8) ?
    C4 C3 H3 . . 119.8 ?
    C3 C4 H4 . . 119.5 ?
    C5 C4 C3 . . 121.0(8) ?
    C5 C4 H4 . . 119.5 ?
    C4 C5 H5 . . 119.6 ?
    C4 C5 C6 . . 120.9(8) ?
    C6 C5 H5 . . 119.6 ?
    C1 C6 C5 . . 117.2(7) ?
    C1 C6 C7 . . 118.8(7) ?
    C7 C6 C5 . . 124.0(7) ?
    C6 C7 H7 . . 119.9 ?
    C8 C7 C6 . . 120.3(7) ?
    C8 C7 H7 . . 119.9 ?
    C7 C8 H8 . . 120.2 ?
    C7 C8 C9 . . 119.7(7) ?
    C9 C8 H8 . . 120.2 ?
    N1 C9 C8 . . 121.1(7) ?
    N1 C9 H9 . . 119.4 ?
    C8 C9 H9 . . 119.4 ?
    N2 C10 C11 . . 119.6(7) ?
    N2 C10 C15 . . 118.5(7) ?
    C11 C10 C15 . . 121.9(7) ?
    C10 C11 H11 . . 120.8 ?
    C12 C11 C10 . . 118.4(8) ?
    C12 C11 H11 . . 120.8 ?
    C11 C12 H12 . . 119.9 ?
    C11 C12 C13 . . 120.2(9) ?
    C13 C12 H12 . . 119.9 ?
    C12 C13 H13 . . 119.6 ?
    C14 C13 C12 . . 120.9(9) ?
    C14 C13 H13 . . 119.6 ?
    C13 C14 H14 . . 119.5 ?
    C13 C14 C15 . . 121.0(9) ?
    C15 C14 H14 . . 119.5 ?
    C10 C15 C16 . . 119.2(7) ?
    C14 C15 C10 . . 117.6(8) ?
    C14 C15 C16 . . 123.2(8) ?
    C15 C16 H16 . . 120.6 ?
    C17 C16 C15 . . 118.8(7) ?
    C17 C16 H16 . . 120.6 ?
    C16 C17 H17 . . 119.8 ?
    C16 C17 C18 . . 120.3(8) ?
    C18 C17 H17 . . 119.8 ?
    N2 C18 C17 . . 122.1(8) ?
    N2 C18 H18 . . 118.9 ?
    C17 C18 H18 . . 118.9 ?
loop_
    _geom_torsion_atom_site_label_1
    _geom_torsion_atom_site_label_2
    _geom_torsion_atom_site_label_3
    _geom_torsion_atom_site_label_4
    _geom_torsion_site_symmetry_1
    _geom_torsion_site_symmetry_2
    _geom_torsion_site_symmetry_3
    _geom_torsion_site_symmetry_4
    _geom_torsion
    _geom_torsion_publ_flag
    Zn1 O1 N1 C1 . . . . 127.4(5) ?
    Zn1 O1 N1 C9 . . . . -54.6(8) ?
    Zn1 O2 N2 C10 . . . . -94.8(6) ?
    Zn1 O2 N2 C18 . . . . 88.5(7) ?
    O1 N1 C1 C2 . . . . 0.3(10) ?
    O1 N1 C1 C6 . . . . -179.2(6) ?
    O1 N1 C9 C8 . . . . -179.1(6) ?
    O2 N2 C10 C11 . . . . 5.0(9) ?
    O2 N2 C10 C15 . . . . -173.8(6) ?
    O2 N2 C18 C17 . . . . 174.0(6) ?
    N1 C1 C2 C3 . . . . -179.5(6) ?
    N1 C1 C6 C5 . . . . 178.5(6) ?
    N1 C1 C6 C7 . . . . -2.2(10) ?
    N2 C10 C11 C12 . . . . -179.7(7) ?
    N2 C10 C15 C14 . . . . 179.0(6) ?
    N2 C10 C15 C16 . . . . -1.2(10) ?
    C1 N1 C9 C8 . . . . -1.1(11) ?
    C1 C2 C3 C4 . . . . 1.4(12) ?
    C1 C6 C7 C8 . . . . 0.1(11) ?
    C2 C1 C6 C5 . . . . -1.0(11) ?
    C2 C1 C6 C7 . . . . 178.3(7) ?
    C2 C3 C4 C5 . . . . -1.9(13) ?
    C3 C4 C5 C6 . . . . 0.9(13) ?
    C4 C5 C6 C1 . . . . 0.5(11) ?
    C4 C5 C6 C7 . . . . -178.7(8) ?
    C5 C6 C7 C8 . . . . 179.3(7) ?
    C6 C1 C2 C3 . . . . 0.0(12) ?
    C6 C7 C8 C9 . . . . 1.6(12) ?
    C7 C8 C9 N1 . . . . -1.1(12) ?
    C9 N1 C1 C2 . . . . -177.7(7) ?
    C9 N1 C1 C6 . . . . 2.8(10) ?
    C10 N2 C18 C17 . . . . -2.7(11) ?
    C10 C11 C12 C13 . . . . 1.4(12) ?
    C10 C15 C16 C17 . . . . -0.7(11) ?
    C11 C10 C15 C14 . . . . 0.1(11) ?
    C11 C10 C15 C16 . . . . 180.0(7) ?
    C11 C12 C13 C14 . . . . -1.2(14) ?
    C12 C13 C14 C15 . . . . 0.4(14) ?
    C13 C14 C15 C10 . . . . 0.1(13) ?
    C13 C14 C15 C16 . . . . -179.7(8) ?
    C14 C15 C16 C17 . . . . 179.1(8) ?
    C15 C10 C11 C12 . . . . -0.9(11) ?
    C15 C16 C17 C18 . . . . 1.0(12) ?
    C16 C17 C18 N2 . . . . 0.7(13) ?
    C18 N2 C10 C11 . . . . -178.3(7) ?
    C18 N2 C10 C15 . . . . 2.9(10) ?
loop_
    _geom_hbond_atom_site_label_d
    _geom_hbond_atom_site_label_h
    _geom_hbond_atom_site_label_a
    _geom_hbond_site_symmetry_d
    _geom_hbond_site_symmetry_h
    _geom_hbond_site_symmetry_a
    _geom_hbond_distance_dh
    _geom_hbond_distance_ha
    _geom_hbond_distance_da
    _geom_hbond_angle_dha
    _geom_hbond_publ_flag
    ? ? ? ? ? ? ? ? ? ? ?
_shelx_space_group_comment
;
The symmetry employed for this shelxl refinement is uniquely defined
by the following loop, which should always be used as a source of
symmetry information in preference to the above space-group names.
They are only intended as comments.
;
_shelx_estimated_absorpt_T_min     0.847
_shelx_estimated_absorpt_T_max     0.950
_shelx_hkl_file
;
   0  -9   0   -0.92    3.20
   0  -9  -1   10.79    4.34
   0  -9   1   10.70    5.08
   0  -9  -2    2.19    3.02
   0  -9   2   -2.97    3.67
   0  -9   3   -0.06    3.83
   0  -9   4    0.03    3.98
   0  -9  -4    8.79    5.18
   0  -8   0  117.41   11.29
   0  -8   1    3.22    3.50
   0  -8  -1    0.87    2.57
   0  -8   2   65.57    9.35
   0  -8  -2   65.22    8.36
   0  -8   3   34.48    7.29
   0  -8  -3   28.14    5.33
   0  -8  -3   26.23    6.56
   0  -8  -4    3.08    3.09
   0  -8  -4    4.82    3.79
   0  -8   4   -2.34    3.57
   0  -8   5    7.43    4.06
   0  -8  -5   19.35    5.81
   0  -8  -6    3.11    4.16
   0  -8   6   -1.97    3.63
   0  -8   7   10.10    5.01
   0  -8  -7    9.48    4.74
   0  -8   8   12.56    5.90
   0  -8  -8   15.67    5.71
   0  -7   0   -0.82    2.61
   0  -7   1  170.52   12.97
   0  -7  -1  180.97   12.56
   0  -7  -2   77.23    8.15
   0  -7  -2   93.65   10.72
   0  -7   2   75.92    8.84
   0  -7   3   76.83    9.42
   0  -7  -3   86.54   10.60
   0  -7  -3   79.69    8.31
   0  -7  -4  187.38   15.21
   0  -7  -4  172.38   11.92
   0  -7   4  175.34   14.37
   0  -7  -5   10.16    3.45
   0  -7  -5   10.61    4.67
   0  -7   5   14.65    5.15
   0  -7  -6   67.37    7.52
   0  -7   6   94.85   11.26
   0  -7  -6   79.07   10.25
   0  -7  -7    6.33    3.24
   0  -7   7    7.00    3.66
   0  -7  -7    5.21    4.23
   0  -7  -8    5.13    4.03
   0  -7   8    3.77    4.59
   0  -7   9   32.33    7.75
   0  -7  -9   25.11    6.94
   0  -7  10    6.21    4.05
   0  -7 -10   11.07    5.43
   0  -6   0   34.05    5.35
   0  -6  -1   11.13    2.99
   0  -6   1   11.53    3.43
   0  -6  -1   13.90    4.20
   0  -6  -2   25.51    4.54
   0  -6   2   28.08    5.31
   0  -6  -2   34.20    6.21
   0  -6  -3   72.37    8.47
   0  -6  -3   62.12    6.59
   0  -6   3   74.62    8.43
   0  -6  -4    3.87    2.34
   0  -6  -4   12.59    4.18
   0  -6   4    5.47    3.05
   0  -6  -5  146.12   12.29
   0  -6   5  129.12   11.85
   0  -6  -5  134.31    9.50
   0  -6   6   56.55    8.53
   0  -6  -6   61.62    8.33
   0  -6  -6   61.33    6.82
   0  -6  -7    8.87    4.07
   0  -6   7    4.50    3.79
   0  -6  -7    8.24    2.87
   0  -6   8   46.65    8.42
   0  -6  -8   44.59    7.79
   0  -6  -8   30.04    5.26
   0  -6   9   10.27    5.39
   0  -6  -9    7.61    3.48
   0  -6  -9    9.69    4.23
   0  -6  10   12.61    4.65
   0  -6 -10   22.84    5.24
   0  -6 -10   18.71    5.70
   0  -6 -11   12.08    5.02
   0  -6  11   11.72    4.92
   0  -6 -12    2.65    3.89
   0  -6  12    5.24    4.39
   0  -5   0    2.01    1.83
   0  -5   0   -1.79    2.11
   0  -5   1  158.02   10.15
   0  -5  -1  163.13   11.39
   0  -5  -1  155.56    9.44
   0  -5  -2   52.62    6.63
   0  -5  -2   56.95    5.60
   0  -5   2   54.22    6.41
   0  -5   3   87.45    8.34
   0  -5  -3   90.46    7.14
   0  -5  -3   88.23    8.65
   0  -5   4   80.72    8.41
   0  -5  -4   81.36    6.85
   0  -5  -4   89.49    8.66
   0  -5  -5   20.23    3.54
   0  -5   5   20.05    4.53
   0  -5  -5   26.06    5.15
   0  -5   6   47.13    7.07
   0  -5  -6   34.13    6.05
   0  -5  -6   37.87    4.97
   0  -5  -7  135.19    9.58
   0  -5   7  128.61   11.89
   0  -5  -7  152.31   12.05
   0  -5  -8   17.13    4.31
   0  -5  -8   17.43    4.33
   0  -5   8   13.02    4.86
   0  -5  -9   14.66    4.65
   0  -5  -9   31.95    5.57
   0  -5   9   19.97    5.95
   0  -5 -10    6.32    3.57
   0  -5 -10   13.87    4.24
   0  -5  10   10.73    4.94
   0  -5 -11   12.37    4.22
   0  -5  11   10.17    4.94
   0  -5 -11    7.29    3.86
   0  -5  12    7.26    4.95
   0  -5 -12    3.35    3.39
   0  -5 -12    5.38    4.01
   0  -5 -13    6.98    4.42
   0  -5  13    3.52    4.91
   0  -4   0  599.78   18.94
   0  -4   0  567.07   16.47
   0  -4   1  170.82    9.42
   0  -4  -1  176.09   10.29
   0  -4  -1  169.96    8.78
   0  -4   2  205.53   10.86
   0  -4  -2  205.22   11.34
   0  -4  -2  220.71    9.70
   0  -4   3  602.12   19.71
   0  -4  -3  603.63   19.43
   0  -4  -3  609.58   16.16
   0  -4  -4    2.30    1.61
   0  -4  -4   -1.65    2.36
   0  -4   4    1.88    2.14
   0  -4  -5  480.40   15.12
   0  -4  -5  465.17   17.96
   0  -4   5  460.34   19.11
   0  -4  -6   89.13    7.00
   0  -4  -6   87.00    8.03
   0  -4   6   85.71    8.74
   0  -4  -7  148.11    9.38
   0  -4  -7  159.71   11.16
   0  -4   7  140.86   11.75
   0  -4  -8   91.19    7.94
   0  -4  -8  103.12    9.33
   0  -4   8   96.65   10.38
   0  -4  -9   21.95    4.43
   0  -4   9   27.42    5.86
   0  -4  -9   22.93    5.16
   0  -4 -10   85.19    9.26
   0  -4 -10   84.62    8.71
   0  -4  10   88.13   10.76
   0  -4  11   22.70    6.25
   0  -4 -11   18.06    4.98
   0  -4 -11   11.78    4.16
   0  -4 -12   13.19    4.61
   0  -4 -12   15.27    5.13
   0  -4  12    6.86    3.95
   0  -4  13   39.50    8.96
   0  -4 -13   39.41    7.16
   0  -4 -13   37.17    7.09
   0  -4 -14    5.05    4.08
   0  -4 -14    8.67    4.61
   0  -3   0    1.37    1.46
   0  -3   0    0.49    1.63
   0  -3  -1  815.56   16.20
   0  -3   1  794.12   17.83
   0  -3  -1  813.61   18.77
   0  -3  -2  777.77   15.84
   0  -3  -2  761.85   18.74
   0  -3   2  772.89   18.70
   0  -3  -3  139.28    8.35
   0  -3  -3  149.31    7.15
   0  -3   3  144.08    8.82
   0  -3   4  272.17   12.72
   0  -3  -4  253.23    9.67
   0  -3  -4  264.39   11.52
   0  -3  -5   32.43    4.17
   0  -3   5   36.15    5.10
   0  -3  -5   30.21    4.32
   0  -3  -6  509.55   15.67
   0  -3  -6  521.86   17.53
   0  -3   6  516.40   19.61
   0  -3  -7  375.62   14.26
   0  -3   7  409.28   18.61
   0  -3  -7  369.38   15.53
   0  -3  -8   18.63    3.89
   0  -3  -8   17.17    3.78
   0  -3   8   16.21    4.11
   0  -3  -9   56.75    6.75
   0  -3   9   69.14    8.69
   0  -3  -9   64.85    7.41
   0  -3 -10    4.33    2.78
   0  -3 -10   12.28    4.04
   0  -3  10    8.49    4.03
   0  -3 -11   20.76    4.87
   0  -3  11   21.86    5.55
   0  -3 -12   25.73    5.53
   0  -3 -12   31.34    6.05
   0  -3  12   32.19    7.27
   0  -3 -13    1.70    2.71
   0  -3 -13    7.84    4.26
   0  -3 -14   31.72    6.55
   0  -3 -14   41.56    8.24
   0  -2   0  910.34   14.82
   0  -2   0  902.83   16.08
   0  -2  -1   78.68    5.09
   0  -2  -1   77.04    4.10
   0  -2   1   82.49    4.88
   0  -2  -2  501.05   12.45
   0  -2  -2  506.36   10.44
   0  -2   2  508.03   13.29
   0  -2   3  123.68    7.24
   0  -2  -3  128.44    6.91
   0  -2  -3  123.70    5.76
   0  -2   4  261.55   11.39
   0  -2  -4  256.07    9.02
   0  -2  -4  270.49   10.32
   0  -2  -5  262.88   10.12
   0  -2  -5  264.94   10.96
   0  -2   5  268.55   12.43
   0  -2   6   57.56    6.25
   0  -2  -6   49.44    4.99
   0  -2  -6   40.91    4.67
   0  -2   7   89.55    8.42
   0  -2  -7   78.65    6.74
   0  -2  -7   73.29    6.44
   0  -2  -8   98.51    7.85
   0  -2  -8   94.28    7.98
   0  -2   8   99.10    9.02
   0  -2  -9   29.71    4.96
   0  -2  -9   40.37    5.50
   0  -2   9   34.83    5.79
   0  -2 -10   28.59    4.81
   0  -2 -10   26.19    4.86
   0  -2  10   28.58    5.67
   0  -2 -11   36.37    6.10
   0  -2 -11   35.46    5.92
   0  -2 -12   34.36    6.49
   0  -2 -12   31.87    6.00
   0  -2 -13   34.59    6.30
   0  -2 -13   37.35    6.96
   0  -2 -14    9.22    5.40
   0  -2 -14    3.90    3.17
   0  -2 -15   13.04    5.76
   0  -1   0    0.17    0.52
   0  -1   1 1034.33   13.20
   0  -1  -1  993.78   10.36
   0  -1  -1 1024.49   12.57
   0  -1   2  530.09   11.63
   0  -1  -2  535.86    9.20
   0  -1  -2  563.04   10.41
   0  -1  -3  435.04   10.47
   0  -1   3  433.44   11.79
   0  -1  -3  406.63    9.59
   0  -1  -4  520.83   12.69
   0  -1   4  494.72   13.93
   0  -1  -4  471.26   12.08
   0  -1   5   12.20    2.97
   0  -1  -5    8.73    2.23
   0  -1  -5    5.25    1.69
   0  -1   6  492.17   16.43
   0  -1  -6  473.46   14.84
   0  -1  -6  475.79   14.64
   0  -1  -7  119.83    7.91
   0  -1  -7  100.14    7.40
   0  -1   7  119.40    8.81
   0  -1  -8   77.18    7.03
   0  -1  -8   84.62    7.24
   0  -1   8   91.68    8.36
   0  -1  -9  129.54    9.84
   0  -1  -9  130.46    9.62
   0  -1 -10   14.86    3.82
   0  -1 -10   10.33    3.17
   0  -1 -11   46.98    6.51
   0  -1 -11   42.14    6.29
   0  -1 -12   71.70    8.75
   0  -1 -12   69.24    8.25
   0  -1 -13   16.68    4.57
   0  -1 -13    6.98    4.06
   0  -1 -14    6.98    3.97
   0  -1 -14    8.26    3.66
   0  -1 -15   -6.34    5.01
   0   0  -2  300.38    7.47
   0   0   2  312.32    7.15
   0   0  -2  301.82    6.43
   0   0  -3  594.55   12.49
   0   0  -3  586.63   11.30
   0   0   3  599.19   12.03
   0   0   4  827.18   16.42
   0   0  -4  843.93   15.34
   0   0  -4  852.90   17.18
   0   0  -5  742.71   16.09
   0   0  -5  784.54   18.30
   0   0  -6  122.19    7.57
   0   0  -6  135.86    8.75
   0   0  -7  326.93   13.03
   0   0  -7  326.52   14.08
   0   0  -8  497.48   18.96
   0   0  -8  489.70   17.18
   0   0  -9    3.38    2.74
   0   0  -9    1.35    2.18
   0   0 -10  321.68   15.78
   0   0 -10  326.49   17.60
   0   0 -11   87.46    9.56
   0   0 -11   70.64    7.93
   0   0 -12   76.64    9.59
   0   0 -12   58.19    7.32
   0   0 -13   10.69    4.41
   0   0 -13   18.18    5.87
   0   0 -14    5.36    3.71
   0   0 -14   -0.03    3.66
   0   0 -15    5.39    4.06
   0   1   0    1.18    0.67
   0   1  -1 1015.37   12.10
   0   1   1  951.00   10.80
   0   1  -2  513.42    9.87
   0   1  -3  469.00   10.36
   0   1  -4  441.63   11.38
   0   1  -5    9.35    2.31
   0   1  -6  476.73   14.17
   0   1  -7  145.09    8.68
   0   1  -7  118.21    9.06
   0   1  -8   69.15    7.64
   0   1  -8   85.94    7.22
   0   1  -9  105.90    8.74
   0   1  -9  111.38   10.51
   0   1 -10   16.23    4.61
   0   1 -10   17.02    4.21
   0   1 -11   58.44    8.29
   0   1 -11   53.22    7.32
   0   1 -12   79.20   10.42
   0   1 -12   78.99    9.35
   0   1 -13   15.19    4.68
   0   1 -13   15.87    5.42
   0   1 -14    9.99    4.26
   0   1 -14   13.14    5.44
   0   1 -15    4.44    4.22
   0   2  -2  569.05   13.08
   0   2  -3  121.66    6.51
   0   2  -4  273.54   10.51
   0   2  -5  290.07   11.16
   0   2  -6   53.67    5.59
   0   2  -7  103.10    7.69
   0   2  -8  118.55    8.54
   0   2  -9   45.23    6.03
   0   2 -10   42.91    6.11
   0   2 -10   37.32    7.04
   0   2 -11   44.64    6.54
   0   2 -11   45.30    7.93
   0   2 -12   56.52    8.13
   0   2 -12   35.03    7.67
   0   2 -13   43.33    7.51
   0   2 -13   44.78    8.74
   0   2 -14   11.06    5.53
   0   2 -14    1.61    3.84
   0   2 -15   14.01    6.88
   0   3  -2  740.77   17.54
   0   3  -3  177.08    9.23
   0   3  -4  322.31   12.69
   0   3  -5   39.78    4.65
   0   3  -6  547.95   18.13
   0   3  -7  386.09   15.94
   0   3  -8   19.84    4.31
   0   3  -9   79.92    7.89
   0   3 -10    6.84    3.68
   0   3 -11   27.60    5.85
   0   3 -11   29.45    6.26
   0   3 -12   36.28    6.54
   0   3 -12   23.88    6.65
   0   3 -13   -5.29    4.44
   0   3 -13    0.56    3.26
   0   3 -14   35.06    8.60
   0   3 -14   34.14    7.45
   0   4  -3  569.22   18.45
   0   4  -4    2.80    2.19
   0   4  -5  470.70   17.94
   0   4  -6   77.41    7.54
   0   4  -7  147.48   10.90
   0   4  -8  102.48    9.48
   0   4  -9   31.76    5.76
   0   4 -10  100.83   10.31
   0   4 -11   11.20    3.87
   0   4 -12   16.88    5.43
   0   4 -12    9.01    4.65
   0   4 -13   38.79    8.16
   0   4 -13   46.43    8.17
   0   4 -14    4.76    4.35
   0   4 -14    6.06    4.37
   0   5  -3   67.60    7.24
   0   5  -4   93.04    8.97
   0   5  -5   21.85    4.93
   0   5  -6   23.29    5.18
   0   5  -7  145.92   11.72
   0   5  -8    9.34    3.24
   0   5  -9   17.72    5.24
   0   5 -10    8.33    4.31
   0   5 -11   13.36    5.13
   0   5 -12   -2.37    3.88
   0   5 -13   10.51    5.36
   0   5 -13    2.32    4.79
   0   6  -2   33.88    5.69
   0   6  -3   80.31    9.10
   0   6  -4    7.69    3.75
   0   6  -5  156.79   12.86
   0   6  -6   82.16    9.66
   0   6  -7   19.50    5.32
   0   6  -8   53.61    7.96
   0   6  -9    2.29    3.19
   0   6 -10   16.33    5.43
   0   6 -11   17.38    6.17
   0   6 -12   16.46    6.48
   0   7  -2  100.86   10.60
   0   7  -3   85.59   10.18
   0   7  -4  193.17   15.43
   0   7  -5    8.42    3.70
   0   7  -6   90.09   10.92
   0   7  -7   11.02    4.81
   0   7  -8    3.07    3.25
   0   7  -9   22.50    6.19
   0   7 -10    7.28    4.57
   0   8  -1    1.07    2.92
   0   8  -2   67.79    9.96
   0   8  -3   36.15    7.41
   0   8  -4   -1.50    3.64
   0   8  -5   21.17    6.51
   0   8  -6    6.65    5.11
   0   8  -7   16.08    6.35
   0   8  -8    6.18    4.83
   0   9   0   -1.75    4.27
   0   9  -1    6.98    4.72
   0   9  -2    2.24    3.62
   0   9  -3    0.29    4.11
   0   9  -4   -2.53    4.65
   1  -9  -4    9.22    4.47
  -1  -9   4    7.22    4.72
   1  -9  -3    0.74    3.25
  -1  -9   3    1.18    3.78
  -1  -9   2   11.70    4.57
   1  -9  -2   11.56    4.72
   1  -9  -1   -1.74    3.73
  -1  -9   1    1.60    3.02
   1  -9   0    4.90    3.12
   1  -9   1   -2.76    3.80
   1  -9   2   -1.89    3.78
  -1  -9  -2   -1.13    3.89
   1  -9   3   -4.06    4.49
  -1  -9  -3   -0.88    3.91
   1  -9   4   -5.26    5.10
  -1  -9  -4   -1.37    4.15
   1  -8  -8   17.68    6.32
  -1  -8   8   13.00    5.33
  -1  -8   7    5.99    4.16
   1  -8  -7    1.15    3.02
   1  -8  -7    8.41    4.86
   1  -8  -6   16.09    5.91
  -1  -8   6   19.20    6.14
   1  -8  -6   11.18    4.39
   1  -8  -5   35.50    7.47
  -1  -8   5   28.98    6.84
   1  -8  -5   26.72    6.09
  -1  -8   4    4.72    4.27
   1  -8  -4    6.81    3.79
   1  -8  -3  100.52   10.84
  -1  -8   3  106.49   11.35
   1  -8  -2   13.00    4.81
  -1  -8   2    8.84    3.96
  -1  -8   1   43.78    7.19
   1  -8  -1   42.89    7.47
  -1  -8   0   39.32    6.30
   1  -8   0   33.87    6.40
   1  -8   1    9.11    4.01
  -1  -8  -1   11.14    3.83
  -1  -8  -1   13.32    5.02
  -1  -8  -2   75.75   10.91
  -1  -8  -2   64.05    7.58
   1  -8   2   64.21    9.50
   1  -8   3    3.63    4.45
  -1  -8  -3   -0.22    3.02
  -1  -8  -4    9.93    4.90
   1  -8   4    7.84    3.52
   1  -8   5   24.41    6.67
  -1  -8  -5   27.74    7.01
   1  -8   6    7.42    5.13
  -1  -8  -6    6.44    4.20
  -1  -8  -7   37.92    8.46
   1  -8   7   37.65    8.59
   1  -8   8    5.62    5.63
  -1  -8  -8    2.89    4.44
   1  -7 -10   22.61    6.57
  -1  -7  10   16.32    6.00
   1  -7  -9   17.40    5.46
  -1  -7   9   14.46    5.55
   1  -7  -9    9.54    3.91
  -1  -7   8    0.50    3.07
   1  -7  -8    1.66    3.52
   1  -7  -8   -7.06    3.79
  -1  -7   7   43.40    8.05
   1  -7  -7   44.91    8.17
   1  -7  -7   40.43    6.95
  -1  -7   6   29.82    6.66
   1  -7  -6   32.05    6.45
   1  -7  -6   28.18    5.97
   1  -7  -5   14.35    4.76
   1  -7  -5   18.53    4.65
  -1  -7   5   15.42    4.87
  -1  -7   4  210.30   15.01
   1  -7  -4  214.63   14.29
   1  -7  -4  214.45   16.21
  -1  -7   3   12.22    4.09
   1  -7  -3   11.63    3.73
   1  -7  -2  138.55   11.66
  -1  -7   2  128.02   11.10
  -1  -7   1   31.45    5.34
   1  -7  -1   26.71    5.61
  -1  -7   0  107.00   11.49
  -1  -7   0   94.98    8.73
   1  -7   0  102.48   10.31
   1  -7   1  120.13   11.34
  -1  -7  -1  130.21   12.62
  -1  -7  -1  136.02   10.07
   1  -7   2    7.85    3.17
  -1  -7  -2   13.88    5.04
  -1  -7  -2    7.14    2.75
  -1  -7  -3   56.64    8.95
  -1  -7  -3   53.64    6.09
   1  -7   3   43.58    7.46
   1  -7   4   19.21    5.35
  -1  -7  -4   25.39    4.47
  -1  -7  -4   27.72    6.51
  -1  -7  -5   64.50    9.30
   1  -7   5   49.83    8.50
  -1  -7  -6  179.70   15.84
   1  -7   6  180.13   16.20
  -1  -7  -7    2.56    3.59
   1  -7   7    0.37    3.39
  -1  -7  -8   58.08    9.83
   1  -7   8   52.40    9.53
  -1  -7  -9   16.08    6.10
   1  -7   9   13.05    6.01
  -1  -7 -10   15.49    6.15
   1  -7  10    2.35    4.17
   1  -6 -12    5.71    4.04
  -1  -6  12   10.20    5.97
   1  -6 -12   14.60    5.53
  -1  -6  11   20.64    6.31
   1  -6 -11   25.78    6.17
   1  -6 -11   29.94    6.55
   1  -6 -10   11.76    4.32
   1  -6 -10   10.17    4.45
  -1  -6  10    7.17    3.46
   1  -6  -9   22.81    5.52
  -1  -6   9   11.54    5.01
   1  -6  -9   23.92    5.52
  -1  -6   8   44.80    8.22
   1  -6  -8   48.79    7.52
   1  -6  -8   57.08    7.44
   1  -6  -7   32.65    6.24
   1  -6  -7   19.53    4.38
  -1  -6   7   27.66    6.36
   1  -6  -6  179.67   12.31
   1  -6  -6  197.16   14.14
  -1  -6   6  190.04   14.55
   1  -6  -5   60.75    7.51
   1  -6  -5   47.98    7.16
  -1  -6   5   44.52    6.80
   1  -6  -4   38.98    6.38
  -1  -6   4   41.22    6.33
   1  -6  -4   39.02    5.85
   1  -6  -3   37.37    5.80
  -1  -6   3   26.65    4.94
   1  -6  -3   40.49    6.77
  -1  -6   2   14.05    3.51
   1  -6  -2    5.23    2.66
   1  -6  -1  143.99   10.89
  -1  -6   1  160.51   10.81
  -1  -6   1  162.38   12.47
   1  -6   0  133.44   10.76
  -1  -6   0  129.96   11.23
  -1  -6   0  130.54    9.22
  -1  -6  -1    1.06    1.69
   1  -6   1    4.35    2.29
  -1  -6  -1   -1.28    2.41
  -1  -6  -2  132.45    8.75
   1  -6   2  141.83   11.66
  -1  -6  -2  143.01   12.04
   1  -6   3   43.53    6.77
  -1  -6  -3   40.60    4.82
  -1  -6  -3   41.10    6.60
   1  -6   4   23.55    5.33
  -1  -6  -4   17.75    4.67
  -1  -6  -4   20.09    3.46
  -1  -6  -5   17.42    4.80
   1  -6   5   18.00    5.03
  -1  -6  -5   18.24    3.41
  -1  -6  -6   79.52    9.86
  -1  -6  -6   68.41    6.22
   1  -6   6   79.32    9.97
  -1  -6  -7   32.58    6.78
   1  -6   7   32.67    7.12
  -1  -6  -8    8.66    4.44
   1  -6   8    5.07    3.64
  -1  -6  -9    1.82    3.28
   1  -6   9    1.28    3.40
  -1  -6 -10   23.03    6.61
   1  -6  10   27.11    7.26
   1  -6  11   -5.87    5.66
  -1  -6 -11   -1.78    3.65
  -1  -6 -12   10.27    5.16
   1  -6  12   11.00    5.84
  -1  -5  13   11.71    5.55
   1  -5 -13    8.93    4.76
   1  -5 -13    5.84    3.70
   1  -5 -12   14.42    4.93
   1  -5 -12   11.65    4.22
  -1  -5  12   16.13    5.69
   1  -5 -11    0.62    2.64
  -1  -5  11    0.17    2.96
   1  -5 -11    0.60    3.05
  -1  -5  10   29.34    6.94
   1  -5 -10   44.74    7.03
   1  -5 -10   40.44    6.91
   1  -5  -9   68.01    8.26
   1  -5  -9   68.72    8.37
  -1  -5   9   68.71    9.55
  -1  -5   8    9.86    3.96
   1  -5  -8   16.09    4.20
   1  -5  -8   21.73    4.84
  -1  -5   7  157.70   13.05
   1  -5  -7  159.12   11.15
   1  -5  -7  173.91   12.43
  -1  -5   6   37.33    6.61
   1  -5  -6   41.91    6.28
   1  -5  -6   46.03    6.27
   1  -5  -5  199.30   12.61
  -1  -5   5  181.86   12.57
   1  -5  -5  199.57   12.01
   1  -5  -4   51.62    6.54
   1  -5  -4   50.66    5.86
  -1  -5   4   56.99    6.83
   1  -5  -3   35.47    5.09
   1  -5  -3   33.77    5.33
  -1  -5   3   23.83    4.39
   1  -5  -2   42.71    5.69
  -1  -5   2   50.46    5.87
   1  -5  -2   46.23    6.15
   1  -5  -1   41.04    5.36
  -1  -5   1   42.11    5.84
  -1  -5   1   46.26    5.30
   1  -5   0    2.29    1.93
  -1  -5   0    7.06    2.62
  -1  -5   0    7.01    2.40
   1  -5   1  262.37   14.10
  -1  -5  -1  261.86   11.14
  -1  -5  -1  276.43   14.88
  -1  -5  -2   11.47    3.60
  -1  -5  -2    9.51    2.42
   1  -5   2    8.60    2.92
  -1  -5  -3  140.68    7.78
  -1  -5  -3  135.34   10.82
   1  -5   3  131.50   10.66
   1  -5   4   54.31    7.02
  -1  -5  -4   46.40    6.78
  -1  -5  -4   58.02    5.07
   1  -5   5   92.04    9.70
  -1  -5  -5   94.41    9.21
  -1  -5  -5   95.67    6.49
  -1  -5  -6    3.60    1.61
   1  -5   6    8.35    3.55
  -1  -5  -6    7.24    3.45
  -1  -5  -7   33.57    4.35
   1  -5   7   31.08    6.29
  -1  -5  -7   38.74    6.41
  -1  -5  -8   42.24    7.23
  -1  -5  -8   44.96    5.42
   1  -5   8   42.81    7.84
  -1  -5  -9   24.53    4.71
   1  -5   9   18.43    5.53
  -1  -5  -9   16.18    4.98
  -1  -5 -10    2.09    2.83
   1  -5  10    2.89    3.79
  -1  -5 -11   21.13    6.16
   1  -5  11   27.64    7.37
  -1  -5 -12   11.42    4.88
   1  -5  12   16.25    6.77
   1  -5  13   -2.67    4.18
  -1  -5 -13    2.68    3.95
   1  -4 -14   14.47    5.50
   1  -4 -13   23.12    6.42
   1  -4 -13   12.51    4.36
   1  -4 -12   13.14    5.02
   1  -4 -12   13.96    4.31
  -1  -4  12   10.35    4.77
   1  -4 -11   21.40    5.38
   1  -4 -11   27.09    5.37
  -1  -4  11   29.98    7.03
   1  -4 -10   31.30    5.63
  -1  -4  10   35.73    7.30
   1  -4 -10   45.20    6.56
   1  -4  -9   97.91    9.34
  -1  -4   9   98.71   10.71
   1  -4  -9   84.39    8.57
  -1  -4   8  294.65   17.33
   1  -4  -8  313.74   15.47
   1  -4  -8  332.29   16.07
   1  -4  -7   15.21    3.74
   1  -4  -7   15.62    3.86
  -1  -4   7   17.23    4.64
   1  -4  -6  427.72   16.92
   1  -4  -6  455.47   17.02
  -1  -4   6  433.11   19.03
   1  -4  -5  136.66    9.48
   1  -4  -5  146.80    9.47
  -1  -4   5  135.22   10.12
   1  -4  -4  135.22    9.19
   1  -4  -4  141.21    9.05
  -1  -4   4  136.98    9.55
   1  -4  -3  225.39   11.11
  -1  -4   3  212.49   11.30
   1  -4  -3  215.75   11.33
   1  -4  -2   65.97    6.76
   1  -4  -2   83.00    6.87
  -1  -4   2   65.66    6.30
  -1  -4   2   70.22    6.18
  -1  -4   1  384.51   13.28
   1  -4  -1  387.39   14.51
  -1  -4   1  389.14   15.24
   1  -4   0  339.29   13.96
  -1  -4   0  320.49   11.21
  -1  -4   0  332.70   14.37
  -1  -4  -1   22.34    3.90
  -1  -4  -1   23.69    2.98
   1  -4   1   28.44    4.36
  -1  -4  -2  671.28   14.88
   1  -4   2  692.01   21.08
  -1  -4  -2  731.64   21.40
  -1  -4  -3  156.02    7.01
   1  -4   3  170.55   10.90
  -1  -4  -3  156.92   10.42
  -1  -4  -4  477.28   12.58
   1  -4   4  493.01   19.57
  -1  -4  -4  507.53   18.72
  -1  -4  -5  221.61   13.15
  -1  -4  -5  218.98    8.95
   1  -4   5  256.66   14.72
   1  -4   6  184.16   13.11
  -1  -4  -6  188.61   12.38
  -1  -4  -6  187.08    8.75
   1  -4   7  129.41   11.41
  -1  -4  -7  117.88   10.18
  -1  -4  -7  100.21    6.92
  -1  -4  -8   15.87    4.08
   1  -4   8   26.50    5.71
  -1  -4  -8   18.69    3.66
  -1  -4  -9   22.86    5.37
   1  -4   9   28.19    6.38
  -1  -4  -9   22.48    4.30
  -1  -4 -10   40.42    5.90
  -1  -4 -10   30.81    6.06
   1  -4  10   39.46    7.66
  -1  -4 -11    7.29    3.90
   1  -4  11   13.53    5.27
  -1  -4 -11    9.67    3.61
   1  -4  12   10.94    5.42
  -1  -4 -12    7.83    4.17
  -1  -4 -12    4.10    2.96
   1  -4  13    8.52    4.83
  -1  -4 -13   10.46    4.82
  -1  -4 -14    9.63    4.63
   1  -4  14   12.05    6.03
   1  -3 -15   -1.78    4.51
   1  -3 -14   14.38    5.76
   1  -3 -13   12.24    3.89
   1  -3 -13   10.43    4.69
   1  -3 -12   88.43    8.84
   1  -3 -12  101.19   11.12
   1  -3 -11   19.64    5.64
   1  -3 -11   17.74    4.21
   1  -3 -10   46.42    5.90
   1  -3 -10   49.82    7.09
  -1  -3  10   49.34    7.76
   1  -3  -9   86.76    7.61
  -1  -3   9   84.44    9.82
   1  -3  -9   85.87    8.54
   1  -3  -8   65.22    6.55
   1  -3  -8   68.84    7.36
  -1  -3   8   75.34    8.62
   1  -3  -7  451.22   17.15
  -1  -3   7  440.02   19.08
   1  -3  -7  443.04   15.57
  -1  -3   6  349.03   15.99
   1  -3  -6  339.30   14.14
   1  -3  -6  336.45   13.16
   1  -3  -5  298.82   12.08
   1  -3  -5  314.45   12.99
  -1  -3   5  305.93   14.13
   1  -3  -4  327.45   12.53
   1  -3  -4  340.87   12.51
  -1  -3   4  336.11   13.75
   1  -3  -3  245.18   10.51
  -1  -3   3  236.75   10.60
   1  -3  -3  231.39   10.29
   1  -3  -2  516.59   14.80
  -1  -3   2  496.57   15.04
   1  -3  -2  496.60   14.64
  -1  -3   2  505.08   14.36
   1  -3  -1  400.87   12.95
  -1  -3   1  379.28   11.49
   1  -3  -1  399.20   13.36
  -1  -3   1  377.36   12.94
   1  -3   0  417.47   13.84
  -1  -3   0  434.19   11.05
  -1  -3   0  438.81   14.13
  -1  -3  -1  428.47    9.98
   1  -3   1  440.97   14.63
  -1  -3  -1  432.30   14.54
   1  -3   2   27.84    3.91
  -1  -3  -2   28.36    2.51
  -1  -3  -2   27.34    4.03
  -1  -3  -3  846.85   21.32
  -1  -3  -3  807.76   13.36
   1  -3   3  853.76   21.98
   1  -3   4  237.37   12.47
  -1  -3  -4  229.19   11.64
  -1  -3  -4  220.66    7.50
  -1  -3  -5  281.31    9.60
  -1  -3  -5  292.15   13.72
   1  -3   5  282.67   14.38
  -1  -3  -6  228.10    9.41
  -1  -3  -6  240.74   12.97
   1  -3   6  240.33   14.00
  -1  -3  -7    1.88    1.84
   1  -3   7    7.21    2.79
  -1  -3  -7    5.18    1.95
   1  -3   8  318.30   17.76
  -1  -3  -8  289.49   15.53
  -1  -3  -8  305.06   12.93
  -1  -3  -9   48.80    5.94
   1  -3   9   38.24    6.57
  -1  -3  -9   36.53    6.06
   1  -3  10    6.96    3.55
  -1  -3 -10   11.14    4.05
  -1  -3 -10   12.30    3.72
  -1  -3 -11   23.77    5.25
  -1  -3 -11   20.32    4.99
   1  -3  11   23.00    5.91
   1  -3  12   14.90    5.34
  -1  -3 -12   15.46    4.70
  -1  -3 -12    2.05    3.30
   1  -3  13   16.53    5.44
  -1  -3 -13   12.90    4.79
  -1  -3 -13   18.41    5.21
  -1  -3 -14   55.19    8.84
   1  -3  14   63.34   11.05
  -1  -3 -14   57.79    9.06
   1  -2 -15   10.02    5.94
   1  -2 -14   54.44    9.49
   1  -2 -13   42.85    7.62
   1  -2 -13   51.75    6.75
   1  -2 -12   10.39    4.38
   1  -2 -12    5.95    2.66
   1  -2 -11   97.99    8.37
   1  -2 -11  111.80   10.88
   1  -2 -10    2.78    1.94
   1  -2 -10    8.07    3.73
   1  -2  -9  130.76   10.37
   1  -2  -9  121.88    8.36
  -1  -2   8  119.57   10.15
   1  -2  -8  115.08    7.62
   1  -2  -8  113.88    9.17
  -1  -2   7  126.18    9.67
   1  -2  -7  123.24    8.96
   1  -2  -7  114.08    7.20
   1  -2  -6  211.90   10.93
   1  -2  -6  202.99    8.99
  -1  -2   6  200.75   11.50
   1  -2  -5  347.51   12.81
  -1  -2   5  377.29   14.42
   1  -2  -5  379.50   11.60
   1  -2  -4  441.45   13.50
   1  -2  -4  451.60   11.97
  -1  -2   4  483.37   14.99
   1  -2  -3  368.30   11.61
  -1  -2   3  365.18   11.94
   1  -2  -3  369.47   10.50
  -1  -2   2   56.43    4.29
  -1  -2   2   53.02    4.13
   1  -2  -2   54.32    4.05
   1  -2  -2   55.15    4.37
  -1  -2   1  829.84   15.79
  -1  -2   1  833.12   13.97
   1  -2  -1  860.01   16.44
  -1  -2   0   53.96    3.05
  -1  -2   0   48.00    4.02
   1  -2   0   58.96    4.47
  -1  -2  -1   64.26    4.78
  -1  -2  -1   61.81    2.69
   1  -2   1   61.14    4.82
   1  -2   2   82.44    5.90
  -1  -2  -2   84.25    5.84
  -1  -2  -2   84.06    3.06
  -1  -2  -3   16.61    3.05
  -1  -2  -3   19.48    1.87
   1  -2   3   22.80    3.41
  -1  -2  -4   19.07    3.42
   1  -2   4   22.60    3.68
  -1  -2  -4   21.82    2.56
  -1  -2  -5  126.20    6.31
   1  -2   5  138.81    9.29
  -1  -2  -5  139.05    8.98
  -1  -2  -6   89.44    5.88
  -1  -2  -6   96.27    7.87
   1  -2   6   99.85    8.26
  -1  -2  -7  159.15   10.72
  -1  -2  -7  145.90    8.33
   1  -2   7  177.61   11.69
  -1  -2  -8   25.62    3.95
   1  -2   8   30.66    5.30
  -1  -2  -8   34.59    5.33
  -1  -2  -9   15.09    4.08
   1  -2   9   13.99    4.33
  -1  -2  -9    8.50    2.43
  -1  -2 -10   46.21    6.91
  -1  -2 -10   35.62    5.44
   1  -2  10   43.74    7.28
   1  -2  11    2.16    2.63
  -1  -2 -11   -2.11    2.95
  -1  -2 -11    2.29    2.69
  -1  -2 -12    5.06    2.77
   1  -2  12   11.66    4.65
  -1  -2 -12    9.95    4.11
  -1  -2 -13   21.83    5.54
  -1  -2 -13   23.60    5.86
  -1  -2 -14    0.43    3.03
  -1  -2 -14   -5.83    4.30
  -1  -2 -15   18.53    5.74
  -1  -2 -15   19.34    6.12
   1  -1 -15   13.78    5.44
   1  -1 -14    8.47    4.56
   1  -1 -13   29.68    4.96
   1  -1 -13   29.49    6.57
   1  -1 -12   41.08    5.58
   1  -1 -12   32.97    6.36
   1  -1 -11    0.15    2.84
   1  -1 -11    3.95    2.03
   1  -1 -10  108.45   10.06
   1  -1 -10  114.29    8.20
   1  -1  -9    9.76    3.22
   1  -1  -9   15.00    3.03
   1  -1  -8   33.31    4.72
   1  -1  -8   41.23    4.37
   1  -1  -7  324.15   10.99
   1  -1  -7  331.19   14.22
   1  -1  -6  378.03   14.08
   1  -1  -6  386.56   10.85
   1  -1  -5   46.79    4.84
   1  -1  -5   43.74    3.40
   1  -1  -4  937.11   18.63
   1  -1  -4  944.25   13.65
  -1  -1   4  961.32   19.67
  -1  -1   3   47.22    4.04
   1  -1  -3   47.59    2.82
   1  -1  -3   48.79    4.22
   1  -1  -2 2803.73   19.90
  -1  -1   2 2830.01   25.67
  -1  -1   2 2792.95   20.23
   1  -1  -2 2815.07   26.44
   1  -1  -1  401.83    9.32
  -1  -1   1  381.42    7.65
  -1  -1   1  376.42    7.51
  -1  -1   0  331.38    7.78
   1  -1   0  337.17    8.35
   1  -1   1 2889.46   26.59
  -1  -1  -1 2959.41   26.09
  -1  -1  -2   58.77    2.35
  -1  -1  -2   69.84    4.85
  -1  -1  -2   60.75    2.33
   1  -1   2   65.17    4.29
  -1  -1  -3 1893.49   26.65
  -1  -1  -3 1852.40   17.95
   1  -1   3 1888.39   25.89
   1  -1   4  533.22   14.82
  -1  -1  -4  517.56   14.90
  -1  -1  -4  505.65   11.50
  -1  -1  -5    5.17    1.89
  -1  -1  -5    8.55    2.12
   1  -1   5   12.64    2.82
  -1  -1  -6  489.78   17.00
  -1  -1  -6  469.53   14.45
   1  -1   6  485.62   16.58
  -1  -1  -7  319.72   14.59
  -1  -1  -7  336.33   13.26
   1  -1   7  338.22   14.94
  -1  -1  -8  285.33   13.33
  -1  -1  -8  303.20   14.98
   1  -1   8  313.97   15.43
  -1  -1  -9  163.76   11.60
  -1  -1  -9  169.19   10.95
   1  -1   9  173.29   12.14
  -1  -1 -10   15.56    4.28
   1  -1  10   12.47    3.61
  -1  -1 -10   17.70    4.33
  -1  -1 -11   90.49   10.04
  -1  -1 -11   75.13    8.65
  -1  -1 -12   15.47    5.20
  -1  -1 -12    5.55    2.44
  -1  -1 -13   22.66    5.45
  -1  -1 -13   28.27    6.59
  -1  -1 -14   20.10    5.47
  -1  -1 -14   20.89    6.23
  -1  -1 -15    0.10    3.47
  -1  -1 -15   -3.04    4.31
   1   0 -15   -3.93    5.17
   1   0 -14   21.61    6.63
   1   0 -13   25.91    5.00
   1   0 -13   27.54    6.35
   1   0 -12   -7.16    4.40
   1   0 -12    1.12    2.06
   1   0 -11   28.65    5.69
   1   0 -11   13.34    3.31
   1   0 -10   42.91    5.09
   1   0 -10   59.56    7.86
   1   0  -9    3.89    2.57
   1   0  -9    0.63    1.63
   1   0  -8   19.68    3.04
   1   0  -8   21.37    4.28
   1   0  -7    0.57    2.17
   1   0  -7    2.10    1.65
   1   0  -6  384.13   10.86
   1   0  -6  390.78   14.67
   1   0  -5 1569.81   26.34
   1   0  -5 1564.65   19.01
   1   0  -4    2.77    1.07
   1   0  -4    6.01    1.93
   1   0  -3 1501.82   20.80
   1   0  -2   58.16    3.52
   1   0  -1  132.65    4.46
   1   0   0 1199.03   10.97
   1   0   0 1161.79   11.64
  -1   0  -1   26.84    2.34
   1   0   1   23.19    1.74
  -1   0  -1   29.07    1.89
   1   0   2 1175.87   14.82
  -1   0  -2 1227.96   17.71
  -1   0  -3 1369.84   21.42
   1   0   3 1416.39   18.27
   1   0   4  680.10   14.80
  -1   0  -4  684.98   16.72
  -1   0  -5  411.81   14.40
   1   0   5  402.56   12.61
   1   0   6    2.30    1.69
  -1   0  -6    8.45    3.13
   1   0   7  726.53   20.64
  -1   0  -7  768.47   21.52
  -1   0  -7  758.63   22.12
  -1   0  -8  349.92   15.64
  -1   0  -8  369.01   16.67
   1   0   8  345.26   15.24
  -1   0  -9   68.89    7.63
  -1   0  -9   72.64    8.24
  -1   0 -10   98.04    9.97
  -1   0 -10   86.21    9.17
  -1   0 -11   91.35    9.95
  -1   0 -11   94.96   10.08
  -1   0 -12  127.48   12.20
  -1   0 -12  142.75   12.93
  -1   0 -13   -4.01    4.84
  -1   0 -13    4.84    4.19
  -1   0 -14    7.17    3.89
  -1   0 -14   22.84    6.07
  -1   0 -15   10.47    5.07
  -1   0 -15   12.53    5.29
   1   1 -15   20.84    6.78
   1   1 -14   16.92    5.70
   1   1 -13   36.65    6.03
   1   1 -13   47.08    8.55
   1   1 -12   39.49    7.46
   1   1 -12   30.36    5.55
   1   1 -11   11.45    3.84
   1   1 -11    3.38    2.83
   1   1 -10  127.97   11.52
   1   1 -10  123.82    8.86
   1   1  -9    7.54    3.11
   1   1  -9   13.52    3.57
   1   1  -8   39.58    4.28
   1   1  -8   40.00    6.07
   1   1  -7  330.73   15.22
   1   1  -7  321.08   11.05
   1   1  -6  402.84   11.02
   1   1  -6  370.62   15.49
   1   1  -5   37.73    4.60
   1   1  -5   43.28    3.48
   1   1  -4  887.72   19.98
   1   1  -4  956.07   13.58
   1   1  -3   46.37    2.73
   1   1  -3   41.29    3.86
   1   1  -2 2792.29   26.45
   1   1  -1  339.29    7.43
  -1   1   0  314.64    7.69
  -1   1  -1 3061.02   26.47
  -1   1  -2   70.21    4.60
  -1   1  -3 1792.24   24.54
  -1   1  -4  536.14   14.73
  -1   1  -5    7.81    2.70
  -1   1  -6  495.98   16.60
  -1   1  -7  347.72   14.90
  -1   1  -8  313.43   15.10
  -1   1  -9  182.27   12.38
  -1   1 -10   23.71    5.54
  -1   1 -10    7.09    3.22
  -1   1 -11   85.27    9.84
  -1   1 -11   93.10   10.17
  -1   1 -12    1.51    2.95
  -1   1 -12    9.64    4.61
  -1   1 -13   40.32    7.52
  -1   1 -13   31.28    7.19
  -1   1 -14   15.60    5.38
  -1   1 -14   13.26    5.51
  -1   1 -15    5.81    5.13
  -1   1 -15    2.67    3.80
   1   2 -15    4.24    5.17
   1   2 -14   59.76   10.74
   1   2 -13   44.77    7.01
   1   2 -13   45.93    8.65
   1   2 -12   25.03    5.79
   1   2 -12   10.47    4.92
   1   2 -11   94.88    8.59
   1   2 -11  115.14   12.09
   1   2 -10    1.51    2.38
   1   2 -10   -4.09    3.58
   1   2  -9  142.53    9.11
   1   2  -9  126.94   11.50
   1   2  -8  109.66    7.56
   1   2  -8  106.52    9.88
   1   2  -7  142.67    8.04
   1   2  -7  128.27   10.23
   1   2  -6  157.28    7.79
   1   2  -5  420.15   12.04
   1   2  -4  479.61   12.31
   1   2  -3  375.53   10.09
  -1   2   0   63.15    4.52
  -1   2  -1   70.40    5.11
  -1   2  -2   64.48    5.16
  -1   2  -3   23.41    3.27
  -1   2  -4   15.99    2.95
  -1   2  -5  159.98    9.63
  -1   2  -6  109.44    8.35
  -1   2  -7  202.84   11.67
  -1   2  -8   47.63    6.38
  -1   2  -9   22.65    5.04
  -1   2 -10   52.90    7.29
  -1   2 -11    1.20    2.94
  -1   2 -11    2.87    3.15
  -1   2 -12   11.55    4.76
  -1   2 -12    9.64    4.97
  -1   2 -13   27.33    6.72
  -1   2 -13   33.20    7.24
  -1   2 -14    1.63    4.35
  -1   2 -14   10.32    5.55
  -1   2 -15   25.28    7.38
  -1   2 -15   26.91    8.02
   1   3 -15    0.32    4.53
   1   3 -14   18.15    6.64
   1   3 -13    7.16    3.57
   1   3 -13    7.99    3.89
   1   3 -12   93.15    9.44
   1   3 -12   96.13   11.95
   1   3 -11   22.29    6.09
   1   3 -11   20.81    4.91
   1   3 -10   39.07    6.91
   1   3 -10   53.80    6.75
   1   3  -9   77.19    9.28
   1   3  -9   96.32    8.44
   1   3  -8   76.09    6.97
   1   3  -7  464.69   16.09
   1   3  -6  353.40   13.53
   1   3  -5  272.36   11.47
   1   3  -4  406.17   13.42
  -1   3  -1  470.02   14.65
  -1   3  -2   31.26    4.24
  -1   3  -3  796.43   20.81
  -1   3  -4  208.96   11.09
  -1   3  -5  283.09   13.29
  -1   3  -6  304.70   14.49
  -1   3  -7   11.84    3.93
  -1   3  -8  349.89   16.77
  -1   3  -9   53.12    7.35
  -1   3 -10   14.41    4.30
  -1   3 -11   39.71    7.35
  -1   3 -12    4.21    3.43
  -1   3 -13   11.27    4.74
  -1   3 -13   18.38    5.71
  -1   3 -14   49.25    9.85
  -1   3 -14   51.23    9.54
   1   4 -14    7.66    6.16
   1   4 -13   25.94    5.94
   1   4 -13   16.26    6.07
   1   4 -12   11.41    4.53
   1   4 -12    6.35    4.03
   1   4 -11   24.19    6.53
   1   4 -11   28.56    5.70
   1   4 -10   44.58    7.00
   1   4 -10   30.18    6.57
   1   4  -9  109.16    9.54
   1   4  -8  316.51   15.41
   1   4  -7    6.30    2.19
   1   4  -6  466.36   17.63
   1   4  -5  128.00    9.07
   1   4  -4  129.94    8.57
  -1   4  -1   22.49    3.92
  -1   4  -2  657.75   20.74
  -1   4  -3  189.39   11.34
  -1   4  -4  487.53   18.67
  -1   4  -5  213.30   12.56
  -1   4  -6  184.16   12.31
  -1   4  -7  132.08   11.17
  -1   4  -8   27.49    5.33
  -1   4  -9   24.64    5.98
  -1   4 -10   32.49    6.04
  -1   4 -11   12.66    4.81
  -1   4 -12    6.92    4.76
  -1   4 -13    9.94    4.91
  -1   4 -14   11.15    6.12
  -1   4 -14   -0.54    3.92
   1   5 -13   11.12    5.93
   1   5 -13    3.18    4.10
   1   5 -12   10.39    5.03
   1   5 -12   20.76    5.83
   1   5 -11    7.13    4.60
   1   5 -11   -3.93    3.96
   1   5 -10   50.73    7.45
   1   5  -9   55.22    7.39
   1   5  -8    9.77    2.35
   1   5  -7  179.98   12.68
   1   5  -6   37.70    5.72
   1   5  -5  197.64   12.83
   1   5  -4   34.27    4.91
  -1   5  -1  236.64   13.23
  -1   5  -2   12.70    3.53
  -1   5  -3  131.51   10.63
  -1   5  -4   52.44    7.09
  -1   5  -5   94.48    9.70
  -1   5  -6    4.44    2.75
  -1   5  -7   28.41    5.24
  -1   5  -8   27.06    5.92
  -1   5  -9   17.48    5.59
  -1   5 -10    8.27    4.79
  -1   5 -11   24.24    6.41
  -1   5 -12    4.90    4.25
  -1   5 -13    4.08    4.80
   1   6 -12    4.72    3.81
   1   6 -12   17.69    6.92
   1   6 -11   22.06    6.14
   1   6 -10    7.35    4.03
   1   6  -9   10.54    3.63
   1   6  -8   56.38    7.95
   1   6  -7   28.72    5.91
   1   6  -6  226.67   15.20
   1   6  -5   39.69    6.64
   1   6  -4   32.75    5.44
  -1   6  -1    3.00    2.75
  -1   6  -2  159.65   12.58
  -1   6  -3   47.61    7.43
  -1   6  -4   34.98    6.29
  -1   6  -5   15.89    4.89
  -1   6  -6   77.96    9.51
  -1   6  -7   23.44    5.20
  -1   6  -8    8.40    3.43
  -1   6  -9   -0.08    3.90
  -1   6 -10   30.89    7.50
  -1   6 -11   10.21    5.77
  -1   6 -12    1.74    4.05
   1   7 -10   12.63    5.14
   1   7  -9    7.37    3.97
   1   7  -8    7.17    4.35
   1   7  -7   46.30    8.29
   1   7  -6   30.68    6.49
   1   7  -5   34.26    6.69
   1   7  -4  216.74   15.67
   1   7  -3    8.31    3.38
  -1   7   0   86.34    9.93
  -1   7  -1  146.03   13.14
  -1   7  -2   19.24    5.18
  -1   7  -3   60.08    8.86
  -1   7  -4   27.98    6.76
  -1   7  -5   59.08    9.10
  -1   7  -6  208.40   16.67
  -1   7  -7   -5.59    4.92
  -1   7  -8   63.29    9.95
  -1   7  -9   16.22    6.05
  -1   7 -10    0.64    4.17
   1   8  -8   17.69    6.80
   1   8  -7    5.96    4.11
   1   8  -6   19.83    6.39
   1   8  -5   29.82    7.04
   1   8  -4    2.26    3.39
   1   8  -3  100.48   11.46
  -1   8   1   40.04    7.63
  -1   8   0   31.17    6.70
  -1   8  -1    4.26    4.32
  -1   8  -2   61.25    9.51
  -1   8  -3    4.67    3.73
  -1   8  -4   11.49    5.41
  -1   8  -5   32.82    7.79
  -1   8  -6   10.44    5.67
  -1   8  -7   30.51    7.19
  -1   8  -8    4.92    3.94
   1   9  -4   11.71    5.41
   1   9  -3    2.27    3.64
   1   9  -2   13.07    5.39
  -1   9   2   11.47    5.49
  -1   9   1   -1.28    3.31
  -1   9   0    5.01    3.68
  -1   9  -1   10.41    5.43
  -1   9  -2   -1.77    4.38
  -1   9  -3    0.78    3.69
  -1   9  -4    0.79    4.04
  -2  -9   4    3.35    4.15
   2  -9  -4   -3.45    4.25
  -2  -9   3   19.69    5.73
   2  -9  -3   15.51    5.82
   2  -9  -2    1.24    3.68
   2  -9  -1    8.32    4.72
   2  -9   0   -0.52    3.79
  -2  -9  -1   -1.71    4.55
   2  -9   1    0.39    3.73
  -2  -9  -2    3.51    4.51
   2  -9   2   -0.34    3.39
   2  -9   3    4.24    4.54
  -2  -9  -3   11.19    6.27
   2  -8  -8   10.89    5.17
  -2  -8   8    7.12    3.98
  -2  -8   7    4.38    4.20
   2  -8  -7    7.13    4.57
   2  -8  -6   32.18    7.04
  -2  -8   6   37.69    7.75
  -2  -8   5    4.68    3.58
   2  -8  -5   -1.75    3.45
  -2  -8   4   50.61    7.97
   2  -8  -4   48.25    7.97
  -2  -8   3   14.92    4.77
   2  -8  -3    9.94    4.26
   2  -8  -2   12.90    4.62
  -2  -8   2   10.87    3.83
  -2  -8   1   36.95    5.85
  -2  -8   1   44.49    8.47
   2  -8  -1   32.05    7.04
   2  -8   0   -4.33    4.39
  -2  -8   0    3.21    4.31
  -2  -8   0   -0.73    2.57
   2  -8   1   -2.04    4.02
  -2  -8  -1    5.27    4.27
   2  -8   2   23.83    6.43
  -2  -8  -2   41.96    8.04
  -2  -8  -3    2.43    3.99
   2  -8   3    3.17    3.31
   2  -8   4   41.99    8.64
  -2  -8  -4   69.02   10.53
   2  -8   5    7.37    4.74
  -2  -8  -5   18.68    6.46
   2  -8   6    5.12    3.96
  -2  -8  -6    8.59    5.24
   2  -8   7   15.55    6.67
  -2  -8  -7   12.02    5.83
   2  -7 -10   29.91    6.95
  -2  -7  10   28.33    7.55
   2  -7 -10   33.28    6.96
   2  -7  -9   -5.25    4.74
   2  -7  -9    1.18    3.30
  -2  -7   9    5.11    4.21
   2  -7  -8    2.66    3.66
   2  -7  -8   14.50    5.05
  -2  -7   8   11.51    4.65
   2  -7  -7   32.79    6.57
  -2  -7   7   33.89    7.33
   2  -7  -7   41.41    7.72
  -2  -7   6    8.92    4.27
   2  -7  -6   12.01    4.88
  -2  -7   5   52.06    7.85
   2  -7  -5   50.90    7.74
   2  -7  -4   55.40    7.90
  -2  -7   4   51.71    7.70
  -2  -7   3   65.82    7.73
   2  -7  -3   56.14    8.04
  -2  -7   2  135.77   10.65
  -2  -7   2  136.26   12.91
   2  -7  -2  137.41   12.35
  -2  -7   1    0.75    2.12
  -2  -7   1    1.42    3.20
   2  -7  -1    0.96    3.27
  -2  -7   0  181.55   11.36
  -2  -7   0  185.83   14.96
   2  -7   0  161.42   13.66
  -2  -7  -1   41.94    5.40
   2  -7   1   39.03    7.26
  -2  -7  -1   42.70    7.50
   2  -7   2   23.47    5.85
  -2  -7  -2   29.31    6.29
   2  -7   3   75.50    9.93
  -2  -7  -3   77.44   10.23
   2  -7   4    8.55    4.62
  -2  -7  -4   13.63    5.03
  -2  -7  -5   64.34    9.60
   2  -7   5   58.55    9.52
   2  -7   6   84.03   11.76
  -2  -7  -6   73.30   10.89
   2  -7   7    5.37    4.19
  -2  -7  -7   10.80    5.36
   2  -7   8   59.14   10.41
  -2  -7  -8   48.94    9.14
  -2  -7  -9    3.59    4.10
   2  -7   9    8.48    5.49
   2  -6 -12   24.53    7.05
   2  -6 -11   31.94    6.35
  -2  -6  11   35.11    8.87
   2  -6 -11   34.40    7.57
   2  -6 -10   12.51    5.10
  -2  -6  10    1.05    3.69
   2  -6 -10    3.42    3.26
  -2  -6   9   16.28    5.27
   2  -6  -9   21.42    5.54
   2  -6  -9   25.71    5.83
   2  -6  -8    5.50    3.61
  -2  -6   8   -1.28    2.69
   2  -6  -8    1.40    2.44
   2  -6  -7   44.48    6.99
   2  -6  -7   42.30    6.86
  -2  -6   7   47.49    7.83
   2  -6  -6   38.60    6.36
   2  -6  -6   56.82    7.89
  -2  -6   6   64.44    8.44
  -2  -6   5   15.72    4.65
   2  -6  -5    8.94    3.17
  -2  -6   4   99.80    9.33
   2  -6  -4   94.67    9.74
  -2  -6   3   50.01    6.48
   2  -6  -3   48.15    6.74
  -2  -6   2   17.77    3.93
   2  -6  -2   21.18    4.57
  -2  -6   2   19.58    4.74
   2  -6  -1  138.67   11.60
  -2  -6   1  136.27    9.18
  -2  -6   1  142.26   11.70
  -2  -6   0  110.18   10.45
   2  -6   0  114.93   10.58
  -2  -6   0  106.23    7.84
  -2  -6  -1   54.75    5.35
   2  -6   1   62.43    8.24
  -2  -6  -1   54.76    7.77
  -2  -6  -2   34.90    4.12
   2  -6   2   32.59    6.45
  -2  -6  -2   30.53    5.91
  -2  -6  -3   43.65    7.25
   2  -6   3   38.54    7.05
   2  -6   4   62.64    8.70
  -2  -6  -4   69.84    9.33
  -2  -6  -5    5.61    3.69
   2  -6   5    1.76    3.30
  -2  -6  -6   27.71    6.52
   2  -6   6   13.59    5.22
   2  -6   7   49.45    9.01
  -2  -6  -7   66.67    9.28
   2  -6   8   11.86    5.28
  -2  -6  -8    8.67    4.47
  -2  -6  -9    6.19    3.99
   2  -6   9    8.28    4.48
   2  -6  10    7.05    5.04
  -2  -6 -10    6.85    4.76
   2  -6  11    6.53    5.00
  -2  -6 -11   16.03    6.09
   2  -5 -13   14.35    6.18
   2  -5 -12   16.92    5.47
   2  -5 -12   13.17    4.45
   2  -5 -11   18.73    5.36
   2  -5 -11   22.02    5.20
   2  -5 -10   30.50    6.12
  -2  -5  10   27.62    7.13
   2  -5 -10   29.81    5.55
   2  -5  -9   41.05    7.39
   2  -5  -9   25.90    5.21
  -2  -5   9   25.25    6.08
  -2  -5   8  124.23   12.07
   2  -5  -8  137.76   10.71
   2  -5  -8  134.83   11.61
  -2  -5   7    1.42    2.66
   2  -5  -7    7.09    3.76
   2  -5  -7    2.73    2.45
   2  -5  -6   43.07    6.46
   2  -5  -6   36.82    5.66
  -2  -5   6   40.70    6.15
   2  -5  -5  180.54   12.02
  -2  -5   5  166.39   11.92
   2  -5  -5  177.20   12.15
   2  -5  -4   29.10    4.85
  -2  -5   4   37.98    5.70
  -2  -5   3   39.29    5.20
   2  -5  -3   41.83    6.00
  -2  -5   3   37.85    5.63
   2  -5  -2   71.56    7.75
  -2  -5   2   68.36    6.39
  -2  -5   2   71.28    7.61
   2  -5  -1   11.07    3.14
  -2  -5   1   14.59    3.98
  -2  -5   1   17.58    3.12
  -2  -5   0  145.17   10.97
  -2  -5   0  135.79    7.78
   2  -5   0  139.26   10.61
  -2  -5  -1   74.44    5.39
  -2  -5  -1   74.98    8.15
   2  -5   1   74.60    7.93
   2  -5   2  251.09   14.95
  -2  -5  -2  256.10   14.86
  -2  -5  -2  231.66    8.81
   2  -5   3  108.70   10.18
  -2  -5  -3  102.46    9.90
  -2  -5  -3   93.39    5.17
   2  -5   4   25.28    5.17
  -2  -5  -4   32.64    5.73
  -2  -5  -5   57.50    7.80
   2  -5   5   59.80    8.11
   2  -5   6    7.22    3.90
  -2  -5  -6    9.24    3.98
   2  -5   7    3.03    2.69
  -2  -5  -7    5.16    3.03
   2  -5   8   24.17    6.27
  -2  -5  -8   23.41    5.62
   2  -5   9   23.03    6.05
  -2  -5  -9   23.83    6.24
  -2  -5 -10   15.18    5.40
   2  -5  10   21.67    7.13
   2  -5  11   23.16    7.11
  -2  -5 -11   18.51    6.16
  -2  -5 -12   -2.40    3.43
   2  -5  12    6.16    4.62
   2  -4 -14   13.01    6.15
   2  -4 -13   12.51    5.65
   2  -4 -12    9.83    3.71
   2  -4 -12   11.05    4.69
   2  -4 -11  120.26   12.03
   2  -4 -11  131.52   10.32
   2  -4 -10    5.03    3.82
   2  -4 -10    1.23    2.33
   2  -4  -9  155.99   12.68
  -2  -4   9  159.22   13.88
   2  -4  -9  154.91   10.50
  -2  -4   8  132.60   11.78
   2  -4  -8  135.46    9.59
   2  -4  -8  126.39   10.72
   2  -4  -7   60.12    6.30
   2  -4  -7   56.31    7.00
  -2  -4   7   61.68    7.73
   2  -4  -6  127.62    8.91
   2  -4  -6  139.47   10.59
  -2  -4   6  141.62   10.66
   2  -4  -5   21.11    4.61
   2  -4  -5   19.42    3.59
  -2  -4   5   14.25    3.35
   2  -4  -4  129.74    9.73
  -2  -4   4  133.19    9.30
   2  -4  -4  132.83    9.07
  -2  -4   3  455.11   15.93
  -2  -4   3  454.67   16.65
   2  -4  -3  451.93   17.25
   2  -4  -2   40.08    5.05
  -2  -4   2   52.10    5.24
  -2  -4   2   53.25    5.75
  -2  -4   1  968.79   24.47
  -2  -4   1  966.84   19.40
   2  -4  -1  951.24   24.51
  -2  -4   0  320.59   14.48
  -2  -4   0  304.36    9.87
   2  -4   0  327.04   14.86
   2  -4   1  709.29   22.24
  -2  -4  -1  712.52   13.62
  -2  -4  -1  712.49   21.86
  -2  -4  -2  517.01   10.39
  -2  -4  -2  523.66   18.90
   2  -4   2  556.39   20.16
  -2  -4  -3  119.03    4.50
  -2  -4  -3  118.83    9.55
   2  -4   3  111.22    9.52
   2  -4   4  375.94   17.72
  -2  -4  -4  365.47   16.99
  -2  -4  -4  342.34    7.74
  -2  -4  -5   18.88    4.37
   2  -4   5   20.55    4.74
  -2  -4  -5   19.91    2.22
  -2  -4  -6  156.74   12.09
  -2  -4  -6  140.50    6.30
   2  -4   6  164.42   12.97
   2  -4   7   61.63    8.52
  -2  -4  -7   49.44    4.39
  -2  -4  -7   61.25    8.22
  -2  -4  -8    6.80    2.28
  -2  -4  -8    2.68    2.84
   2  -4   8    2.49    3.16
   2  -4   9   14.41    4.73
  -2  -4  -9   26.43    6.11
   2  -4  10   32.59    7.02
  -2  -4 -10   26.13    6.16
   2  -4  11   34.93    7.71
  -2  -4 -11   37.95    7.61
   2  -4  12   51.92    9.50
  -2  -4 -12   52.32    9.15
   2  -4  13   12.57    5.78
  -2  -4 -13    0.78    3.42
   2  -3 -14   -3.94    3.96
   2  -3 -13   45.15    8.12
   2  -3 -12   93.86   11.26
   2  -3 -11    0.77    2.13
   2  -3 -11   -2.50    3.22
   2  -3 -10  117.43   10.97
   2  -3 -10  124.28    8.78
   2  -3  -9   15.30    4.71
   2  -3  -9   15.03    3.23
   2  -3  -8  249.83   14.42
   2  -3  -8  254.97   11.52
   2  -3  -7  264.10   11.30
   2  -3  -7  264.40   14.34
  -2  -3   7  261.37   14.62
   2  -3  -6   71.59    7.35
  -2  -3   6   74.86    7.46
   2  -3  -6   69.26    5.75
  -2  -3   5  432.67   16.51
   2  -3  -5  443.43   13.93
   2  -3  -5  438.64   16.65
  -2  -3   4  161.08    9.39
   2  -3  -4  171.90    8.80
   2  -3  -4  175.15   10.20
   2  -3  -3  242.89   11.65
  -2  -3   3  217.38   10.02
  -2  -3   3  233.43   10.20
   2  -3  -2  648.40   18.87
  -2  -3   2  673.74   15.95
  -2  -3   2  679.06   17.47
   2  -3  -1    6.19    1.60
  -2  -3   1   17.49    2.95
  -2  -3   1   14.61    2.26
  -2  -3   0 1515.38   26.96
  -2  -3   0 1492.47   18.11
   2  -3   0 1504.46   28.21
  -2  -3  -1  673.42    9.85
  -2  -3  -1  660.16   18.61
   2  -3   1  704.56   20.02
   2  -3   2  467.98   16.78
  -2  -3  -2  464.13   16.20
   2  -3   3  385.54   15.91
  -2  -3  -3  380.39   15.32
  -2  -3  -4   92.66    8.19
   2  -3   4  100.31    8.52
  -2  -3  -4   89.34    3.34
  -2  -3  -5  251.31   13.56
   2  -3   5  256.61   14.35
  -2  -3  -5  227.41    6.89
   2  -3   6   96.24    9.23
  -2  -3  -6   71.92    4.61
  -2  -3  -6   76.72    8.38
  -2  -3  -7   59.45    4.91
  -2  -3  -7   61.32    7.76
   2  -3   7   66.47    8.02
  -2  -3  -8  139.01    8.07
  -2  -3  -8  138.55   11.59
   2  -3   8  142.98   12.00
  -2  -3  -9   57.98    8.49
  -2  -3  -9   65.10    6.22
   2  -3   9   79.29    9.36
   2  -3  10   21.85    5.53
  -2  -3 -10   17.16    5.03
  -2  -3 -10   30.60    4.87
  -2  -3 -11   16.45    5.09
  -2  -3 -11   20.25    4.61
   2  -3  11   12.30    4.37
  -2  -3 -12    8.76    4.23
  -2  -3 -12    9.92    3.96
   2  -3  12   15.81    5.94
  -2  -3 -13   16.22    5.81
   2  -3  13   19.68    6.16
  -2  -3 -14   -1.84    3.70
   2  -3  14   -1.80    3.74
   2  -2 -15    9.83    5.78
   2  -2 -14   39.10    8.51
   2  -2 -13   13.53    5.88
   2  -2 -12   23.33    6.67
   2  -2 -11   21.77    6.05
   2  -2 -11   18.75    3.35
   2  -2 -10   41.89    4.55
   2  -2 -10   53.03    7.55
   2  -2  -9  216.22    9.67
   2  -2  -9  223.45   14.14
   2  -2  -8   20.27    4.79
   2  -2  -8   11.74    2.38
   2  -2  -7  360.97   16.15
   2  -2  -7  377.73   11.51
   2  -2  -6  147.73    9.95
   2  -2  -6  151.70    6.98
   2  -2  -5   36.85    3.38
   2  -2  -5   34.04    4.52
   2  -2  -4   21.21    3.72
   2  -2  -4   20.32    2.48
  -2  -2   3  147.99    6.59
   2  -2  -3  163.62    8.75
  -2  -2   2  379.59   10.68
   2  -2  -2  391.26   12.94
  -2  -2   1  251.40    9.22
   2  -2  -1  258.20   10.36
  -2  -2   0   41.42    4.25
   2  -2   0   43.22    4.66
   2  -2   1  789.61   18.65
  -2  -2  -1  764.63   17.85
  -2  -2  -2  102.57    7.06
   2  -2   2  109.02    7.36
   2  -2   3  191.44    9.99
  -2  -2  -3  179.81   10.26
   2  -2   4   68.89    6.49
  -2  -2  -4   50.76    2.81
  -2  -2  -4   69.33    6.89
  -2  -2  -5  118.83    5.38
   2  -2   5  149.82   10.18
  -2  -2  -5  142.45   10.03
   2  -2   6  108.30    9.03
  -2  -2  -6   80.99    5.18
  -2  -2  -6  101.61    8.97
   2  -2   7  208.91   12.83
  -2  -2  -7  193.14   12.89
  -2  -2  -7  174.10    8.61
  -2  -2  -8    5.98    3.19
   2  -2   8    5.60    2.74
  -2  -2  -8    0.98    1.83
  -2  -2  -9   65.35    8.38
  -2  -2  -9   44.59    5.18
   2  -2   9   61.62    8.06
  -2  -2 -10   21.22    5.42
  -2  -2 -10   16.26    3.33
   2  -2  10   23.81    5.59
   2  -2  11    4.66    3.10
  -2  -2 -11    4.71    3.70
  -2  -2 -11   -2.87    3.31
   2  -2  12   25.26    5.93
  -2  -2 -12    9.53    3.10
  -2  -2 -12   24.89    6.36
  -2  -2 -13    8.10    4.38
  -2  -2 -13    4.30    2.78
   2  -2  13    8.39    4.69
  -2  -2 -14    0.45    3.66
  -2  -2 -14   -3.80    4.42
   2  -1 -15   32.91    8.16
   2  -1 -14    7.23    4.79
   2  -1 -13   61.61    9.57
   2  -1 -12   24.85    5.81
   2  -1 -11   49.12    4.91
   2  -1 -11   54.96    8.30
   2  -1 -10  146.69   12.23
   2  -1 -10  135.29    7.28
   2  -1  -9   -0.17    2.22
   2  -1  -9    4.31    1.67
   2  -1  -8  107.69    9.76
   2  -1  -8  113.61    5.69
   2  -1  -7  224.59    7.27
   2  -1  -7  243.09   13.00
   2  -1  -6  132.35    9.25
   2  -1  -6  134.13    5.00
   2  -1  -5  300.11    6.77
   2  -1  -5  306.01   12.84
   2  -1  -4  155.91    8.67
   2  -1  -3  768.04   18.30
  -2  -1   3  815.06   10.71
   2  -1  -2  936.00   18.40
  -2  -1   2  888.83   12.39
   2  -1  -1  764.58   15.45
  -2  -1   1  774.93   12.89
   2  -1   0 2195.66   26.07
  -2  -1   0 2178.19   24.29
  -2  -1  -1  179.65    7.99
  -2  -1  -1  162.42    3.85
   2  -1   1  173.59    7.58
  -2  -1  -2  972.31   20.00
   2  -1   2  978.26   18.87
  -2  -1  -3  395.80   14.27
   2  -1   3  414.55   12.90
  -2  -1  -4   17.83    3.38
   2  -1   4   28.41    3.85
   2  -1   5  474.27   15.91
  -2  -1  -5  451.60   17.12
  -2  -1  -6  123.69    9.83
   2  -1   6  126.72    9.07
  -2  -1  -6  113.57    6.91
  -2  -1  -7   55.09    6.78
  -2  -1  -7   54.19    5.39
   2  -1   7   63.38    6.68
  -2  -1  -8  303.08   16.67
   2  -1   8  297.66   15.13
  -2  -1  -8  288.96   13.16
   2  -1   9    8.58    3.12
  -2  -1  -9    1.66    3.05
  -2  -1  -9    6.26    2.74
  -2  -1 -10   34.67    6.12
  -2  -1 -10   38.58    5.88
   2  -1  10   50.00    7.26
  -2  -1 -11   21.56    4.94
  -2  -1 -11   19.11    5.30
   2  -1  11   21.56    5.14
   2  -1  12    2.19    3.45
  -2  -1 -12    7.69    4.17
  -2  -1 -12    6.75    3.85
  -2  -1 -13   23.97    6.46
  -2  -1 -13   15.38    4.83
  -2  -1 -14   16.69    6.03
  -2  -1 -14   11.84    4.16
  -2  -1 -15    3.38    3.85
  -2  -1 -15   -1.14    3.64
   2   0 -15    3.16    3.79
   2   0 -14   29.93    7.16
   2   0 -13    0.46    3.42
   2   0 -12   94.78   10.89
   2   0 -11   -3.35    4.24
   2   0 -10   12.71    2.38
   2   0 -10   10.88    3.10
   2   0  -9  121.02   10.38
   2   0  -9  118.58    6.33
   2   0  -8  261.71   14.09
   2   0  -8  242.56    7.90
   2   0  -7    9.22    1.51
   2   0  -7    4.42    1.79
   2   0  -6 1382.46   28.37
   2   0  -6 1325.58   12.63
   2   0  -5  364.52   13.77
   2   0  -4  690.04   17.37
   2   0  -3  409.80   12.31
   2   0  -2  385.76   10.87
  -2   0   2  375.89    6.27
   2   0  -2  381.21    5.85
  -2   0   1  969.97   12.97
   2   0  -1  989.15   15.72
  -2   0   0  263.95    8.03
   2   0   0  283.27    7.74
  -2   0  -1   93.90    5.56
   2   0   1   96.44    4.58
   2   0   2 9808.92   47.94
  -2   0  -2 9999.00   61.91
   2   0   3 1104.75   17.99
  -2   0  -3 1121.39   22.81
  -2   0  -4  139.29    9.40
   2   0   4  150.22    7.36
  -2   0  -5  354.26   14.79
   2   0   5  346.68   11.95
  -2   0  -6  751.72   23.01
   2   0   6  716.05   18.70
   2   0   7  480.67   16.48
  -2   0  -7  490.34   19.81
  -2   0  -8   18.99    4.76
   2   0   8   23.08    4.44
  -2   0  -9  263.11   16.41
   2   0   9  245.00   13.61
  -2   0  -9  247.26   14.12
  -2   0 -10   16.67    5.03
  -2   0 -10    7.38    3.21
   2   0  10   18.60    4.60
  -2   0 -11   48.54    8.36
  -2   0 -11   47.59    7.20
  -2   0 -12   84.63   10.66
  -2   0 -12   74.35    9.54
  -2   0 -13    2.79    3.82
  -2   0 -13    6.50    4.53
  -2   0 -14    2.66    4.50
  -2   0 -14   10.99    4.85
  -2   0 -15   -4.84    5.32
  -2   0 -15   11.70    5.36
   2   1 -15   37.05    8.32
   2   1 -14    2.53    3.85
   2   1 -13   57.51    9.53
   2   1 -12   25.23    6.30
   2   1 -11   66.01    9.50
   2   1 -10  135.52   12.15
   2   1 -10  107.94    7.18
   2   1  -9    2.37    1.69
   2   1  -9    2.39    2.36
   2   1  -8   96.56    9.35
   2   1  -8  100.20    5.77
   2   1  -7  200.32    7.19
   2   1  -7  219.00   12.90
   2   1  -6  151.56    5.47
   2   1  -6  158.90   10.19
   2   1  -5  358.93    7.46
   2   1  -5  340.60   13.72
   2   1  -4  140.89    7.98
   2   1  -4  150.51    4.42
   2   1  -3  823.71   17.08
  -2   1   3  778.49   10.92
   2   1  -2  754.35   14.53
  -2   1   2  732.79   11.39
   2   1  -1  754.88   12.52
  -2   1   1  730.97   12.86
   2   1   0 1976.40   16.46
  -2   1   0 1920.00   22.96
  -2   1  -1  152.76    7.35
   2   1   1  153.70    3.84
  -2   1  -2  944.12   19.00
   2   1   2  905.46    9.85
   2   1   3  344.83    7.55
  -2   1  -3  341.18   12.45
  -2   1  -4   25.56    4.16
   2   1   4   24.08    2.52
  -2   1  -5  477.05   17.46
   2   1   5  450.57   12.12
   2   1   6  138.16    7.47
  -2   1  -6  163.75   10.73
  -2   1  -7   59.14    6.87
  -2   1  -8  278.14   15.61
  -2   1  -9   13.46    4.44
  -2   1 -10   48.01    7.84
  -2   1 -11   18.36    6.09
  -2   1 -11    7.28    3.60
  -2   1 -12   11.49    5.81
  -2   1 -12   -2.54    3.79
  -2   1 -13    4.19    4.21
  -2   1 -13   16.45    4.90
  -2   1 -14    6.89    4.75
  -2   1 -14   13.88    6.12
  -2   1 -15   -1.57    5.64
  -2   1 -15    5.19    4.82
   2   2 -15   14.69    5.96
   2   2 -14   32.78    8.35
   2   2 -13    9.40    4.75
   2   2 -12   24.08    6.63
   2   2 -11   11.43    3.16
   2   2 -11   17.09    5.43
   2   2 -10   44.58    5.02
   2   2 -10   53.13    8.40
   2   2  -9  211.64    9.84
   2   2  -9  221.83   15.23
   2   2  -8   13.38    4.20
   2   2  -8   24.01    3.38
   2   2  -7  384.06   11.72
   2   2  -7  390.25   17.64
   2   2  -6  168.27   10.94
   2   2  -6  167.22    7.26
   2   2  -5   33.83    3.15
   2   2  -5   33.03    4.45
   2   2  -4   28.04    3.93
   2   2  -3  177.20    8.61
  -2   2   2  343.67   10.08
   2   2  -2  394.99   11.27
   2   2  -1  218.13    7.29
  -2   2   1  192.02    8.28
   2   2   0   39.74    2.50
  -2   2   0   32.72    3.91
  -2   2  -1  698.65   17.10
  -2   2  -2   96.59    6.78
  -2   2  -3  179.03    9.63
  -2   2  -4   74.03    6.85
  -2   2  -5  182.45   10.96
  -2   2  -6  108.52    8.99
  -2   2  -7  241.75   14.04
  -2   2  -8    7.30    3.66
  -2   2  -9   77.82    8.88
  -2   2 -10   18.33    5.04
  -2   2 -11    6.09    3.60
  -2   2 -12   33.28    8.06
  -2   2 -13    7.37    3.49
  -2   2 -13   12.23    6.19
  -2   2 -14   10.42    5.08
  -2   2 -14   14.39    6.36
   2   3 -14    6.76    5.15
   2   3 -13   52.36    9.67
   2   3 -12   99.89   12.73
   2   3 -11    1.37    3.18
   2   3 -11    6.30    2.67
   2   3 -10  118.15   11.92
   2   3 -10  116.21    8.59
   2   3  -9   19.48    3.91
   2   3  -9   13.14    4.61
   2   3  -8  256.61   11.55
   2   3  -8  254.93   15.78
   2   3  -7  278.64   11.71
   2   3  -7  281.33   15.73
   2   3  -6   71.27    7.43
   2   3  -6   71.40    5.73
   2   3  -5  437.98   13.69
   2   3  -5  427.46   17.15
  -2   3   1   13.50    2.71
  -2   3   0 1476.22   27.30
  -2   3  -1  724.91   19.74
  -2   3  -2  438.35   15.65
  -2   3  -3  391.06   15.75
  -2   3  -4   93.87    8.06
  -2   3  -5  289.85   14.57
  -2   3  -6  118.87    9.93
  -2   3  -7   66.39    8.06
  -2   3  -8  155.40   12.26
  -2   3  -9   79.99    9.33
  -2   3 -10   29.32    6.64
  -2   3 -11   20.82    6.13
  -2   3 -12   14.66    5.46
  -2   3 -13   14.03    5.45
  -2   3 -14   11.37    6.75
  -2   3 -14    0.87    4.31
   2   4 -14   10.22    5.95
   2   4 -13   11.66    6.35
   2   4 -12   12.17    5.12
   2   4 -12   10.37    3.90
   2   4 -11  130.33   13.89
   2   4 -11  139.37   10.84
   2   4 -10    1.23    2.13
   2   4 -10    0.05    3.19
   2   4  -9  142.27   13.32
   2   4  -9  141.86   10.06
   2   4  -8  114.52    8.68
   2   4  -8  106.05   10.74
   2   4  -7   71.61    6.99
   2   4  -7   56.18    7.47
   2   4  -6  134.64    9.14
   2   4  -5   11.59    2.59
  -2   4   1  865.65   22.82
  -2   4   0  342.21   14.99
  -2   4  -1  690.40   21.73
  -2   4  -2  498.62   18.77
  -2   4  -3  130.91   10.07
  -2   4  -4  389.12   17.49
  -2   4  -5   16.33    3.81
  -2   4  -6  151.20   11.64
  -2   4  -7   68.38    8.71
  -2   4  -8   12.07    4.80
  -2   4  -9   25.59    6.55
  -2   4 -10   26.19    6.96
  -2   4 -11   33.84    7.04
  -2   4 -12   54.87    9.49
  -2   4 -13    1.57    3.91
   2   5 -13   13.88    6.01
   2   5 -12   25.00    6.05
   2   5 -12   19.67    5.96
   2   5 -11   25.00    6.43
   2   5 -11   21.26    5.26
   2   5 -10   21.90    4.46
   2   5 -10   31.58    6.90
   2   5  -9   22.58    4.34
   2   5  -9   28.59    6.94
   2   5  -8  174.73   12.23
   2   5  -7    2.97    2.74
   2   5  -6   37.25    5.50
   2   5  -5  164.06   10.84
  -2   5   1   11.46    3.33
  -2   5   0  118.11   10.10
  -2   5  -1   69.53    7.76
  -2   5  -2  260.64   15.11
  -2   5  -3  100.76    9.71
  -2   5  -4   26.52    5.48
  -2   5  -5   51.45    6.89
  -2   5  -6   -3.84    4.24
  -2   5  -7    9.45    4.18
  -2   5  -8   12.62    4.57
  -2   5  -9   28.52    6.70
  -2   5 -10   29.19    7.33
  -2   5 -11   18.60    6.18
  -2   5 -12    1.37    4.83
   2   6 -12    3.23    3.97
   2   6 -11   26.05    5.94
   2   6 -11   29.34    7.44
   2   6 -10   -0.33    4.57
   2   6 -10   -3.66    4.31
   2   6  -9   19.39    6.21
   2   6  -9    8.63    2.87
   2   6  -8    1.13    2.78
   2   6  -7   50.12    7.24
   2   6  -6   62.48    7.89
   2   6  -5   10.03    3.23
  -2   6   2   11.88    3.59
  -2   6   1  159.37   12.37
  -2   6   0  117.62   11.13
  -2   6  -1   56.19    7.98
  -2   6  -2   50.44    7.75
  -2   6  -3   50.40    7.86
  -2   6  -4   83.75   10.13
  -2   6  -5   -6.68    4.89
  -2   6  -6   27.33    5.53
  -2   6  -7   54.36    8.39
  -2   6  -8    4.22    3.74
  -2   6  -9    6.28    4.90
  -2   6 -10   13.38    5.98
  -2   6 -11    7.69    5.78
   2   7 -10   21.29    5.44
   2   7 -10   33.67    8.21
   2   7  -9    3.53    3.29
   2   7  -8   22.69    6.19
   2   7  -7   37.78    7.08
   2   7  -6    5.39    3.65
   2   7  -5   54.64    8.11
   2   7  -4   53.49    7.56
  -2   7   2  128.33   11.95
  -2   7   1   -1.15    3.52
  -2   7   0  195.13   15.24
  -2   7  -1   61.00    8.90
  -2   7  -2   28.30    6.26
  -2   7  -3   89.29   10.98
  -2   7  -4   16.07    5.58
  -2   7  -5   49.38    8.68
  -2   7  -6   67.59    9.85
  -2   7  -7    2.68    3.79
  -2   7  -8   60.01    9.89
  -2   7  -9    1.41    4.56
   2   8  -8   11.81    5.25
   2   8  -7    4.35    3.55
   2   8  -6   36.09    7.69
   2   8  -5   -0.61    3.76
   2   8  -4   40.35    7.35
  -2   8   3    7.58    3.88
  -2   8   2    6.71    4.10
  -2   8   1   34.92    7.30
  -2   8   0    1.46    3.04
  -2   8  -1    7.27    4.32
  -2   8  -2   28.03    6.86
  -2   8  -3    1.47    3.34
  -2   8  -4   53.51    9.90
  -2   8  -5    0.58    4.22
  -2   8  -6   -1.58    5.90
  -2   8  -7    8.05    4.43
   2   9  -4    2.28    3.53
  -2   9   4    1.42    3.65
  -2   9   3   19.58    5.91
   2   9  -3   12.91    5.46
  -2   9   2   -0.56    3.59
  -2   9   1    5.64    3.97
  -2   9   0   -1.45    4.89
  -2   9  -1   -0.56    3.78
  -2   9  -2    2.58    4.60
  -2   9  -3    8.16    6.25
   3  -9  -2   -0.43    3.58
  -3  -9   1    7.38    4.78
   3  -9  -1   -1.79    3.77
   3  -9   0   -1.05    3.58
  -3  -9   0    0.62    4.36
   3  -9   1   -5.70    5.02
  -3  -9  -1   -1.81    4.06
  -3  -8   7   31.47    7.14
   3  -8  -7   30.55    7.39
   3  -8  -6   13.63    5.49
  -3  -8   6   13.52    4.99
  -3  -8   5   11.64    4.66
   3  -8  -5    5.22    3.91
   3  -8  -4   20.32    5.95
  -3  -8   4   17.22    5.00
   3  -8  -3    6.99    4.52
  -3  -8   3    2.92    3.42
  -3  -8   2   22.78    6.50
   3  -8  -2   12.85    5.38
  -3  -8   1   11.68    5.47
   3  -8  -1   17.60    5.99
   3  -8   0    8.90    4.52
  -3  -8   0    1.30    3.44
  -3  -8  -1   22.06    6.74
   3  -8   1   21.56    6.33
   3  -8   2   13.00    5.23
  -3  -8  -2   14.86    5.89
   3  -8   3   24.64    6.88
  -3  -8  -3   23.84    6.99
   3  -8   4   37.70    8.48
  -3  -8  -4   47.25    9.23
   3  -8   5    1.92    3.99
  -3  -8  -5    6.98    4.63
   3  -8   6   27.19    7.83
  -3  -8  -6   25.17    7.39
   3  -7  -9   -5.67    4.62
  -3  -7   9    1.08    3.32
   3  -7  -8   36.69    7.48
  -3  -7   8   42.59    8.17
   3  -7  -7    2.06    3.31
  -3  -7   7   -0.41    3.26
   3  -7  -6   50.73    8.62
  -3  -7   6   44.51    7.41
  -3  -7   5   24.40    5.44
   3  -7  -5   23.41    6.08
  -3  -7   4   35.65    6.09
   3  -7  -4   44.33    8.02
  -3  -7   3   57.87    7.37
  -3  -7   3   57.71    8.88
   3  -7  -3   51.56    8.42
  -3  -7   2   39.01    7.19
  -3  -7   2   35.83    5.54
   3  -7  -2   44.07    7.56
  -3  -7   1   14.02    4.77
   3  -7  -1   13.45    4.98
  -3  -7   1   17.61    3.78
  -3  -7   0   55.23    8.59
   3  -7   0   59.03    8.90
   3  -7   1    0.78    3.13
  -3  -7  -1    3.48    3.92
   3  -7   2   80.06   10.67
  -3  -7  -2  108.93   12.16
   3  -7   3   34.39    7.23
  -3  -7  -3   44.00    8.12
   3  -7   4    5.54    3.96
  -3  -7  -4   12.93    5.05
   3  -7   5   37.72    8.02
  -3  -7  -5   38.88    8.31
   3  -7   6   -3.43    4.74
  -3  -7  -6    0.76    3.33
   3  -7   7   40.83    9.07
  -3  -7  -7   36.60    8.66
   3  -7   8   48.57    9.95
  -3  -7  -8   47.66    9.70
   3  -7   9    4.78    4.79
  -3  -7  -9    8.57    5.21
   3  -6 -11    3.76    4.61
   3  -6 -10   52.70    9.00
   3  -6  -9   24.27    6.41
   3  -6  -8    6.49    3.89
  -3  -6   8    5.24    3.49
   3  -6  -7   41.30    7.37
  -3  -6   7   44.64    7.44
   3  -6  -6    7.64    3.99
  -3  -6   6   10.33    4.11
   3  -6  -5  159.89   13.31
  -3  -6   5  164.15   12.31
  -3  -6   4  191.51   12.50
   3  -6  -4  202.38   14.80
  -3  -6   3    7.66    2.59
   3  -6  -3   16.13    5.22
  -3  -6   3   10.48    3.96
  -3  -6   2   76.42    8.76
  -3  -6   2   74.63    7.00
   3  -6  -2   89.98    9.79
  -3  -6   1    2.99    2.79
   3  -6  -1    6.17    3.20
  -3  -6   1    4.79    2.19
  -3  -6   0  127.81    7.79
  -3  -6   0  140.02   12.31
   3  -6   0  122.64   11.57
  -3  -6  -1  149.83   12.70
   3  -6   1  134.42   12.32
   3  -6   2   16.03    4.94
  -3  -6  -2   14.27    4.67
   3  -6   3   17.70    5.47
  -3  -6  -3   14.38    4.88
   3  -6   4   18.97    5.51
  -3  -6  -4   18.84    5.12
   3  -6   5   -0.58    2.81
  -3  -6  -5   -3.47    3.48
  -3  -6  -6   10.59    4.22
   3  -6   6   10.72    4.38
   3  -6   7    3.92    3.02
  -3  -6  -7    7.17    4.22
   3  -6   8   11.36    5.04
  -3  -6  -8    8.99    4.47
   3  -6   9   13.05    5.09
  -3  -6  -9   11.99    5.35
   3  -6  10    7.01    5.30
  -3  -6 -10    2.33    3.40
   3  -5 -12   -4.24    3.46
   3  -5 -11   39.12    7.87
   3  -5 -10    2.19    2.77
   3  -5 -10    3.54    3.52
   3  -5  -9   46.88    8.38
   3  -5  -9   34.47    5.70
   3  -5  -8   43.54    7.84
   3  -5  -7    5.91    3.81
  -3  -5   7    0.14    2.64
   3  -5  -6    8.38    3.83
  -3  -5   6   12.54    4.23
  -3  -5   5  133.47   10.44
   3  -5  -5  116.88   10.73
   3  -5  -4   10.02    3.53
  -3  -5   4   12.85    3.70
  -3  -5   4   18.02    3.91
   3  -5  -3  185.76   12.90
  -3  -5   3  174.25   10.62
  -3  -5   3  176.37   12.05
  -3  -5   2   11.40    3.68
  -3  -5   2   10.26    2.64
   3  -5  -2   13.78    4.22
   3  -5  -1  186.91   13.13
  -3  -5   1  180.86    8.90
  -3  -5   1  180.39   12.35
   3  -5   0   70.08    8.28
  -3  -5   0   72.41    8.09
  -3  -5   0   70.08    5.00
  -3  -5  -1   12.97    2.04
   3  -5   1   11.40    4.01
  -3  -5  -1   17.45    4.28
  -3  -5  -2   20.93    4.66
   3  -5   2   31.55    5.85
   3  -5   3   41.35    6.83
  -3  -5  -3   33.05    6.01
   3  -5   4   16.24    4.96
  -3  -5  -4   13.84    4.26
   3  -5   5   46.20    7.45
  -3  -5  -5   52.25    7.59
   3  -5   6    4.95    3.53
  -3  -5  -6    5.54    3.59
   3  -5   7   41.50    7.81
  -3  -5  -7   46.41    7.76
   3  -5   8   22.68    6.22
  -3  -5  -8   13.64    5.10
   3  -5   9    0.88    3.42
  -3  -5  -9    4.55    3.57
   3  -5  10    9.62    5.00
  -3  -5 -10   14.01    5.14
   3  -5  11    6.36    4.91
  -3  -5 -11    1.12    3.74
   3  -5  12    6.26    4.70
  -3  -5 -12   10.07    5.09
   3  -4 -13   -1.49    4.04
   3  -4 -12   47.33    8.70
   3  -4 -11    6.79    4.58
   3  -4 -10    6.54    3.49
   3  -4 -10    9.00    2.91
   3  -4  -9   16.83    4.43
   3  -4  -9   15.10    3.42
   3  -4  -8   37.90    5.08
   3  -4  -8   36.50    6.67
   3  -4  -7  134.16   11.21
   3  -4  -6  199.36   13.43
   3  -4  -5    3.48    3.60
  -3  -4   4  485.18   17.20
   3  -4  -4  469.66   19.64
  -3  -4   3  170.11    9.59
  -3  -4   3  150.63    9.91
   3  -4  -3  175.22   11.65
  -3  -4   2  475.63   14.71
  -3  -4   2  487.37   17.81
   3  -4  -2  478.88   19.21
  -3  -4   1  495.04   18.32
   3  -4  -1  534.34   19.97
  -3  -4   0  206.11   11.96
   3  -4   0  189.39   12.04
   3  -4   1  580.69   21.71
  -3  -4  -1  551.11   19.92
   3  -4   2    5.19    2.27
  -3  -4  -2   10.69    3.42
   3  -4   3  290.87   16.06
  -3  -4  -3  276.25   15.14
   3  -4   4  152.48   12.07
  -3  -4  -4  128.67   10.99
   3  -4   5    5.38    3.16
  -3  -4  -5    2.91    2.20
  -3  -4  -6  123.51   11.25
   3  -4   6  135.45   12.17
   3  -4   7  136.76   12.67
  -3  -4  -7  111.88   11.06
   3  -4   8  168.21   14.72
  -3  -4  -8  172.81   14.44
  -3  -4  -9   65.90    9.61
   3  -4   9   84.65   10.69
  -3  -4 -10    3.81    3.56
   3  -4  10   -3.02    3.93
  -3  -4 -11   35.78    7.67
   3  -4  11   58.13    9.51
  -3  -4 -12    0.51    3.41
   3  -4  12   10.05    5.76
  -3  -4 -13    1.41    4.51
   3  -4  13   11.30    4.89
   3  -3 -14    4.23    5.04
   3  -3 -13   10.73    4.93
   3  -3 -12   19.30    6.08
   3  -3 -11   72.35   10.09
   3  -3 -10   45.29    7.41
   3  -3 -10   37.26    4.48
   3  -3  -9   17.99    4.79
   3  -3  -9   20.74    3.30
   3  -3  -8   90.92    9.92
   3  -3  -8   89.28    6.43
   3  -3  -7   28.05    5.51
   3  -3  -6   71.24    7.88
   3  -3  -5  547.59   20.27
   3  -3  -4   14.47    4.16
  -3  -3   4    8.49    2.29
  -3  -3   3  223.78   10.33
   3  -3  -3  216.83   12.26
  -3  -3   2   77.09    6.23
   3  -3  -2   79.89    7.35
   3  -3  -1  555.20   19.16
  -3  -3   1  583.58   17.15
   3  -3   0  878.15   23.46
  -3  -3   0  877.26   21.93
  -3  -3  -1  103.69    8.13
   3  -3   1  105.96    8.42
  -3  -3  -2  535.24   18.92
   3  -3   2  555.47   19.69
  -3  -3  -3  140.57   10.27
   3  -3   3  153.65   10.92
   3  -3   4  181.11   12.00
  -3  -3  -4  159.98   11.38
   3  -3   5  218.99   13.70
  -3  -3  -5  216.90   13.56
  -3  -3  -6   35.20    5.91
   3  -3   6   42.53    6.71
   3  -3   7  158.44   12.80
  -3  -3  -7  141.36   12.14
  -3  -3  -8   86.67   10.08
   3  -3   8  114.63   11.41
  -3  -3  -9    5.64    3.14
   3  -3   9   12.80    4.40
   3  -3  10  110.10   12.04
  -3  -3 -10   88.10   10.99
   3  -3  11   -1.83    3.12
  -3  -3 -11   -1.90    2.95
  -3  -3 -12   31.86    7.71
   3  -3  12   33.80    7.73
  -3  -3 -13   15.72    6.12
   3  -3  13   20.04    6.92
   3  -2 -15   40.25    9.48
   3  -2 -14   22.34    7.25
   3  -2 -13   20.73    7.04
   3  -2 -12  151.61   14.15
   3  -2 -11   41.28    7.64
   3  -2 -10   57.39    8.34
   3  -2  -9  122.52   11.37
   3  -2  -8   30.54    3.03
   3  -2  -8   30.75    6.23
   3  -2  -7  385.15   17.76
   3  -2  -6   65.23    7.29
   3  -2  -5  497.09   18.65
   3  -2  -4   97.75    7.98
  -3  -2   4  100.26    5.47
  -3  -2   3  125.74    6.38
   3  -2  -3  109.41    7.99
   3  -2  -2  565.23   18.04
  -3  -2   2  582.80   14.39
  -3  -2   1  220.42    9.30
   3  -2  -1  219.83   10.85
   3  -2   0   11.41    2.36
  -3  -2   0   24.12    3.45
   3  -2   1  303.30   12.71
  -3  -2  -1  291.38   12.24
  -3  -2  -2   73.61    6.80
   3  -2   2   78.44    6.65
   3  -2   3  152.03    9.75
  -3  -2  -3  147.11    9.99
  -3  -2  -4   55.96    2.75
  -3  -2  -4   65.86    7.65
   3  -2   4   65.61    6.74
  -3  -2  -5   49.86    3.36
  -3  -2  -5   51.32    6.65
   3  -2   5   58.51    6.64
  -3  -2  -6   60.99    4.34
  -3  -2  -6   72.30    8.34
   3  -2   6   81.20    8.23
  -3  -2  -7    8.63    3.94
   3  -2   7    3.74    2.76
  -3  -2  -7    6.75    2.07
  -3  -2  -8   17.28    5.32
   3  -2   8   18.02    4.28
  -3  -2  -8   13.59    2.92
   3  -2   9   26.31    5.38
  -3  -2  -9   24.69    4.08
  -3  -2  -9   28.82    6.29
   3  -2  10    0.81    2.82
  -3  -2 -10   -0.80    2.16
  -3  -2 -10    5.84    3.60
  -3  -2 -11   12.89    5.60
  -3  -2 -11   11.85    3.61
   3  -2  11   22.56    5.83
  -3  -2 -12    5.14    3.69
  -3  -2 -12   -1.03    3.12
   3  -2  12    9.72    4.23
  -3  -2 -13    6.42    5.06
   3  -2  13    4.95    4.02
  -3  -2 -14    2.91    4.36
   3  -2  14    5.28    4.12
   3  -1 -15    2.28    3.91
   3  -1 -14   30.79    7.94
   3  -1 -13   34.34    8.44
   3  -1 -12    1.27    3.11
   3  -1 -11   79.06    9.81
   3  -1 -10   15.08    5.46
   3  -1  -9   27.92    5.96
   3  -1  -8  310.79   17.13
   3  -1  -7   20.49    4.66
   3  -1  -6  613.98   20.88
   3  -1  -5  431.61   16.45
   3  -1  -4  237.95   11.60
  -3  -1   4  226.42    5.69
   3  -1  -3  216.25   10.50
  -3  -1   3  225.45    6.62
  -3  -1   2  564.27   11.94
   3  -1  -2  555.13   15.78
   3  -1  -1  118.49    7.31
  -3  -1   1  121.98    6.20
   3  -1   0 1104.81   21.33
  -3  -1   0 1111.51   20.84
  -3  -1  -1    5.61    1.95
   3  -1   1   11.38    2.80
  -3  -1  -2  668.55   19.24
   3  -1   2  669.27   17.41
   3  -1   3  527.57   15.97
  -3  -1  -3  506.71   18.20
   3  -1   4   76.51    6.43
  -3  -1  -4   71.35    7.35
  -3  -1  -5  920.71   27.36
   3  -1   5  900.68   23.02
  -3  -1  -6   65.11    7.85
   3  -1   6   65.84    6.91
  -3  -1  -7   71.26    8.58
   3  -1   7   63.86    7.06
  -3  -1  -8   71.63    9.28
   3  -1   8   76.94    8.05
  -3  -1  -8   64.68    6.44
  -3  -1  -9    9.26    3.17
  -3  -1  -9   12.57    3.42
  -3  -1 -10   46.85    7.83
  -3  -1 -10   52.22    6.67
   3  -1  10   60.26    7.88
  -3  -1 -11    5.01    2.34
   3  -1  11    1.55    2.61
  -3  -1 -12    6.54    4.22
  -3  -1 -12    6.53    3.68
   3  -1  12   10.14    4.40
  -3  -1 -13   39.83    8.83
  -3  -1 -13   21.18    5.50
   3  -1  13   25.77    6.96
  -3  -1 -14   16.44    6.56
  -3  -1 -14   13.01    5.10
   3   0 -15    4.99    4.38
   3   0 -14   18.98    6.66
   3   0 -13   -1.02    3.41
   3   0 -12   76.77   10.43
   3   0 -11   33.00    6.71
   3   0 -10   91.81   10.02
   3   0  -9   43.49    6.64
   3   0  -8   30.03    5.38
   3   0  -7  494.27   19.39
   3   0  -6   65.74    7.04
   3   0  -5  608.98   19.02
   3   0  -4  684.73   18.91
   3   0  -3   12.63    2.90
  -3   0   3    7.79    0.98
  -3   0   2  395.60    9.61
   3   0  -2  404.51   12.82
  -3   0   1   33.75    3.53
   3   0  -1   34.36    3.74
  -3   0   0   16.42    3.20
   3   0   0   13.87    2.36
  -3   0  -1  537.15   15.53
   3   0   1  518.95   12.78
   3   0   2  233.75    8.90
  -3   0  -2  249.19   11.51
   3   0   3   53.80    4.64
  -3   0  -3   62.75    6.56
   3   0   4  307.46   11.12
  -3   0  -4  325.95   14.97
   3   0   5  697.19   18.21
  -3   0  -5  712.87   23.20
   3   0   6 1439.31   27.72
  -3   0  -6 1469.45   35.10
   3   0   7   18.23    3.61
  -3   0  -7   24.86    5.74
  -3   0  -8  112.07   11.36
   3   0   8   91.40    7.91
  -3   0  -9   22.02    6.55
   3   0   9   10.65    3.37
  -3   0 -10    3.89    3.59
   3   0  10    0.21    2.03
  -3   0 -11    6.57    3.79
  -3   0 -11   12.88    4.06
   3   0  11   16.15    4.32
  -3   0 -12    2.17    3.68
  -3   0 -12   -0.17    2.76
  -3   0 -13    7.61    4.17
  -3   0 -13    5.85    4.11
  -3   0 -14   28.04    7.45
  -3   0 -14   43.20    8.39
   3   1 -15   -5.62    4.66
   3   1 -14   31.64    7.41
   3   1 -13   25.37    6.98
   3   1 -12   -9.87    5.68
   3   1 -11   81.30    9.94
   3   1 -10    3.38    3.08
   3   1  -9   17.98    4.56
   3   1  -8  325.36   16.69
   3   1  -7   13.46    3.01
   3   1  -6  597.70   19.88
   3   1  -5  393.69   15.18
  -3   1   5  404.29    6.77
   3   1  -5  413.42    6.39
   3   1  -4  242.70   11.16
  -3   1   4  239.15    6.10
   3   1  -3  159.56    8.32
  -3   1   3  155.31    5.76
   3   1  -2  494.87   13.27
  -3   1   2  497.72   11.34
   3   1  -1   94.02    5.29
  -3   1   1  107.67    5.83
  -3   1   0  987.29   19.48
   3   1   0 1044.47   15.72
   3   1   1    9.28    1.43
  -3   1  -1   13.17    3.11
   3   1   2  553.31   10.46
  -3   1  -2  573.93   17.03
   3   1   3  554.51   11.10
  -3   1  -3  591.54   18.58
   3   1   4   53.63    3.90
  -3   1  -4   66.57    7.28
   3   1   5  822.16   16.79
  -3   1  -5  867.01   25.31
  -3   1  -6   59.23    7.42
   3   1   6   60.24    5.09
  -3   1  -7   66.49    8.42
   3   1   7   59.46    5.67
  -3   1  -8   64.53    8.54
   3   1   8   52.24    5.61
  -3   1  -9   32.61    7.24
  -3   1 -10   45.35    8.30
  -3   1 -11   16.37    6.50
  -3   1 -12   13.99    5.84
  -3   1 -12    7.97    4.19
  -3   1 -13   31.46    8.47
  -3   1 -13   24.79    6.65
  -3   1 -14   11.49    6.56
  -3   1 -14    9.71    5.00
   3   2 -15   15.55    6.20
   3   2 -14   -1.89    5.75
   3   2 -13    9.17    3.92
   3   2 -12  120.86   12.95
   3   2 -11   30.93    7.11
   3   2 -10   84.24   10.00
   3   2  -9  141.07   11.97
   3   2  -8   31.14    3.15
   3   2  -8   35.17    6.10
   3   2  -7  399.39   17.74
   3   2  -7  400.29   10.39
   3   2  -6   65.90    7.10
   3   2  -6   72.54    4.39
  -3   2   5  480.52   11.88
   3   2  -5  503.77   17.49
   3   2  -4   59.83    5.82
  -3   2   4   52.13    4.19
   3   2  -3  124.81    7.25
  -3   2   3  120.05    6.34
   3   2  -2  587.76   14.22
  -3   2   2  567.90   14.37
  -3   2   1  191.69    8.90
   3   2  -1  187.41    7.12
  -3   2   0   22.52    3.29
   3   2   0   24.98    2.17
  -3   2  -1  313.29   12.68
   3   2   1  283.93    5.56
  -3   2  -2   83.91    7.09
  -3   2  -3  146.50    9.97
  -3   2  -4   95.87    8.34
  -3   2  -5   67.99    7.34
  -3   2  -6   96.55    9.74
  -3   2  -7   10.79    3.98
  -3   2  -8   13.39    4.68
  -3   2  -9   17.74    5.79
  -3   2 -10    0.38    3.62
  -3   2 -11   13.68    5.54
  -3   2 -12   16.39    6.66
  -3   2 -13   13.71    6.83
  -3   2 -14    0.44    3.67
  -3   2 -14    9.29    6.83
   3   3 -14    4.47    5.64
   3   3 -13   24.12    6.74
   3   3 -12   20.91    6.53
   3   3 -11   61.53    9.87
   3   3 -10   44.99    7.77
   3   3  -9   21.67    3.37
   3   3  -9   20.86    4.96
   3   3  -8  116.00   10.98
   3   3  -8  102.99    6.77
   3   3  -7   28.80    3.68
   3   3  -7   29.09    5.64
   3   3  -6   95.35    8.85
   3   3  -6   98.93    6.45
   3   3  -5  564.98   19.89
   3   3  -4   13.09    3.18
  -3   3   4    7.10    2.04
   3   3  -3  187.68    9.78
  -3   3   3  162.14    9.04
   3   3  -2   89.12    5.93
  -3   3   2   82.26    6.57
   3   3  -1  557.10   13.01
  -3   3   1  542.84   16.99
   3   3   0  792.09   12.74
  -3   3   0  833.72   21.70
  -3   3  -1   89.99    7.44
   3   3   1   85.99    2.86
  -3   3  -2  546.42   19.20
  -3   3  -3  177.73   11.50
  -3   3  -4  188.12   12.44
  -3   3  -5  234.13   14.50
  -3   3  -6   49.91    7.32
  -3   3  -7  168.28   13.05
  -3   3  -8  111.83   11.29
  -3   3  -9    4.02    3.91
  -3   3 -10  130.13   13.67
  -3   3 -11    5.71    5.12
  -3   3 -12   31.74    7.85
  -3   3 -13    6.58    4.63
   3   4 -13   13.31    6.12
   3   4 -12   38.58    8.23
   3   4 -11   14.26    5.65
   3   4 -10    7.67    3.09
   3   4 -10    7.81    4.51
   3   4  -9   21.71    5.34
   3   4  -9   17.05    3.34
   3   4  -8   35.36    6.41
   3   4  -8   29.32    4.24
   3   4  -7  159.61   12.54
   3   4  -7  168.73   10.16
   3   4  -6  202.36   10.72
   3   4  -6  201.22   13.11
   3   4  -5    1.30    2.15
  -3   4   4  410.00   15.60
   3   4  -4  457.96   17.57
  -3   4   3  156.96   10.01
   3   4  -3  157.76    9.47
   3   4  -2  483.60   15.31
  -3   4   2  460.30   17.47
   3   4  -1  472.46   13.52
  -3   4   1  485.60   18.12
   3   4   0  193.41    7.42
  -3   4   0  184.03   11.51
   3   4   1  544.74    9.72
  -3   4  -1  592.99   20.96
  -3   4  -2    2.06    1.99
  -3   4  -3  272.82   15.18
  -3   4  -4  120.85   10.64
  -3   4  -5    0.67    2.37
  -3   4  -6  123.33   11.78
  -3   4  -7  136.38   12.66
  -3   4  -8  173.94   14.63
  -3   4  -9   69.95    9.85
  -3   4 -10    2.97    4.91
  -3   4 -11   41.49    8.99
  -3   4 -12   11.46    6.23
  -3   4 -13   13.05    6.16
   3   5 -12    0.49    4.21
   3   5 -11   50.25    9.17
   3   5 -10    0.17    4.37
   3   5 -10   -5.41    3.49
   3   5  -9   30.07    4.95
   3   5  -9   39.56    7.31
   3   5  -8   28.36    6.02
   3   5  -8   34.41    5.23
   3   5  -7   -1.57    3.26
   3   5  -7    2.06    1.92
   3   5  -6    0.17    3.46
   3   5  -6    2.02    1.80
   3   5  -5   97.16    9.19
  -3   5   4    8.81    2.78
   3   5  -4    8.43    2.69
  -3   5   3  180.97   11.96
  -3   5   2    5.98    2.66
  -3   5   1  183.02   12.71
  -3   5   0   78.90    8.45
  -3   5  -1   13.61    4.02
  -3   5  -2   17.60    4.35
  -3   5  -3   31.08    5.62
  -3   5  -4   10.46    2.83
  -3   5  -5   27.52    5.75
  -3   5  -6   12.50    4.67
  -3   5  -7   46.05    8.07
  -3   5  -8   26.20    7.23
  -3   5  -9    9.36    5.22
  -3   5 -10   14.07    6.27
  -3   5 -11    4.87    5.37
  -3   5 -12    6.21    5.60
   3   6 -11   -0.65    3.65
   3   6 -10   31.80    5.86
   3   6 -10   36.65    7.75
   3   6  -9   21.90    5.31
   3   6  -9   13.33    4.65
   3   6  -8    7.00    3.42
   3   6  -8    7.69    3.46
   3   6  -7   46.76    7.47
   3   6  -7   56.12    7.52
   3   6  -6   10.99    3.46
   3   6  -6    8.61    3.16
  -3   6   5  123.84   10.89
   3   6  -5  141.41   11.86
  -3   6   4  199.38   13.89
  -3   6   3   12.07    3.57
  -3   6   2   85.38    9.46
  -3   6   1   11.94    4.32
  -3   6   0  137.72   12.17
  -3   6  -1  163.77   13.33
  -3   6  -2   15.23    5.04
  -3   6  -3   21.93    5.31
  -3   6  -4    8.10    3.03
  -3   6  -5   -1.54    4.25
  -3   6  -6    7.47    3.85
  -3   6  -7    8.61    4.68
  -3   6  -8   11.70    5.87
  -3   6  -9   21.58    7.28
  -3   6 -10    8.91    5.44
   3   7  -9   -0.97    4.63
   3   7  -9    0.93    3.27
   3   7  -8   49.40    8.24
   3   7  -8   40.48    8.35
   3   7  -7   -0.34    4.55
   3   7  -7    5.47    3.40
   3   7  -6   43.26    7.57
   3   7  -6   39.68    6.77
  -3   7   6   32.68    6.59
  -3   7   5   26.68    5.96
   3   7  -5   16.73    4.05
  -3   7   4   29.52    6.29
  -3   7   3   70.61    9.40
  -3   7   2   39.03    7.50
  -3   7   1   14.40    4.89
  -3   7   0   63.48    9.29
  -3   7  -1   -0.25    3.00
  -3   7  -2  107.48   12.53
  -3   7  -3   37.67    7.48
  -3   7  -4    0.27    4.79
  -3   7  -5   35.62    7.48
  -3   7  -6   -1.08    4.27
  -3   7  -7   43.45    8.91
  -3   7  -8   61.52   10.39
  -3   7  -9   -1.36    4.24
   3   8  -7   26.94    6.93
   3   8  -7   38.65    7.98
  -3   8   7   31.10    7.13
   3   8  -6    3.45    3.09
   3   8  -6    8.16    4.34
  -3   8   6    9.64    3.81
  -3   8   5   10.99    4.83
   3   8  -5    6.19    3.76
  -3   8   4   22.67    5.98
  -3   8   3   -3.16    4.23
  -3   8   2    4.51    4.70
  -3   8   1   16.61    5.94
  -3   8   0    0.74    3.32
  -3   8  -1   20.43    5.92
  -3   8  -2   13.36    5.99
  -3   8  -3   28.87    7.63
  -3   8  -4   44.73    8.64
  -3   8  -5   -8.14    6.07
  -3   8  -6   23.71    7.35
  -3   9   2    2.22    3.75
  -3   9   1    3.81    4.60
  -3   9   0    6.20    5.68
  -3   9  -1    3.63    4.92
   4  -8  -6    5.80    5.34
   4  -8  -5   11.29    6.15
   4  -8  -4   11.15    5.04
  -4  -8   3   10.61    5.22
   4  -8  -3    8.92    4.46
   4  -8  -2   28.18    7.62
  -4  -8   2   29.47    7.07
   4  -8  -1    9.97    4.82
  -4  -8   1   13.39    5.59
  -4  -8   0   29.15    7.39
   4  -8   0   25.79    7.19
   4  -8   1   21.22    6.69
  -4  -8  -1   30.00    7.20
   4  -8   2    4.83    5.01
  -4  -8  -2   12.22    5.49
   4  -8   3   24.25    7.23
  -4  -8  -3   43.34    9.01
   4  -8   4    4.78    4.60
  -4  -8  -4    3.05    4.67
   4  -8   5    8.28    5.87
  -4  -8  -5   23.35    7.41
   4  -7  -9   17.57    5.67
   4  -7  -8   19.05    5.85
   4  -7  -7   -0.66    4.70
   4  -7  -6   57.91    9.35
   4  -7  -5   12.84    5.42
  -4  -7   4   50.27    8.26
   4  -7  -4   49.72    8.47
  -4  -7   3   23.77    6.26
   4  -7  -3   20.82    6.06
   4  -7  -2    7.82    4.31
  -4  -7   2   10.73    4.56
  -4  -7   1   57.17    8.93
   4  -7  -1   56.36    9.38
   4  -7   0   36.83    7.94
  -4  -7   0   40.53    7.61
   4  -7   1   18.10    5.86
  -4  -7  -1   14.83    5.28
  -4  -7  -2  114.83   12.84
   4  -7   2  110.34   13.33
   4  -7   3   16.46    6.01
  -4  -7  -3   12.20    5.04
   4  -7   4   56.67   10.16
  -4  -7  -4   39.74    8.46
   4  -7   5   13.46    5.64
  -4  -7  -5    8.98    5.06
   4  -7   6    9.00    4.81
  -4  -7  -6   11.66    5.95
  -4  -7  -7   25.54    7.92
   4  -7   7   31.17    8.06
   4  -7   8   -4.21    5.60
  -4  -7  -8   -5.45    4.83
   4  -6 -11   13.94    6.58
   4  -6 -10   32.23    7.73
   4  -6  -9    8.25    4.98
   4  -6  -8   34.57    7.48
   4  -6  -7   15.98    5.65
   4  -6  -6   28.21    6.24
   4  -6  -5   88.01   10.68
   4  -6  -4   29.35    6.74
  -4  -6   4   21.28    4.81
  -4  -6   3   42.09    6.70
   4  -6  -3   44.27    8.21
   4  -6  -2   95.17   11.23
  -4  -6   2   79.38    9.30
   4  -6  -1    0.51    2.58
  -4  -6   1    9.14    3.79
   4  -6   0   30.17    6.29
  -4  -6   0   20.75    5.24
   4  -6   1    6.47    3.49
  -4  -6  -1    5.88    3.96
   4  -6   2   58.46    9.12
  -4  -6  -2   52.79    8.26
  -4  -6  -3   36.61    7.22
   4  -6   3   38.68    7.76
   4  -6   4   10.24    4.59
  -4  -6  -4   13.80    4.78
   4  -6   5   24.81    6.75
  -4  -6  -5   26.05    6.52
   4  -6   6   39.73    8.23
  -4  -6  -6   30.90    7.53
   4  -6   7    2.82    3.77
  -4  -6  -7   10.50    4.55
   4  -6   8   25.54    7.99
  -4  -6  -8   16.16    5.74
   4  -6   9    3.31    3.72
  -4  -6  -9    2.96    4.29
   4  -6  10   -2.19    3.92
  -4  -6 -10    1.91    4.24
   4  -5 -12   16.77    5.68
   4  -5 -11   34.02    8.03
   4  -5 -10   18.65    6.33
   4  -5  -9   58.25    9.41
   4  -5  -8    5.25    4.23
   4  -5  -7   37.17    7.58
   4  -5  -6  106.65   11.03
   4  -5  -5    2.86    3.17
  -4  -5   5    0.48    2.46
  -4  -5   4  110.77    9.71
   4  -5  -4  111.89   11.07
  -4  -5   3  179.43   12.28
   4  -5  -3  173.85   13.76
  -4  -5   2  105.30    9.66
   4  -5  -2  104.21   10.72
  -4  -5   1   73.59    8.39
   4  -5  -1   93.51    9.99
   4  -5   0   19.22    4.90
  -4  -5   0   16.03    4.34
  -4  -5  -1   77.98    8.73
   4  -5   1   84.28    9.58
   4  -5   2   73.30    9.13
  -4  -5  -2   66.80    8.47
   4  -5   3    8.45    4.19
  -4  -5  -3    5.09    2.91
   4  -5   4   40.01    7.31
  -4  -5  -4   46.97    7.51
   4  -5   5   54.42    8.46
  -4  -5  -5   59.43    8.76
   4  -5   6   14.20    4.80
  -4  -5  -6   21.51    5.92
   4  -5   7   57.59    9.66
  -4  -5  -7   53.81    8.80
   4  -5   8    1.97    3.75
  -4  -5  -8    6.07    4.25
   4  -5   9   26.47    6.98
  -4  -5  -9   34.37    7.78
   4  -5  10   -2.40    4.24
  -4  -5 -10    1.29    3.56
   4  -5  11   -0.66    3.59
  -4  -5 -11   -1.52    4.56
   4  -4 -13   15.37    6.68
   4  -4 -12   22.04    7.38
   4  -4 -11    4.83    4.39
   4  -4 -10    4.65    3.74
   4  -4  -9   16.36    5.28
   4  -4  -8    5.04    4.02
   4  -4  -7  130.97   12.43
   4  -4  -6   75.26    9.09
  -4  -4   5   73.63    6.91
   4  -4  -5   72.75    9.09
  -4  -4   4  144.46    9.69
   4  -4  -4  157.84   12.34
   4  -4  -3   26.16    5.20
  -4  -4   3   29.81    4.62
  -4  -4   2  323.23   15.10
   4  -4  -2  318.52   17.17
   4  -4  -1   17.85    5.06
  -4  -4   1   14.25    3.55
  -4  -4   0  176.63   11.72
   4  -4   0  182.46   12.87
  -4  -4  -1  122.48   10.05
   4  -4   1  130.15   11.20
   4  -4   2    1.83    2.20
  -4  -4  -2    4.68    3.02
   4  -4   3  108.47   10.46
  -4  -4  -3  104.69   10.17
  -4  -4  -4   87.23    9.76
   4  -4   4   97.30   10.18
  -4  -4  -5   44.75    7.26
   4  -4   5   37.71    6.69
  -4  -4  -6  144.46   13.17
   4  -4   6  169.04   14.08
   4  -4   7   -0.78    2.91
  -4  -4  -7    0.97    3.27
   4  -4   8  152.54   14.49
  -4  -4  -8  140.38   13.90
  -4  -4  -9   12.67    5.13
   4  -4   9   27.39    6.85
  -4  -4 -10   52.16    9.34
   4  -4  10   66.86   10.43
  -4  -4 -11    6.70    4.31
   4  -4  11    2.03    3.43
  -4  -4 -12   -0.94    5.40
   4  -4  12    4.78    4.05
   4  -3 -14   16.44    6.10
   4  -3 -13    6.36    4.34
   4  -3 -12   26.42    7.26
   4  -3 -11   52.81    9.50
   4  -3 -10   18.36    5.45
   4  -3  -9    6.77    4.12
   4  -3  -8   63.88    8.73
   4  -3  -7    8.43    3.70
   4  -3  -6  236.13   14.93
  -4  -3   5  196.13    9.56
   4  -3  -5  215.42   13.90
  -4  -3   4  123.63    7.82
   4  -3  -4  129.16   10.59
  -4  -3   3  359.88   13.54
   4  -3  -3  389.88   17.60
  -4  -3   2  117.55    7.97
   4  -3  -2  104.34    8.92
  -4  -3   1  313.13   13.71
   4  -3  -1  320.80   15.67
  -4  -3   0  300.69   13.91
   4  -3   0  324.22   15.69
  -4  -3  -1   61.64    6.67
   4  -3   1   54.99    6.70
  -4  -3  -2  239.36   13.77
   4  -3   2  262.26   14.85
  -4  -3  -3   29.94    5.21
   4  -3   3   39.21    5.77
  -4  -3  -4  208.07   13.98
   4  -3   4  215.14   13.97
   4  -3   5  105.97   10.11
  -4  -3  -5   89.06    9.88
  -4  -3  -6   27.67    6.23
   4  -3   6   24.00    4.90
   4  -3   7  134.01   12.22
  -4  -3  -7  110.95   11.58
  -4  -3  -8    2.20    3.46
   4  -3   8    2.96    3.32
   4  -3   9  112.10   12.04
  -4  -3  -9  102.20   11.94
  -4  -3 -10   37.20    8.06
   4  -3  10   40.74    7.84
  -4  -3 -11    4.06    3.30
   4  -3  11    8.52    4.74
   4  -3  12   10.91    5.52
  -4  -3 -12   16.07    5.98
  -4  -3 -13   -0.39    3.80
   4  -3  13    5.37    4.80
   4  -2 -14    2.52    4.41
   4  -2 -13   33.81    8.18
   4  -2 -12   41.10    8.52
   4  -2 -11   16.81    5.49
   4  -2 -10   30.06    6.78
   4  -2  -9   34.38    6.40
   4  -2  -8  269.97   16.63
   4  -2  -7  188.72   13.66
   4  -2  -6   37.68    6.17
   4  -2  -5  294.87   15.34
  -4  -2   5  286.06    9.16
   4  -2  -4   18.20    4.29
  -4  -2   4   16.11    2.54
   4  -2  -3  287.39   14.63
  -4  -2   3  292.48   10.57
  -4  -2   2   50.60    4.80
   4  -2  -2   55.70    6.60
  -4  -2   1  119.89    7.67
   4  -2  -1  109.21    8.39
   4  -2   0  207.37   11.59
  -4  -2   0  233.99   11.39
  -4  -2  -1  100.45    8.12
   4  -2   1  111.85    8.77
   4  -2   2  172.51   10.76
  -4  -2  -2  181.09   11.47
  -4  -2  -3  335.78   16.14
   4  -2   3  358.62   15.87
   4  -2   4   42.80    5.89
  -4  -2  -4   41.75    6.49
  -4  -2  -5   72.09    8.57
   4  -2   5   68.55    7.57
  -4  -2  -6   48.85    7.88
   4  -2   6   48.99    6.96
  -4  -2  -6   41.44    3.63
  -4  -2  -7   -0.71    1.29
  -4  -2  -7   -2.58    2.89
   4  -2   7   -3.09    2.89
  -4  -2  -8   61.19    8.87
   4  -2   8   59.41    7.97
  -4  -2  -8   46.48    4.78
  -4  -2  -9   18.39    5.34
   4  -2   9   24.70    5.76
  -4  -2  -9   15.81    3.40
   4  -2  10    4.19    3.07
  -4  -2 -10    5.59    4.62
   4  -2  11   13.09    5.11
  -4  -2 -11    9.69    4.91
  -4  -2 -12    6.09    5.33
   4  -2  12   -2.93    3.68
  -4  -2 -13    8.62    5.34
   4  -2  13    8.07    4.15
   4  -1 -14   39.29    8.90
   4  -1 -13   43.79    9.39
   4  -1 -12   10.58    5.03
   4  -1 -11   77.72   10.69
   4  -1 -10   21.14    6.25
   4  -1  -9  505.56   23.13
   4  -1  -8  114.78   10.68
   4  -1  -7  186.77   12.96
   4  -1  -6  211.17   12.95
   4  -1  -5  150.29   10.81
  -4  -1   5  149.97    4.45
   4  -1  -4  287.74   13.98
  -4  -1   4  259.78    7.41
  -4  -1   3   10.04    1.78
   4  -1  -3   11.19    2.94
  -4  -1   2  109.01    6.28
   4  -1  -2  100.03    7.91
  -4  -1   1  689.52   17.24
   4  -1  -1  668.68   19.04
   4  -1   0  215.43   10.65
  -4  -1   0  207.61   10.38
  -4  -1  -1  322.13   13.92
   4  -1   1  355.83   13.60
   4  -1   2  896.74   22.05
  -4  -1  -2  893.02   24.85
  -4  -1  -3  244.70   13.93
   4  -1   3  233.15   11.49
  -4  -1  -4   47.69    6.88
   4  -1   4   43.48    5.31
  -4  -1  -5   71.21    8.57
   4  -1   5   64.60    6.83
   4  -1   6  241.36   13.47
  -4  -1  -6  248.68   16.30
  -4  -1  -7   73.05   10.15
   4  -1   7   76.17    7.92
   4  -1   8    8.61    3.32
  -4  -1  -8   -2.25    4.24
  -4  -1  -9   76.03   10.28
   4  -1   9   87.62    9.38
  -4  -1  -9   74.68    7.42
   4  -1  10   31.42    6.07
  -4  -1 -10   18.91    4.46
  -4  -1 -11    3.11    2.59
   4  -1  11   10.75    4.56
  -4  -1 -12   11.87    5.36
  -4  -1 -12   18.75    5.35
   4  -1  12   22.44    5.89
  -4  -1 -13   10.64    6.15
  -4  -1 -13    0.94    2.95
   4  -1  13    1.64    3.70
   4   0 -15    6.63    5.22
   4   0 -14   -2.71    3.69
   4   0 -13   13.51    5.82
   4   0 -12   48.77    8.75
   4   0 -11   46.37    8.36
   4   0 -10  408.24   21.71
   4   0  -9    0.48    2.67
   4   0  -8  132.35   11.53
   4   0  -7  272.06   15.20
   4   0  -6    5.44    3.48
   4   0  -5  139.79   10.24
   4   0  -4  339.40   14.56
  -4   0   4  337.40    7.42
  -4   0   3    1.48    1.23
   4   0  -3   11.18    3.54
   4   0  -2  249.46   11.35
  -4   0   2  261.06    9.80
  -4   0   1  108.96    7.60
   4   0  -1   89.15    6.64
  -4   0   0  733.56   19.67
   4   0   0  716.31   17.65
  -4   0  -1  769.19   21.33
   4   0   1  708.37   17.14
   4   0   2   83.99    6.06
  -4   0  -2   96.31    8.36
   4   0   3  888.85   19.76
  -4   0  -3  863.50   25.39
   4   0   4  133.64    8.15
  -4   0  -4  143.68   11.35
  -4   0  -5   40.05    6.65
   4   0   5   36.76    4.53
  -4   0  -6    8.33    3.96
   4   0   6    3.29    1.70
   4   0   7    2.04    2.22
  -4   0  -7    7.39    4.34
   4   0   8  112.91    9.27
  -4   0  -8  153.66   14.40
  -4   0  -9    6.96    5.15
   4   0   9    1.75    2.35
  -4   0 -10   -2.23    3.47
   4   0  10   -2.82    2.97
  -4   0 -11   28.71    7.42
   4   0  11   25.18    5.24
  -4   0 -12   -5.05    5.72
  -4   0 -12   -5.37    4.50
   4   0  12   -1.64    2.53
  -4   0 -13   25.53    8.21
  -4   0 -13   30.93    6.99
  -4   0 -14    6.96    5.00
  -4   0 -14    5.59    4.25
   4   1 -14   34.27    8.44
   4   1 -13   34.50    8.22
   4   1 -12   10.97    5.16
   4   1 -11   77.86   10.37
   4   1 -10   10.69    5.07
   4   1  -9  521.75   23.26
   4   1  -8   89.58    9.64
   4   1  -7  216.58   13.66
   4   1  -6  202.84   12.45
   4   1  -5  165.31   10.63
  -4   1   5  132.80    4.67
  -4   1   4  282.69    8.28
   4   1  -4  296.07   13.08
   4   1  -3   27.55    4.47
  -4   1   3   22.28    2.90
   4   1  -2  123.04    7.85
  -4   1   2  108.95    6.38
   4   1  -1  677.42   16.47
  -4   1   1  663.70   17.13
  -4   1   0  214.21   10.56
   4   1   0  213.53    8.71
  -4   1  -1  396.21   15.33
   4   1   1  392.26   11.02
   4   1   2  835.12   15.85
  -4   1  -2  907.18   24.38
   4   1   3  219.29    8.29
  -4   1  -3  242.44   13.50
  -4   1  -4   27.85    5.28
   4   1   4   28.15    3.18
  -4   1  -5   50.57    7.15
   4   1   5   51.85    4.64
   4   1   6  225.41   10.20
  -4   1  -6  256.40   16.13
  -4   1  -7   80.02    9.65
   4   1   7   72.05    6.36
  -4   1  -8   26.14    6.94
   4   1   8    7.88    2.52
  -4   1  -9   81.23   10.78
   4   1   9   61.04    6.46
  -4   1 -10   55.06   10.74
  -4   1 -11    5.23    4.92
  -4   1 -12   17.47    6.36
  -4   1 -13    1.74    5.06
  -4   1 -13    1.01    3.76
   4   2 -14   -1.76    3.65
   4   2 -13   30.74    7.57
   4   2 -12   34.72    7.61
   4   2 -11   14.44    4.99
   4   2 -10   29.61    6.23
   4   2  -9   31.54    5.56
   4   2  -8  304.76   16.88
   4   2  -7  216.64   13.63
   4   2  -6   45.69    3.32
   4   2  -6   43.26    5.60
  -4   2   6   41.18    3.43
   4   2  -5  290.42   13.96
  -4   2   5  274.50    9.24
  -4   2   4   10.99    1.92
   4   2  -4   13.65    3.02
   4   2  -3  294.84   12.12
  -4   2   3  274.66   10.50
   4   2  -2   40.41    4.41
  -4   2   2   37.33    4.24
   4   2  -1  107.17    6.11
  -4   2   1  126.18    8.13
  -4   2   0  215.97   11.05
   4   2   0  207.24    7.64
  -4   2  -1  142.22    9.49
   4   2   1  125.51    5.15
  -4   2  -2  198.68   11.64
   4   2   2  191.21    5.44
  -4   2  -3  341.88   16.15
   4   2   3  303.61    6.36
  -4   2  -4   39.89    6.32
   4   2   4   33.24    2.35
   4   2   5   64.03    3.78
  -4   2  -5   71.85    8.49
  -4   2  -6   40.93    7.25
  -4   2  -7   -0.06    3.46
  -4   2  -8   49.32    7.91
  -4   2  -9   22.21    5.98
  -4   2 -10   -1.55    4.39
  -4   2 -11   31.05    8.68
  -4   2 -12    7.95    5.40
  -4   2 -13   15.84    7.24
   4   3 -14    7.77    4.47
   4   3 -13   -4.33    6.20
   4   3 -12   19.12    5.86
   4   3 -11   54.16    9.09
   4   3 -10   19.95    5.64
   4   3  -9   14.51    4.51
   4   3  -8   85.26    9.49
   4   3  -8   70.30    5.29
  -4   3   8   73.11    5.67
   4   3  -7   19.74    4.99
  -4   3   7   15.20    2.87
   4   3  -7   18.97    3.00
   4   3  -6  234.34   13.69
  -4   3   6  207.82    9.86
   4   3  -5  201.96   11.80
  -4   3   5  211.22   10.12
   4   3  -4  121.39    8.35
  -4   3   4  116.38    7.81
   4   3  -3  347.07   13.35
  -4   3   3  353.66   13.81
   4   3  -2  111.51    6.92
  -4   3   2  105.01    7.63
   4   3  -1  345.24   10.79
  -4   3   1  336.77   14.40
   4   3   0  297.10    8.50
  -4   3   0  321.28   14.62
  -4   3  -1   60.95    7.03
  -4   3  -2  281.05   15.04
  -4   3  -3   45.94    6.96
  -4   3  -4  266.22   15.65
  -4   3  -5  103.91   10.28
  -4   3  -6   29.18    6.06
  -4   3  -7  152.66   13.40
  -4   3  -8    0.64    3.44
  -4   3  -9  111.24   13.07
  -4   3 -10   33.29    8.24
  -4   3 -11    1.85    4.02
  -4   3 -12   11.39    6.31
  -4   3 -13    9.77    6.55
   4   4 -13   24.37    7.03
   4   4 -12   25.13    7.19
   4   4 -11    2.42    3.35
   4   4 -10   15.11    5.82
   4   4  -9   30.35    6.68
  -4   4   9   13.95    3.15
   4   4  -8    7.26    2.53
   4   4  -8    7.40    3.90
  -4   4   8    1.12    1.94
   4   4  -7  118.12   10.95
  -4   4   7   91.16    7.64
   4   4  -7  109.88    8.01
   4   4  -6   76.67    8.37
  -4   4   6   58.55    6.23
   4   4  -5   77.43    8.00
  -4   4   5   68.33    6.87
   4   4  -4  132.61    9.30
  -4   4   4  139.52    9.78
   4   4  -3   28.07    4.24
  -4   4   3   26.20    4.57
   4   4  -2  301.16   11.73
  -4   4   2  303.03   14.99
  -4   4   1    7.57    2.29
   4   4  -1   12.36    2.20
   4   4   0  170.80    6.61
  -4   4   0  166.46   11.55
  -4   4  -1  126.49   10.33
  -4   4  -2    0.36    2.18
  -4   4  -3   85.38    9.38
  -4   4  -4   96.45   10.25
  -4   4  -5   62.64    8.94
  -4   4  -6  172.02   14.13
  -4   4  -7    9.26    4.41
  -4   4  -8  135.44   13.53
  -4   4  -9   30.18    7.51
  -4   4 -10   76.70   11.33
  -4   4 -11    3.30    4.75
  -4   4 -12    6.36    4.87
   4   5 -12   29.53    7.58
   4   5 -11   19.27    6.32
   4   5 -10   11.03    5.09
   4   5  -9   38.26    5.81
  -4   5   9   36.79    5.44
   4   5  -9   41.88    8.23
   4   5  -8    4.04    2.47
  -4   5   8   -0.04    2.81
   4   5  -8    6.44    4.07
  -4   5   7   33.76    5.51
   4   5  -7   44.65    5.96
   4   5  -7   48.36    7.44
   4   5  -6  130.21   11.51
  -4   5   6  123.53   10.21
  -4   5   5    3.33    2.20
   4   5  -5    1.64    2.56
   4   5  -4  109.16    9.11
  -4   5   4   92.53    9.13
   4   5  -3  179.24   11.01
  -4   5   3  160.86   11.79
   4   5  -2  111.62    7.80
  -4   5   2  103.47    9.76
   4   5  -1   83.46    6.03
  -4   5   1   99.08    9.83
  -4   5   0    6.94    2.50
  -4   5  -1   71.61    8.42
  -4   5  -2   46.37    7.13
  -4   5  -3   -0.54    3.50
  -4   5  -4   43.90    7.35
  -4   5  -5   64.36    9.09
  -4   5  -6   16.46    5.31
  -4   5  -7   67.05   10.29
  -4   5  -8   10.87    5.46
  -4   5  -9   24.97    7.59
  -4   5 -10    2.24    4.11
  -4   5 -11    7.42    5.46
   4   6 -11   13.79    6.60
   4   6 -10   25.50    7.32
   4   6  -9    7.28    3.23
  -4   6   9    0.27    3.10
   4   6  -9    6.23    4.77
   4   6  -8   27.57    6.66
   4   6  -8   25.03    5.46
  -4   6   8   20.06    4.89
   4   6  -7   14.26    4.60
  -4   6   7   15.32    4.24
   4   6  -7   16.17    4.23
   4   6  -6   36.55    6.86
  -4   6   6   35.21    6.38
   4   6  -5  102.33   10.04
  -4   6   5   98.64   10.36
   4   6  -4   24.40    4.90
  -4   6   4   24.45    5.55
   4   6  -3   39.13    5.56
  -4   6   3   28.16    5.93
   4   6  -2   99.74    8.15
  -4   6   2  107.60   10.90
  -4   6   1    5.29    3.09
  -4   6   0   35.45    7.10
  -4   6  -1    2.69    4.19
  -4   6  -2   30.43    6.26
  -4   6  -3   13.70    4.01
  -4   6  -4   12.81    4.72
  -4   6  -5   24.61    6.47
  -4   6  -6   40.85    8.39
  -4   6  -7   13.67    5.88
  -4   6  -8   38.84    8.82
  -4   6  -9   13.15    6.81
  -4   6 -10    1.77    4.54
   4   7  -9   21.30    6.23
   4   7  -9   18.00    5.37
  -4   7   9   14.96    5.24
   4   7  -8   38.21    7.57
   4   7  -8   24.35    5.91
  -4   7   8   29.90    6.66
   4   7  -7    2.36    3.14
  -4   7   7    4.87    3.07
   4   7  -7    3.55    3.04
   4   7  -6   61.22    8.77
  -4   7   6   61.37    9.16
   4   7  -6   53.96    7.90
   4   7  -5    4.09    2.75
  -4   7   5    7.98    4.35
  -4   7   4   52.72    8.64
   4   7  -4   42.53    6.80
  -4   7   3   29.55    6.80
   4   7  -3   18.79    4.46
  -4   7   2    4.88    3.69
  -4   7   1   59.76    9.11
  -4   7   0   31.70    7.14
  -4   7  -1   16.62    5.05
  -4   7  -2   99.42   11.85
  -4   7  -3   14.08    4.97
  -4   7  -4   44.11    8.49
  -4   7  -5   12.72    5.83
  -4   7  -6   11.42    5.96
  -4   7  -7   37.07    9.26
  -4   7  -8    5.48    5.82
   4   8  -6    1.09    3.65
  -4   8   6    7.00    4.60
   4   8  -6   -1.62    4.11
  -4   8   5   15.78    5.65
  -4   8   4    9.21    4.98
  -4   8   3   19.80    6.64
  -4   8   2   22.73    6.99
  -4   8   1   13.25    5.72
  -4   8   0   27.99    6.87
  -4   8  -1   33.31    7.78
  -4   8  -2    3.77    4.00
  -4   8  -3   32.31    7.90
  -4   8  -4  -11.42    6.36
  -4   8  -5   11.12    5.47
   5  -8  -4   12.93    6.39
   5  -8  -3   23.04    7.56
  -5  -8   3   10.75    5.49
   5  -8  -2   13.23    5.74
  -5  -8   2   18.97    6.10
   5  -8  -1   -3.90    4.72
  -5  -8   1    8.59    5.04
   5  -8   0   29.44    8.01
  -5  -8   0   36.36    8.17
   5  -8   1    0.17    4.01
  -5  -8  -1    3.39    4.50
   5  -8   2   17.75    6.51
  -5  -8  -2   18.57    7.03
   5  -7  -8   -3.53    5.44
   5  -7  -7    3.43    3.87
   5  -7  -6   22.67    6.64
   5  -7  -5    8.16    6.16
  -5  -7   4   48.58    8.48
   5  -7  -4   59.15   10.15
  -5  -7   3   14.54    4.95
   5  -7  -3   25.90    6.93
   5  -7  -2   25.93    7.45
  -5  -7   2   25.35    6.23
   5  -7  -1   29.23    7.67
  -5  -7   1   36.33    7.65
   5  -7   0    5.71    4.90
  -5  -7   0    7.32    4.60
   5  -7   1   65.99   10.53
  -5  -7  -1   67.29   10.21
   5  -7   2   23.58    6.65
  -5  -7  -2   17.01    6.11
   5  -7   3   28.38    6.95
  -5  -7  -3   18.69    6.01
   5  -7   4   44.02    9.52
  -5  -7  -4   40.36    8.70
   5  -7   5   -3.03    4.88
  -5  -7  -5    3.53    4.37
   5  -7   6    9.70    4.57
  -5  -7  -6   12.27    5.82
   5  -6 -10   17.82    7.14
   5  -6  -9    5.13    4.52
   5  -6  -8   64.96   10.41
   5  -6  -7   -0.14    4.11
   5  -6  -6   45.44    8.60
   5  -6  -5   50.64    8.59
  -5  -6   5   43.92    7.08
   5  -6  -4   22.09    6.43
  -5  -6   4    9.62    3.86
  -5  -6   3   68.66    8.84
   5  -6  -3   64.13    9.79
  -5  -6   2    9.50    4.05
   5  -6  -2    2.14    3.55
   5  -6  -1   28.23    7.00
  -5  -6   1   37.22    6.99
   5  -6   0   35.31    7.95
  -5  -6   0   37.94    7.10
   5  -6   1   12.43    4.39
  -5  -6  -1   11.12    4.32
   5  -6   2   73.57   10.55
  -5  -6  -2   66.13    9.62
   5  -6   3   44.69    8.35
  -5  -6  -3   36.64    7.41
   5  -6   4   11.01    4.89
  -5  -6  -4    4.85    4.00
   5  -6   5   23.75    6.90
  -5  -6  -5   25.19    6.72
   5  -6   6    7.98    5.11
  -5  -6  -6    2.33    3.12
   5  -6   7   20.34    6.67
  -5  -6  -7   10.11    4.70
   5  -6   8    2.89    3.69
  -5  -6  -8    1.44    4.33
   5  -5 -11    6.75    5.31
   5  -5 -10   16.91    6.63
   5  -5  -9   49.44    9.56
   5  -5  -8    2.37    3.99
   5  -5  -7   98.73   12.12
   5  -5  -6   35.15    7.29
   5  -5  -5   46.78    7.98
  -5  -5   5   51.53    7.03
   5  -5  -4    6.44    3.32
  -5  -5   4   13.12    3.65
  -5  -5   3  176.55   12.64
   5  -5  -3  171.34   14.30
  -5  -5   2   25.98    5.29
   5  -5  -2   41.00    7.63
  -5  -5   1    6.03    3.16
   5  -5  -1   10.79    4.83
   5  -5   0   16.48    5.10
  -5  -5   0   16.38    4.78
   5  -5   1   33.98    6.83
  -5  -5  -1   31.32    6.03
   5  -5   2    9.27    4.29
  -5  -5  -2   11.38    4.04
   5  -5   3   19.14    5.97
  -5  -5  -3   20.70    5.44
   5  -5   4   13.65    4.92
  -5  -5  -4   15.39    5.01
   5  -5   5    0.70    3.06
  -5  -5  -5    1.45    2.87
   5  -5   6   26.58    6.79
  -5  -5  -6   31.43    7.11
   5  -5   7    6.90    4.30
  -5  -5  -7   10.49    4.96
   5  -5   8    4.61    3.55
  -5  -5  -8   13.16    5.58
   5  -5   9    7.10    5.02
  -5  -5  -9   -2.74    4.01
   5  -5  10    1.81    3.45
  -5  -5 -10    1.94    3.84
   5  -4 -12   -4.70    4.69
   5  -4 -11   14.85    5.98
   5  -4 -10   20.06    6.44
   5  -4  -9    3.65    3.53
   5  -4  -8   58.20    9.13
   5  -4  -7   38.09    8.18
   5  -4  -6  106.21   11.59
  -5  -4   5  224.77   12.18
   5  -4  -5  236.48   16.38
   5  -4  -4   16.00    4.65
  -5  -4   4   19.65    4.34
   5  -4  -3   22.44    4.73
  -5  -4   3   26.90    4.93
   5  -4  -2   59.33    7.76
  -5  -4   2   65.21    7.11
   5  -4  -1   19.66    5.33
  -5  -4   1   17.44    4.28
  -5  -4   0   99.11    9.30
   5  -4   0  103.12   10.34
   5  -4   1   64.41    8.56
  -5  -4  -1   58.79    7.71
   5  -4   2   34.39    6.41
  -5  -4  -2   31.60    6.34
  -5  -4  -3  149.12   12.57
   5  -4   3  164.32   13.55
  -5  -4  -4    5.39    3.32
   5  -4   4    1.52    3.19
  -5  -4  -5  183.21   14.90
   5  -4   5  194.84   15.50
  -5  -4  -6   21.95    5.70
   5  -4   6   35.03    6.97
  -5  -4  -7   34.95    7.41
   5  -4   7   31.92    6.86
  -5  -4  -8    8.04    5.30
   5  -4   8   14.72    5.53
  -5  -4  -9   -2.66    3.70
   5  -4   9   -5.36    4.56
  -5  -4 -10   43.08    9.33
   5  -4  10   27.35    6.96
  -5  -4 -11    5.28    5.93
   5  -4  11   -0.95    3.74
   5  -3 -13    9.99    5.92
   5  -3 -12   17.50    6.52
   5  -3 -11   10.82    5.29
   5  -3 -10   19.22    6.13
   5  -3  -9   29.68    6.81
   5  -3  -8    6.46    3.94
   5  -3  -7  160.77   13.58
  -5  -3   6  123.48    7.59
   5  -3  -6  119.27   11.56
  -5  -3   5  102.86    7.16
   5  -3  -5  113.20   11.12
  -5  -3   4  113.08    7.90
   5  -3  -4  120.98   11.21
  -5  -3   3   79.39    6.77
   5  -3  -3   95.84    9.56
  -5  -3   2  130.56    9.02
   5  -3  -2  125.38   11.02
   5  -3  -1   52.75    6.82
  -5  -3   1   50.03    5.94
   5  -3   0   25.15    5.23
  -5  -3   0   18.38    4.10
  -5  -3  -1  117.14    9.94
   5  -3   1  123.05   10.69
  -5  -3  -2   83.62    8.76
   5  -3   2   90.56    9.26
  -5  -3  -3    5.86    2.83
   5  -3   3    1.64    2.78
  -5  -3  -4  179.53   13.69
   5  -3   4  194.53   14.23
  -5  -3  -5   -1.38    3.56
   5  -3   5   -0.67    3.13
   5  -3   6  139.49   12.66
  -5  -3  -6  127.52   12.60
  -5  -3  -7   52.79    8.98
   5  -3   7   51.60    8.16
  -5  -3  -8   19.90    6.31
   5  -3   8   22.23    5.92
  -5  -3  -9   17.01    6.14
   5  -3   9   19.35    5.53
  -5  -3 -10    2.80    3.70
   5  -3  10    3.28    3.97
  -5  -3 -11    5.61    5.16
   5  -3  11    8.79    4.88
   5  -3  12   11.56    6.19
  -5  -3 -12   11.70    6.59
   5  -2 -14    5.09    4.66
   5  -2 -13   44.36    9.89
   5  -2 -12   15.64    5.86
   5  -2 -11   70.97   10.81
   5  -2 -10   58.71    9.49
   5  -2  -9   29.11    6.82
   5  -2  -8  137.80   13.12
   5  -2  -7   40.98    7.79
   5  -2  -6  102.82   10.44
  -5  -2   5  110.53    6.23
   5  -2  -5  114.62   10.71
  -5  -2   4   57.04    4.82
   5  -2  -4   65.20    7.97
  -5  -2   3  212.01    9.89
   5  -2  -3  207.35   13.17
   5  -2  -2   57.62    7.06
  -5  -2   2   50.68    5.32
  -5  -2   1  344.04   14.46
   5  -2  -1  353.19   16.68
  -5  -2   0  398.45   16.49
   5  -2   0  402.76   17.78
  -5  -2  -1    2.85    2.50
   5  -2   1    2.73    2.72
  -5  -2  -2   83.20    8.46
   5  -2   2   88.48    8.50
  -5  -2  -3   22.37    4.97
   5  -2   3   21.66    4.34
  -5  -2  -4   78.22    9.11
   5  -2   4   80.37    8.39
   5  -2   5  151.74   11.84
  -5  -2  -5  157.97   13.36
  -5  -2  -6    8.27    3.90
   5  -2   6    7.23    2.73
  -5  -2  -7   18.23    5.66
   5  -2   7   14.94    4.25
  -5  -2  -8   22.45    6.26
   5  -2   8   17.47    5.07
  -5  -2  -9   16.07    6.07
   5  -2   9   22.49    5.84
  -5  -2 -10   20.32    7.10
   5  -2  10   18.59    5.30
   5  -2  11    1.84    3.36
  -5  -2 -11    3.29    4.96
   5  -2  12    7.35    4.16
  -5  -2 -12   14.62    6.70
   5  -1 -14   44.36    9.79
   5  -1 -13   -4.68    4.46
   5  -1 -12   58.16    9.66
   5  -1 -11    2.44    3.73
   5  -1 -10   18.06    4.98
   5  -1  -9   97.66   11.03
   5  -1  -8   19.69    4.94
   5  -1  -7  200.97   14.10
   5  -1  -6   65.12    8.05
  -5  -1   5   30.10    2.62
   5  -1  -5   29.07    5.46
   5  -1  -4  293.52   15.46
  -5  -1   4  301.44    9.56
  -5  -1   3  184.54    8.64
   5  -1  -3  178.84   11.63
  -5  -1   2  263.32   11.16
   5  -1  -2  249.43   13.24
  -5  -1   1  157.04    9.52
   5  -1  -1  158.99   10.43
  -5  -1   0  131.29    9.08
   5  -1   0  135.30    9.46
  -5  -1  -1  311.76   15.31
   5  -1   1  337.75   14.78
  -5  -1  -2   44.92    6.08
   5  -1   2   43.40    5.57
  -5  -1  -3  231.22   14.59
   5  -1   3  212.38   12.23
   5  -1   4  218.50   12.62
  -5  -1  -4  235.46   15.54
  -5  -1  -5   19.43    4.65
   5  -1   5   21.21    4.19
   5  -1   6  106.42    9.52
  -5  -1  -6  107.03   11.70
  -5  -1  -7   94.88   11.27
   5  -1   7  107.99   10.01
  -5  -1  -8    2.41    4.83
   5  -1   8    8.59    3.36
   5  -1   9   15.47    4.69
  -5  -1  -9    1.87    5.33
   5  -1  10    1.58    2.72
  -5  -1 -10   -5.31    6.37
  -5  -1 -10    0.03    2.92
  -5  -1 -11   21.86    6.77
   5  -1  11   24.28    5.96
  -5  -1 -12   -6.13    5.93
   5  -1  12    3.05    3.59
  -5  -1 -13   10.43    6.02
   5  -1  13    2.02    3.55
   5   0 -14    8.33    6.65
   5   0 -13   39.40    9.52
   5   0 -12   24.39    7.39
   5   0 -11   18.30    6.12
   5   0 -10   58.07    9.66
   5   0  -9    5.17    4.60
   5   0  -8  349.98   19.37
   5   0  -7    9.53    3.80
   5   0  -6   -3.74    3.44
   5   0  -5  202.05   12.87
   5   0  -4   85.04    8.06
  -5   0   4   90.12    5.16
   5   0  -3  264.65   13.37
  -5   0   3  255.39   10.03
  -5   0   2  841.86   20.62
   5   0  -2  841.58   22.60
  -5   0   1  139.38    9.31
   5   0  -1  151.53    9.27
  -5   0   0 1041.01   26.19
   5   0   0 1037.60   23.59
   5   0   1   -2.95    2.32
  -5   0  -1    9.44    3.77
  -5   0  -2  471.99   19.78
   5   0   2  438.36   15.32
   5   0   3  109.15    7.92
  -5   0  -3  119.01   10.66
  -5   0  -4   44.78    7.18
   5   0   4   42.13    5.05
   5   0   5   83.40    7.19
  -5   0  -5   94.86   10.66
  -5   0  -6    3.02    3.62
   5   0   6    2.56    2.03
   5   0   7  103.98    8.79
  -5   0  -7  116.13   12.41
   5   0   8  260.62   14.31
  -5   0  -8  281.47   20.94
   5   0   9    6.24    3.11
  -5   0  -9    4.99    4.64
  -5   0 -10   69.57   11.52
   5   0  10   61.87    7.86
  -5   0 -11   -8.56    6.50
   5   0  11    3.04    3.11
  -5   0 -12   14.76    6.42
  -5   0 -12   12.83    4.72
   5   0  12   14.83    4.71
  -5   0 -13    7.21    6.19
   5   1 -14   31.72    8.31
   5   1 -13    3.43    4.18
   5   1 -12   62.10   10.28
   5   1 -11    2.98    3.95
   5   1 -10   21.42    6.28
   5   1  -9  119.08   11.99
   5   1  -8   26.58    5.91
   5   1  -7  209.31   13.96
   5   1  -6   56.67    7.31
   5   1  -5   36.55    5.76
  -5   1   5   35.17    3.32
   5   1  -4  259.71   13.28
  -5   1   4  244.73    9.40
   5   1  -3  170.24   10.39
  -5   1   3  174.81    8.72
   5   1  -2  267.58   12.14
  -5   1   2  246.69   11.24
  -5   1   1  150.03    9.46
   5   1  -1  150.61    8.77
  -5   1   0  151.12   10.00
   5   1   0  147.51    8.33
  -5   1  -1  358.09   16.14
   5   1   1  334.83   12.09
  -5   1  -2   45.65    6.34
   5   1   2   42.44    4.25
   5   1   3  224.68    9.61
  -5   1  -3  238.02   14.75
   5   1   4  171.32    8.58
  -5   1  -4  180.51   13.56
  -5   1  -5   16.21    4.41
   5   1   5   18.85    3.18
   5   1   6   84.58    6.77
  -5   1  -6  125.73   13.25
   5   1   7   90.28    7.26
  -5   1  -7  102.64   12.12
  -5   1  -8   12.04    5.91
   5   1   8    9.72    2.97
  -5   1  -9   32.86    8.55
   5   1   9    8.22    3.15
  -5   1 -10    5.46    4.55
   5   1  10    3.98    2.35
  -5   1 -11   25.35    7.23
  -5   1 -12    8.90    5.98
  -5   1 -13    0.68    5.15
   5   2 -14   10.69    6.04
   5   2 -13   51.75    9.82
   5   2 -12    7.38    4.23
   5   2 -11   71.03   10.33
   5   2 -10   44.71    7.92
   5   2  -9   26.16    5.65
   5   2  -8  163.81   13.15
   5   2  -7   30.77    6.02
   5   2  -6   95.33    9.00
   5   2  -5  117.36    9.55
  -5   2   5  118.59    6.85
   5   2  -4   59.77    6.75
  -5   2   4   57.97    5.29
   5   2  -3  230.34   11.68
  -5   2   3  204.49   10.22
   5   2  -2   72.92    6.30
  -5   2   2   64.07    6.28
   5   2  -1  352.35   12.63
  -5   2   1  359.64   14.90
  -5   2   0  436.08   17.38
   5   2   0  437.24   12.62
   5   2   1    2.76    1.19
  -5   2  -1    3.52    3.11
   5   2   2  113.00    5.56
  -5   2  -2  126.43   10.57
  -5   2  -3   37.96    6.17
   5   2   3   26.43    2.60
  -5   2  -4   84.24    9.61
  -5   2  -5  136.47   12.45
  -5   2  -6    9.86    4.77
  -5   2  -7   19.39    5.28
  -5   2  -8   28.71    7.50
  -5   2  -9   16.39    6.07
  -5   2 -10   29.25    8.08
  -5   2 -11    1.99    5.02
  -5   2 -12   10.23    6.70
   5   3 -13    2.97    3.89
   5   3 -12   16.08    6.01
   5   3 -11    0.27    4.67
   5   3 -10    4.55    3.67
   5   3  -9   26.08    5.87
   5   3  -8   -1.68    3.98
   5   3  -7  149.05   12.00
   5   3  -6  131.73   10.61
  -5   3   6  130.69    7.90
   5   3  -5   96.01    8.67
  -5   3   5   84.05    6.66
   5   3  -4  118.82    9.04
  -5   3   4  109.82    7.81
   5   3  -3   85.21    7.25
  -5   3   3   91.43    7.50
   5   3  -2  145.65    8.56
  -5   3   2  151.14   10.12
   5   3  -1   69.12    5.27
  -5   3   1   72.91    7.83
  -5   3   0   22.57    5.26
   5   3   0   24.86    2.98
  -5   3  -1  144.33   11.30
  -5   3  -2  101.92    9.77
  -5   3  -3    9.83    3.99
  -5   3  -4  171.23   13.27
  -5   3  -5    2.18    3.25
  -5   3  -6  157.99   14.50
  -5   3  -7   51.79    8.78
  -5   3  -8   33.19    8.20
  -5   3  -9   29.80    7.98
  -5   3 -10    1.52    4.35
  -5   3 -11    3.18    5.07
  -5   3 -12    5.72    6.09
   5   4 -12   -8.54    6.03
   5   4 -11    7.04    3.38
   5   4 -10    7.86    3.11
   5   4  -9   -0.43    4.06
   5   4  -8   41.50    6.98
  -5   4   7   25.01    4.42
   5   4  -7   22.12    3.78
   5   4  -7   13.86    3.38
   5   4  -6  106.59    9.56
  -5   4   6   98.35    8.08
   5   4  -5  230.18   13.36
  -5   4   5  216.03   12.28
  -5   4   4   14.84    3.28
   5   4  -4   17.63    3.32
  -5   4   3   20.62    3.72
   5   4  -3   29.16    4.38
   5   4  -2   61.10    5.68
  -5   4   2   53.33    6.44
   5   4  -1   22.76    3.28
  -5   4   1   14.77    3.65
  -5   4   0   98.37    9.52
  -5   4  -1   71.60    8.48
  -5   4  -2   37.28    6.89
  -5   4  -3  159.68   13.39
  -5   4  -4   13.69    5.50
  -5   4  -5  184.67   15.31
  -5   4  -6   27.30    5.35
  -5   4  -7   42.74    8.30
  -5   4  -8   25.91    7.40
  -5   4  -9   -3.88    4.33
  -5   4 -10   40.77    9.87
  -5   4 -11   -1.03    5.04
   5   5 -11   -2.94    5.36
   5   5 -10    5.65    3.46
   5   5  -9   43.95    7.94
   5   5  -8    8.75    4.30
  -5   5   8    5.59    3.19
   5   5  -8   -0.13    2.53
   5   5  -7   82.85    7.78
   5   5  -7   92.53   10.23
  -5   5   7   88.52    8.87
   5   5  -6   34.47    5.90
  -5   5   6   36.25    5.97
   5   5  -5   42.26    6.03
  -5   5   5   47.23    6.72
  -5   5   4    8.34    3.41
   5   5  -4   -2.05    3.39
   5   5  -3  153.97    9.75
  -5   5   3  157.26   12.02
  -5   5   2   19.90    4.28
   5   5  -2   27.16    3.88
  -5   5   1   -5.45    4.30
  -5   5   0   11.68    3.47
  -5   5  -1   22.93    5.29
  -5   5  -2   12.12    4.56
  -5   5  -3   17.45    5.83
  -5   5  -4   15.66    5.52
  -5   5  -5    1.94    4.34
  -5   5  -6   40.25    8.66
  -5   5  -7   -3.38    4.72
  -5   5  -8    9.44    5.52
  -5   5  -9    0.91    4.09
  -5   5 -10    2.59    5.01
   5   6 -10   22.89    6.72
   5   6  -9   11.81    5.63
   5   6  -8   58.32    9.07
  -5   6   8   54.41    7.81
   5   6  -8   58.66    8.07
   5   6  -7   10.06    4.66
  -5   6   7    6.81    3.81
   5   6  -7   14.68    4.63
   5   6  -6   48.80    7.55
  -5   6   6   47.87    7.43
   5   6  -5   47.80    6.96
  -5   6   5   64.02    8.58
   5   6  -4    9.15    3.57
  -5   6   4   13.02    4.59
   5   6  -3   48.13    6.06
  -5   6   3   55.42    8.40
  -5   6   2   -1.62    4.10
  -5   6   1   21.13    4.63
  -5   6   0   29.51    6.30
  -5   6  -1    8.95    3.88
  -5   6  -2   67.97    9.96
  -5   6  -3   43.03    8.33
  -5   6  -4   -1.39    3.81
  -5   6  -5   38.15    8.46
  -5   6  -6   18.56    6.48
  -5   6  -7   22.42    7.18
  -5   6  -8   -3.03    5.93
   5   7  -8    2.66    3.82
   5   7  -7   12.74    5.44
  -5   7   7   11.89    4.87
   5   7  -7   10.43    3.93
   5   7  -6   20.40    5.57
  -5   7   6   16.76    5.63
   5   7  -5    1.06    3.01
  -5   7   5   -1.27    3.31
  -5   7   4   56.55    8.94
  -5   7   3   28.51    6.91
  -5   7   2   32.61    7.03
  -5   7   1   28.79    6.32
  -5   7   0   -6.52    4.86
  -5   7  -1   49.63    8.90
  -5   7  -2   20.35    6.11
  -5   7  -3   14.54    5.68
  -5   7  -4   39.99    9.05
  -5   7  -5    1.41    4.39
  -5   7  -6    9.82    6.04
  -5   8   4   18.85    6.50
  -5   8   3   23.17    7.11
  -5   8   2   19.79    6.71
  -5   8   1   -4.32    5.58
  -5   8   0   29.69    7.26
  -5   8  -1   -4.48    6.10
  -5   8  -2    8.64    4.40
   6  -7  -6    7.66    5.45
  -6  -7   5   12.19    5.01
   6  -7  -5    6.37    4.76
  -6  -7   4   23.91    6.29
   6  -7  -4   23.50    6.94
  -6  -7   3    0.86    3.48
   6  -7  -3    4.16    4.31
   6  -7  -2   62.45   10.81
  -6  -7   2   66.47   10.22
   6  -7  -1    8.13    5.10
  -6  -7   1   -0.08    3.79
   6  -7   0   17.27    7.04
  -6  -7   0    8.48    4.43
   6  -7   1   14.20    6.13
  -6  -7  -1   26.24    7.35
   6  -7   2    5.01    4.29
  -6  -7  -2   -1.53    4.19
   6  -7   3   16.65    6.70
  -6  -7  -3   15.65    6.74
   6  -7   4   17.44    7.44
  -6  -7  -4   12.36    5.71
   6  -6  -8   22.04    6.99
   6  -6  -7   -2.36    3.67
   6  -6  -6   15.09    5.42
   6  -6  -5   -8.52    6.25
  -6  -6   5   -1.12    3.11
   6  -6  -4   36.80    8.57
  -6  -6   4   27.32    6.08
  -6  -6   3   47.73    7.74
   6  -6  -3   59.62    9.99
  -6  -6   2   -3.59    3.41
   6  -6  -2    0.77    3.97
   6  -6  -1   21.71    6.97
  -6  -6   1   24.92    5.69
   6  -6   0    6.69    3.83
  -6  -6   0   11.38    4.93
   6  -6   1   23.03    6.46
  -6  -6  -1   19.14    5.60
   6  -6   2   36.11    7.66
  -6  -6  -2   43.51    8.39
   6  -6   3    3.52    4.23
  -6  -6  -3    3.77    4.22
   6  -6   4   20.54    6.76
  -6  -6  -4   10.42    5.13
   6  -6   5    9.95    5.68
  -6  -6  -5    8.40    4.68
   6  -6   6    7.04    4.90
  -6  -6  -6    5.20    5.11
   6  -6   7    1.44    3.74
  -6  -6  -7    5.00    4.66
   6  -5 -10   26.41    7.89
   6  -5  -9   23.79    7.62
   6  -5  -8   64.16   10.68
   6  -5  -7   64.59   10.87
   6  -5  -6   14.37    4.91
  -6  -5   6   17.62    4.62
  -6  -5   5   83.33    8.62
   6  -5  -5  100.90   11.94
   6  -5  -4    2.80    4.78
  -6  -5   4   15.04    4.23
   6  -5  -3   58.56    9.15
  -6  -5   3   51.21    7.32
  -6  -5   2   23.62    5.22
   6  -5  -2   32.16    7.32
  -6  -5   1   27.39    5.73
   6  -5  -1   33.90    6.83
   6  -5   0   40.81    7.74
  -6  -5   0   33.35    6.60
   6  -5   1   41.11    7.73
  -6  -5  -1   33.88    6.52
   6  -5   2    1.02    3.77
  -6  -5  -2    9.00    3.99
   6  -5   3   88.43   12.03
  -6  -5  -3   67.42    9.60
   6  -5   4   20.28    6.08
  -6  -5  -4   14.94    5.24
   6  -5   5   35.17    8.20
  -6  -5  -5   35.07    7.65
   6  -5   6   10.68    5.17
  -6  -5  -6   -0.35    4.14
   6  -5   7   -2.03    4.13
  -6  -5  -7    2.83    3.33
   6  -5   8    9.81    5.27
  -6  -5  -8   11.14    5.28
   6  -4 -11   28.09    8.13
   6  -4 -10   25.44    7.45
   6  -4  -9   44.09    9.07
   6  -4  -8   32.06    8.01
   6  -4  -7    6.89    4.95
   6  -4  -6   71.28   10.08
  -6  -4   6   72.04    7.05
   6  -4  -5   19.20    5.51
  -6  -4   5   16.22    3.78
   6  -4  -4   14.01    5.10
  -6  -4   4   15.85    4.00
   6  -4  -3   -0.49    3.45
  -6  -4   3    5.66    2.23
   6  -4  -2   24.57    5.69
  -6  -4   2   23.41    4.68
  -6  -4   1    8.92    3.46
   6  -4  -1   13.30    4.92
  -6  -4   0  168.43   12.96
   6  -4   0  167.16   14.34
   6  -4   1   -1.16    3.07
  -6  -4  -1    7.14    3.87
  -6  -4  -2  117.97   11.77
   6  -4   2  129.14   12.99
  -6  -4  -3   11.56    4.05
   6  -4   3    5.81    3.63
  -6  -4  -4   65.55    9.34
   6  -4   4   62.40    9.21
  -6  -4  -5    8.48    3.84
   6  -4   5   15.46    4.95
  -6  -4  -6   10.28    4.72
   6  -4   6    7.53    3.89
  -6  -4  -7    9.56    4.04
   6  -4   7   10.84    5.26
  -6  -4  -8    0.21    3.64
   6  -4   8   -0.06    3.26
  -6  -4  -9   -3.89    4.76
   6  -4   9    4.86    3.95
  -6  -4 -10    8.10    5.88
   6  -4  10    3.77    3.54
   6  -3 -12   23.81    8.32
   6  -3 -11    2.75    4.72
   6  -3 -10   60.92    9.94
   6  -3  -9   42.32    7.98
   6  -3  -8   19.23    5.56
   6  -3  -7   59.54    9.39
   6  -3  -6   63.20    9.25
  -6  -3   5  126.71    8.36
   6  -3  -5  126.31   12.59
   6  -3  -4   49.03    8.05
  -6  -3   4   51.78    5.59
   6  -3  -3   22.71    5.16
  -6  -3   3   24.76    4.45
   6  -3  -2   64.10    8.20
  -6  -3   2   74.58    7.54
   6  -3  -1   19.69    4.79
  -6  -3   1   22.29    4.59
  -6  -3   0   86.94    8.92
   6  -3   0   93.27   10.11
  -6  -3  -1  115.79   10.64
   6  -3   1  128.23   11.60
  -6  -3  -2    8.31    3.41
   6  -3   2    8.98    3.28
  -6  -3  -3   76.58    9.50
   6  -3   3   89.88    9.89
  -6  -3  -4   32.55    6.89
   6  -3   4   37.20    7.07
  -6  -3  -5   14.43    4.91
   6  -3   5   14.91    4.88
  -6  -3  -6   84.67   11.15
   6  -3   6   70.83    9.84
  -6  -3  -7    5.87    4.04
   6  -3   7    8.66    4.44
  -6  -3  -8   19.12    5.99
   6  -3   8   17.92    6.03
  -6  -3  -9    5.96    4.71
   6  -3   9    6.45    3.38
  -6  -3 -10    7.31    5.31
   6  -3  10   13.72    5.63
  -6  -3 -11    7.00    4.83
   6  -3  11    2.94    4.10
   6  -2 -13   25.86    7.87
   6  -2 -12   32.68    8.22
   6  -2 -11   58.14   10.00
   6  -2 -10   10.30    5.08
   6  -2  -9  138.82   14.46
   6  -2  -8   14.82    5.66
   6  -2  -7  129.95   12.69
   6  -2  -6  330.47   19.06
  -6  -2   5   44.94    4.43
   6  -2  -5   70.92    9.81
  -6  -2   4  101.03    7.00
   6  -2  -4  130.57   12.50
  -6  -2   3   86.63    7.07
   6  -2  -3   84.36    9.31
  -6  -2   2   38.50    5.09
   6  -2  -2   38.60    6.19
  -6  -2   1  210.15   12.41
   6  -2  -1  219.32   14.15
   6  -2   0   15.92    4.16
  -6  -2   0   15.99    3.94
  -6  -2  -1   38.54    6.07
   6  -2   1   43.45    6.61
  -6  -2  -2   57.82    7.81
   6  -2   2   63.68    8.09
  -6  -2  -3   46.83    7.59
   6  -2   3   35.32    5.77
  -6  -2  -4   23.97    5.87
   6  -2   4   28.64    6.02
  -6  -2  -5   66.09    9.73
   6  -2   5   59.51    8.01
  -6  -2  -6   18.18    5.82
   6  -2   6   17.98    4.91
  -6  -2  -7   42.77    8.83
   6  -2   7   25.39    6.15
  -6  -2  -8   15.37    6.08
   6  -2   8    5.16    3.61
  -6  -2  -9    6.47    4.94
   6  -2   9    7.58    3.85
  -6  -2 -10    9.68    5.35
   6  -2  10    3.48    3.14
   6  -2  11   18.57    6.09
  -6  -2 -11   24.07    8.85
   6  -1 -13   24.73    7.56
   6  -1 -12   21.15    6.75
   6  -1 -11    0.52    3.83
   6  -1 -10   31.99    7.15
   6  -1  -9    0.87    3.39
   6  -1  -8    4.01    3.27
   6  -1  -7  284.90   18.03
   6  -1  -6   53.84    7.87
   6  -1  -5   42.38    6.94
  -6  -1   4   84.05    5.92
   6  -1  -4   94.07    9.71
  -6  -1   3   33.51    4.10
   6  -1  -3   39.58    6.24
  -6  -1   2  236.26   11.93
   6  -1  -2  240.40   14.29
  -6  -1   1    2.59    2.69
   6  -1  -1   -1.52    2.36
  -6  -1   0  253.79   14.03
   6  -1   0  251.56   14.11
  -6  -1  -1  133.86   10.92
   6  -1   1  143.81   10.83
  -6  -1  -2    4.16    3.08
   6  -1   2   11.94    3.52
  -6  -1  -3   48.13    7.57
   6  -1   3   48.30    6.58
  -6  -1  -4   30.82    6.03
   6  -1   4   36.49    5.89
  -6  -1  -5    4.16    4.61
   6  -1   5    8.70    3.23
  -6  -1  -6   36.78    7.41
   6  -1   6   39.35    6.52
  -6  -1  -7  -18.00    6.99
   6  -1   7   -1.23    2.74
  -6  -1  -8   86.85   12.28
   6  -1   8   79.65    9.39
  -6  -1  -9    9.40    4.69
   6  -1   9   20.06    5.28
   6  -1  10    3.20    2.80
  -6  -1 -10   -7.75    7.28
   6  -1  11   31.88    6.73
  -6  -1 -11   12.83    4.84
   6   0 -13    2.72    4.36
   6   0 -12   -0.46    4.51
   6   0 -11   14.01    5.15
   6   0 -10   -2.32    3.94
   6   0  -9   -3.09    4.01
   6   0  -8   66.31    8.99
   6   0  -7    0.54    3.36
   6   0  -6   70.95    8.67
   6   0  -5  114.05   10.60
   6   0  -4   47.30    6.55
  -6   0   4   52.69    4.78
  -6   0   3  138.57    8.55
   6   0  -3  139.67   10.61
  -6   0   2   55.91    6.36
   6   0  -2   58.28    7.05
  -6   0   1  319.15   15.40
   6   0  -1  312.45   14.91
  -6   0   0   70.96    7.99
   6   0   0   67.94    6.83
  -6   0  -1   43.15    7.02
   6   0   1   51.57    6.23
  -6   0  -2  165.59   13.04
   6   0   2  143.22    9.78
  -6   0  -3   19.19    5.66
   6   0   3    6.75    2.45
  -6   0  -4   24.35    6.76
   6   0   4   15.53    3.61
   6   0   5  121.21    9.32
  -6   0  -5  140.40   14.39
  -6   0  -6    3.79    4.23
   6   0   6   -0.92    2.48
  -6   0  -7   80.42   11.39
   6   0   7   79.07    8.39
   6   0   8   14.83    4.16
  -6   0  -8   16.23    5.44
   6   0   9   24.61    5.04
  -6   0  -9   20.99    7.11
   6   0  10   35.92    6.14
  -6   0 -10   29.44    8.40
  -6   0 -11    7.01    5.31
  -6   0 -12    4.33    5.25
   6   1 -13   21.01    7.19
   6   1 -12   39.87    8.74
   6   1 -11    7.40    4.69
   6   1 -10   47.34    8.58
   6   1  -9    7.67    5.40
   6   1  -8   14.91    4.90
   6   1  -7  277.68   17.18
   6   1  -6   47.94    6.85
   6   1  -5   56.51    7.18
   6   1  -4   91.05    8.61
  -6   1   4   96.11    7.06
  -6   1   3   45.93    5.68
   6   1  -3   42.72    6.07
  -6   1   2  239.04   12.72
   6   1  -2  241.22   12.77
  -6   1   1   -0.06    2.31
   6   1  -1   10.34    3.49
  -6   1   0  284.48   15.22
   6   1   0  260.73   12.28
  -6   1  -1  128.45   10.97
   6   1   1  123.71    8.30
  -6   1  -2    9.77    3.73
   6   1   2   21.07    3.68
  -6   1  -3   58.17    8.74
   6   1   3   47.52    4.98
  -6   1  -4   77.29   10.71
   6   1   4   32.02    4.21
  -6   1  -5   20.76    7.03
   6   1   5   11.43    3.03
   6   1   6   31.47    4.52
  -6   1  -6   43.10    8.62
   6   1   7   -0.20    1.75
  -6   1  -7   19.60    8.49
  -6   1  -8   96.23   12.98
  -6   1  -9   30.94    9.07
  -6   1 -10   15.39    7.02
  -6   1 -11   21.53    8.08
   6   2 -13   42.58    9.72
   6   2 -12   18.80    6.25
   6   2 -11   42.16    8.45
   6   2 -10    9.20    5.17
   6   2  -9  136.02   13.12
   6   2  -8    8.34    4.15
   6   2  -7  133.01   11.90
   6   2  -6  307.84   17.25
   6   2  -5   48.53    6.66
  -6   2   5   44.65    4.84
   6   2  -4  104.87    8.90
  -6   2   4  108.20    8.02
   6   2  -3   94.17    8.04
  -6   2   3   99.82    8.15
  -6   2   2   43.59    6.03
   6   2  -2   46.26    5.68
  -6   2   1  235.83   13.42
   6   2  -1  223.82   10.91
  -6   2   0   14.50    4.02
   6   2   0   10.51    2.55
   6   2   1   33.66    3.84
  -6   2  -1   39.26    6.73
  -6   2  -2   56.12    8.72
   6   2   2   36.83    3.82
  -6   2  -3   72.41   10.33
  -6   2  -4   36.78    7.03
  -6   2  -5   62.57    9.61
  -6   2  -6   18.01    5.99
  -6   2  -7   27.82    6.56
  -6   2  -8    6.90    4.86
  -6   2  -9   12.70    6.32
  -6   2 -10   19.34    8.19
  -6   2 -11   22.06    8.44
   6   3 -12   25.99    7.24
   6   3 -11   -0.38    3.30
   6   3 -10   50.73    8.67
   6   3  -9   39.23    7.66
   6   3  -8   27.54    6.33
   6   3  -7   46.26    7.56
   6   3  -6   50.02    7.31
  -6   3   6   52.82    5.59
   6   3  -5  112.92   10.14
  -6   3   5  116.28    8.53
   6   3  -4   64.42    7.07
  -6   3   4   68.64    6.84
  -6   3   3   30.75    5.07
   6   3  -3   18.42    3.91
   6   3  -2   93.42    7.49
  -6   3   2   94.52    8.69
  -6   3   1   14.52    2.85
   6   3  -1   29.69    4.06
  -6   3   0   73.53    8.06
   6   3   0   81.47    5.83
  -6   3  -1  124.36   11.27
  -6   3  -2   15.25    4.88
  -6   3  -3   84.78   10.34
  -6   3  -4   39.22    7.60
  -6   3  -5   17.89    5.82
  -6   3  -6  108.99   13.30
  -6   3  -7   13.20    6.11
  -6   3  -8   29.64    7.86
  -6   3  -9    9.35    5.65
  -6   3 -10    4.14    4.80
  -6   3 -11    4.47    6.19
   6   4 -11   24.13    6.84
   6   4 -10    7.83    4.53
   6   4  -9   34.65    7.32
   6   4  -8   21.17    5.13
   6   4  -7   16.74    4.76
   6   4  -6   77.57    9.02
  -6   4   6   69.99    7.20
   6   4  -5   13.77    3.53
  -6   4   5   13.15    3.52
   6   4  -4   17.14    4.18
  -6   4   4   12.92    3.76
   6   4  -3   11.64    3.17
  -6   4   3    8.02    3.29
  -6   4   2   24.65    5.37
   6   4  -2   18.76    3.32
  -6   4   1   18.55    4.57
  -6   4   0  160.54   13.03
  -6   4  -1   12.24    4.99
  -6   4  -2  124.95   12.18
  -6   4  -3   11.04    4.09
  -6   4  -4   56.43    9.40
  -6   4  -5   10.78    5.01
  -6   4  -6   19.12    6.56
  -6   4  -7   18.19    7.20
  -6   4  -8    0.62    5.12
  -6   4  -9    1.22    4.84
  -6   4 -10    6.41    5.50
   6   5 -10   28.23    7.06
   6   5  -9   12.13    5.12
   6   5  -8   64.13    9.25
   6   5  -7   58.37    8.15
  -6   5   6    7.67    3.54
   6   5  -6   12.04    3.52
   6   5  -5   89.09    9.31
  -6   5   5   92.12    9.44
  -6   5   4    7.80    3.23
   6   5  -4   10.63    3.33
   6   5  -3   48.31    6.05
  -6   5   3   46.10    6.95
  -6   5   2   15.31    4.29
  -6   5   1   25.56    5.61
  -6   5   0   29.91    6.66
  -6   5  -1   55.35    8.70
  -6   5  -2   13.86    5.87
  -6   5  -3   94.27   12.00
  -6   5  -4   20.17    6.08
  -6   5  -5   40.70    8.24
  -6   5  -6    7.82    5.46
  -6   5  -7    3.88    4.47
  -6   5  -8   -0.99    4.37
   6   6  -8    5.34    3.54
   6   6  -7   -4.84    4.75
  -6   6   6   14.52    4.24
   6   6  -6   19.91    4.23
  -6   6   5   -7.01    5.29
   6   6  -5   -4.67    3.86
  -6   6   4   18.27    4.41
  -6   6   3   33.20    6.08
  -6   6   2   -7.98    5.57
  -6   6   1    7.35    3.59
  -6   6   0   13.79    5.40
  -6   6  -1   24.52    6.58
  -6   6  -2   51.39    9.38
  -6   6  -3    7.95    4.84
  -6   6  -4   21.54    7.76
  -6   6  -5   14.42    6.96
  -6   6  -6    0.23    4.70
  -6   6  -7   -1.19    6.04
  -6   7   6    0.22    4.13
  -6   7   5   -8.85    5.76
  -6   7   4   21.73    5.73
  -6   7   3   -5.23    5.75
  -6   7   2   49.96    8.48
  -6   7   1   -7.85    5.17
  -6   7   0    1.34    5.09
  -6   7  -1   19.45    6.58
  -6   7  -2    0.70    4.23
  -6   7  -3   21.74    7.35
  -6   7  -4   13.05    6.85
   7  -6  -6    9.26    5.22
   7  -6  -5    2.28    4.23
  -7  -6   5    2.96    3.24
   7  -6  -4   30.11    8.38
  -7  -6   4   20.93    5.60
  -7  -6   3   13.70    4.65
   7  -6  -3    9.17    4.81
  -7  -6   2   16.87    5.34
   7  -6  -2   15.77    5.99
   7  -6  -1   46.56    9.48
  -7  -6   1   32.56    7.04
   7  -6   0   10.32    5.35
  -7  -6   0   15.86    5.45
   7  -6   1   22.58    6.89
  -7  -6  -1   35.70    7.62
   7  -6   2    4.55    3.75
  -7  -6  -2   -1.77    3.64
   7  -6   3    1.48    4.78
  -7  -6  -3    7.62    4.66
   7  -6   4    9.73    5.66
  -7  -6  -4   12.24    5.32
   7  -5  -8   25.91    7.73
   7  -5  -7    0.84    3.92
   7  -5  -6    9.32    4.83
   7  -5  -5   13.78    4.79
  -7  -5   5   16.02    4.38
   7  -5  -4   -5.51    5.52
  -7  -5   4    0.34    2.85
   7  -5  -3   28.41    7.31
  -7  -5   3   23.41    5.60
  -7  -5   2   11.51    4.59
   7  -5  -2   21.95    6.81
   7  -5  -1   76.62   11.21
  -7  -5   1   62.18    8.91
   7  -5   0   48.98    9.21
  -7  -5   0   50.18    8.05
   7  -5   1   -4.36    4.96
  -7  -5  -1    2.09    3.15
   7  -5   2   41.32    8.34
  -7  -5  -2   41.29    7.99
   7  -5   3   10.69    5.20
  -7  -5  -3   18.71    5.86
   7  -5   4   10.91    6.12
  -7  -5  -4    8.83    5.08
   7  -5   5    4.30    3.99
  -7  -5  -5   -3.54    4.57
   7  -5   6    2.90    3.47
  -7  -5  -6    8.59    5.00
   7  -5   7    3.00    4.31
  -7  -5  -7    2.48    4.10
   7  -4 -10    8.78    4.98
   7  -4  -9   26.98    8.70
   7  -4  -8    9.05    5.66
   7  -4  -7   48.62    9.23
   7  -4  -6   22.10    6.87
   7  -4  -5   -5.50    4.77
  -7  -4   5    2.17    2.58
   7  -4  -4   17.17    5.60
  -7  -4   4   23.27    4.67
   7  -4  -3   89.13   11.27
  -7  -4   3   94.44    9.33
   7  -4  -2   37.50    7.86
  -7  -4   2   30.94    5.64
  -7  -4   1   50.21    7.41
   7  -4  -1   55.82    9.41
   7  -4   0   15.27    5.39
  -7  -4   0   15.18    4.64
   7  -4   1   61.80    9.45
  -7  -4  -1   60.35    8.74
   7  -4   2   37.64    8.23
  -7  -4  -2   37.36    7.05
  -7  -4  -3   14.11    4.85
   7  -4   3    7.07    3.58
  -7  -4  -4   21.98    5.90
   7  -4   4   25.36    6.79
  -7  -4  -5   -4.97    4.13
   7  -4   5    1.59    3.08
  -7  -4  -6   12.54    5.46
   7  -4   6   14.03    5.73
  -7  -4  -7   18.44    6.32
   7  -4   7   15.40    6.17
  -7  -4  -8   -5.66    5.20
   7  -4   8    1.96    4.75
   7  -3 -11   14.96    6.01
   7  -3 -10   41.86    9.14
   7  -3  -9   -3.08    4.05
   7  -3  -8   81.38   11.88
   7  -3  -7   21.94    6.78
   7  -3  -6   25.85    7.12
   7  -3  -5   72.44   10.15
  -7  -3   5   65.80    6.44
   7  -3  -4   11.99    5.13
  -7  -3   4   11.69    3.27
   7  -3  -3   19.82    5.16
  -7  -3   3   24.78    4.55
   7  -3  -2   61.68    9.23
  -7  -3   2   55.03    7.08
   7  -3  -1   21.75    5.82
  -7  -3   1   14.47    4.10
  -7  -3   0  109.50   10.81
   7  -3   0  113.24   11.91
  -7  -3  -1   16.52    4.63
   7  -3   1   22.69    5.25
  -7  -3  -2   72.92    9.53
   7  -3   2   82.81   10.29
  -7  -3  -3   43.33    7.92
   7  -3   3   39.60    7.24
  -7  -3  -4   10.72    4.86
   7  -3   4   25.68    6.27
  -7  -3  -5   -2.06    3.81
   7  -3   5    4.10    3.55
  -7  -3  -6   23.53    7.25
   7  -3   6   15.92    5.45
  -7  -3  -7   10.58    5.94
   7  -3   7   -0.37    3.54
  -7  -3  -8   14.93    6.24
   7  -3   8   13.13    5.46
  -7  -3  -9    3.34    4.60
   7  -3   9    0.56    3.94
   7  -2 -11   18.13    7.37
   7  -2 -10    6.16    4.10
   7  -2  -9   78.63   11.53
   7  -2  -8    9.08    4.78
   7  -2  -7   73.20   10.36
   7  -2  -6   96.77   11.55
   7  -2  -5   20.71    6.21
   7  -2  -4   61.00    8.63
  -7  -2   4   53.59    5.57
   7  -2  -3   -0.85    2.91
  -7  -2   3    1.74    2.10
  -7  -2   2  105.86    9.30
   7  -2  -2  103.54   10.65
  -7  -2   1   39.60    6.11
   7  -2  -1   34.95    6.04
   7  -2   0   19.14    5.47
  -7  -2   0   12.78    3.98
  -7  -2  -1  130.76   11.98
   7  -2   1  141.73   12.45
  -7  -2  -2   30.32    6.28
   7  -2   2   26.81    6.11
  -7  -2  -3   61.76    8.88
   7  -2   3   66.21    8.92
  -7  -2  -4   11.43    5.11
   7  -2   4    7.50    3.95
  -7  -2  -5   50.74    9.46
   7  -2   5   45.19    7.59
  -7  -2  -6   28.78    7.71
   7  -2   6   22.14    5.59
  -7  -2  -7   12.10    5.76
   7  -2   7    7.38    3.63
  -7  -2  -8    7.59    5.81
   7  -2   8    1.09    3.05
  -7  -2  -9   11.50    5.67
   7  -2   9   -2.53    3.62
  -7  -2 -10   -1.23    4.38
   7  -2  10   -0.94    3.41
   7  -1 -12    0.81    4.62
   7  -1 -11    7.86    6.06
   7  -1 -10   34.42    8.21
   7  -1  -9   15.57    5.72
   7  -1  -8   64.80    9.92
   7  -1  -7   37.18    7.55
   7  -1  -6   12.31    5.18
   7  -1  -5  160.39   13.61
  -7  -1   4   43.10    4.69
   7  -1  -4   56.50    7.84
  -7  -1   3  208.17   11.51
   7  -1  -3  218.42   15.16
   7  -1  -2   71.11    8.67
  -7  -1   2   67.85    7.15
  -7  -1   1   20.09    4.69
   7  -1  -1   17.75    4.55
   7  -1   0   53.19    7.20
  -7  -1   0   63.18    7.97
  -7  -1  -1    8.68    2.80
   7  -1   1   22.19    5.24
  -7  -1  -2   -3.49    5.33
   7  -1   2    5.13    3.17
  -7  -1  -3   25.29    5.21
   7  -1   3   23.11    5.40
  -7  -1  -4   -9.09    6.85
   7  -1   4    8.75    4.29
  -7  -1  -5   85.06   11.14
   7  -1   5   78.00    9.24
  -7  -1  -6   -2.97    6.21
   7  -1   6   13.16    4.46
  -7  -1  -7    5.05    5.18
   7  -1   7   16.02    4.97
  -7  -1  -8   23.43    6.33
   7  -1   8   39.39    7.23
  -7  -1  -9   -2.96    6.07
   7  -1   9    4.69    3.58
   7  -1  10   -0.12    2.94
  -7  -1 -10   -9.79    7.84
   7   0 -12    2.82    4.20
   7   0 -11   -1.82    4.26
   7   0 -10    3.08    4.04
   7   0  -9   11.92    5.13
   7   0  -8    9.79    4.55
   7   0  -7    4.38    3.75
   7   0  -6  187.45   14.63
   7   0  -5    7.02    4.01
  -7   0   4   95.19    7.15
   7   0  -4   87.51    9.60
  -7   0   3    2.56    2.94
   7   0  -3   20.20    5.33
  -7   0   2   17.81    3.91
   7   0  -2   28.85    5.74
  -7   0   1    9.10    3.61
   7   0  -1    6.90    2.65
   7   0   0   38.83    5.90
  -7   0   0   53.57    7.68
  -7   0  -1   21.81    5.20
   7   0   1   19.70    4.75
  -7   0  -2   77.21   10.31
   7   0   2   70.64    7.71
  -7   0  -3    9.14    4.55
   7   0   3    7.68    3.20
   7   0   4   92.16    8.84
  -7   0  -4  114.00   13.00
  -7   0  -5   51.74    9.01
   7   0   5   45.84    6.35
  -7   0  -6   49.01    9.90
   7   0   6   32.64    5.57
  -7   0  -7   41.67    9.48
   7   0   7   38.27    6.52
   7   0   8    2.03    2.45
  -7   0  -8    4.91    4.54
  -7   0  -9   27.87    8.76
  -7   0 -10    8.02    6.56
   7   1 -12   17.48    6.76
   7   1 -11   11.61    6.36
   7   1 -10   15.09    6.01
   7   1  -9   10.69    5.23
   7   1  -8   72.13    9.96
   7   1  -7   38.34    7.09
   7   1  -6   15.58    4.97
   7   1  -5  150.79   12.36
  -7   1   4   49.58    5.87
   7   1  -4   51.23    7.47
  -7   1   3  228.88   13.03
   7   1  -3  215.46   13.92
  -7   1   2   60.49    7.61
   7   1  -2   54.59    6.97
  -7   1   1   35.24    6.25
   7   1  -1   20.41    4.28
   7   1   0   41.29    5.45
  -7   1   0   49.17    7.37
  -7   1  -1   28.35    6.59
   7   1   1   22.56    4.45
  -7   1  -2   13.27    5.75
   7   1   2    5.07    2.19
  -7   1  -3   40.48    8.22
   7   1   3   32.18    4.61
  -7   1  -4    8.59    5.92
   7   1   4    4.68    2.26
  -7   1  -5   93.05   12.43
   7   1   5   72.55    7.00
  -7   1  -6   16.67    7.35
  -7   1  -7   22.41    7.58
  -7   1  -8   41.90    9.32
  -7   1  -9   11.95    6.97
  -7   1 -10   -0.24    5.41
   7   2 -11   29.71    7.85
   7   2 -10   12.82    5.77
   7   2  -9   81.41   11.02
   7   2  -8   -2.24    3.25
   7   2  -7   67.77    8.87
   7   2  -6   98.34   10.49
   7   2  -5    5.11    2.51
  -7   2   4   46.07    5.95
   7   2  -4   54.17    7.40
  -7   2   3   -0.35    2.78
   7   2  -3   -1.49    2.77
  -7   2   2  103.75    9.69
   7   2  -2   99.17    8.64
  -7   2   1   37.18    6.50
   7   2  -1   38.62    5.40
   7   2   0   11.61    3.22
  -7   2   0   13.07    4.36
  -7   2  -1  121.75   11.66
   7   2   1  122.76    8.25
  -7   2  -2   36.03    7.09
  -7   2  -3   72.29   10.30
  -7   2  -4   13.92    5.57
  -7   2  -5   54.29    9.71
  -7   2  -6   26.12    7.41
  -7   2  -7   29.49    8.64
  -7   2  -8   15.29    8.36
  -7   2  -9   16.92    7.73
  -7   2 -10   12.67    7.63
   7   3 -11   17.94    6.58
   7   3 -10   44.50    9.11
   7   3  -9    7.28    5.23
   7   3  -8   71.86    9.74
   7   3  -7   19.36    5.70
   7   3  -6   35.31    6.38
  -7   3   5   65.98    6.94
   7   3  -5   61.56    7.84
  -7   3   4   16.74    4.29
   7   3  -4   11.46    3.52
  -7   3   3    8.36    2.97
   7   3  -3   13.69    3.46
  -7   3   2   56.88    7.57
   7   3  -2   63.56    6.84
  -7   3   1   11.58    4.15
   7   3  -1   15.96    3.50
  -7   3   0  112.80   11.29
  -7   3  -1   25.30    6.57
  -7   3  -2   71.14   10.08
  -7   3  -3   53.50    9.26
  -7   3  -4   20.89    6.16
  -7   3  -5    7.85    5.22
  -7   3  -6   29.02    8.00
  -7   3  -7    9.63    4.75
  -7   3  -8   19.49    7.57
  -7   3  -9    1.55    4.93
   7   4 -10   10.68    4.51
   7   4  -9   28.13    7.08
   7   4  -8   -5.25    4.39
   7   4  -7   40.18    7.02
   7   4  -6   26.44    6.12
   7   4  -5    6.97    3.91
  -7   4   5    5.45    2.98
  -7   4   4   28.09    5.73
   7   4  -4   24.51    4.70
   7   4  -3   84.76    8.05
  -7   4   3   82.28    9.28
  -7   4   2   11.71    4.26
  -7   4   1   47.48    7.46
  -7   4   0    2.74    3.77
  -7   4  -1   61.49    8.97
  -7   4  -2   56.87    8.99
  -7   4  -3   11.32    5.23
  -7   4  -4   30.13    7.80
  -7   4  -5    0.52    4.27
  -7   4  -6   14.71    6.40
  -7   4  -7   14.22    6.08
  -7   4  -8   10.97    5.54
   7   5  -8   30.69    6.47
   7   5  -7   11.03    5.17
   7   5  -6   27.60    6.16
   7   5  -5   27.18    5.89
  -7   5   5   24.91    5.79
  -7   5   4    3.34    3.73
  -7   5   3   17.70    5.39
  -7   5   2   13.19    5.03
  -7   5   1   80.34   10.87
  -7   5   0   58.77    9.70
  -7   5  -1    9.11    5.10
  -7   5  -2   51.70    9.21
  -7   5  -3    6.85    4.86
  -7   5  -4    8.32    5.34
  -7   5  -5    5.57    4.76
  -7   5  -6    9.89    6.43
  -7   5  -7   -1.20    5.04
  -7   6   5    3.15    4.19
  -7   6   4   20.01    5.81
  -7   6   3   10.79    4.98
  -7   6   2   23.02    6.50
  -7   6   1   41.41    8.47
  -7   6   0   15.54    6.09
  -7   6  -1   27.02    7.72
  -7   6  -2   17.07    6.58
  -7   6  -3   12.65    6.12
  -7   6  -4   10.08    4.57
   8  -5  -6   13.93    6.27
   8  -5  -5   12.70    5.02
   8  -5  -4    5.38    4.14
  -8  -5   4    6.61    3.79
   8  -5  -3   49.63    9.62
  -8  -5   3   41.40    7.33
  -8  -5   2   -1.10    3.21
   8  -5  -2    3.83    4.80
   8  -5  -1   53.44    9.93
  -8  -5   1   57.61    8.83
   8  -5   0   13.69    5.80
  -8  -5   0    8.49    4.37
   8  -5   1    1.33    3.70
  -8  -5  -1    5.46    4.44
   8  -5   2   -8.69    5.81
  -8  -5  -2    3.85    3.92
   8  -5   3    6.22    4.19
  -8  -5  -3    4.61    4.19
   8  -5   4    3.17    4.96
  -8  -5  -4   -2.01    4.30
   8  -4  -8    5.23    5.60
   8  -4  -7    2.78    4.45
   8  -4  -6    1.25    4.04
   8  -4  -5   -0.37    3.65
   8  -4  -4   32.90    7.41
  -8  -4   4   40.43    6.32
   8  -4  -3    0.77    4.58
  -8  -4   3    5.75    3.89
   8  -4  -2   29.62    7.64
  -8  -4   2   26.33    5.72
   8  -4  -1   15.32    6.02
  -8  -4   1    8.25    3.54
   8  -4   0   75.03   10.90
  -8  -4   0   69.78    9.86
   8  -4   1    7.02    4.48
  -8  -4  -1   20.49    5.85
   8  -4   2   -1.92    4.47
  -8  -4  -2   -4.81    4.34
  -8  -4  -3    5.09    3.67
   8  -4   3    2.43    3.85
  -8  -4  -4   -0.69    3.40
   8  -4   4   11.64    5.95
  -8  -4  -5    1.90    3.88
   8  -4   5    4.75    4.25
  -8  -4  -6   16.28    6.46
   8  -4   6   10.21    5.07
   8  -3  -9   15.91    7.46
   8  -3  -8   17.89    6.38
   8  -3  -7    3.49    4.12
   8  -3  -6   32.70    7.33
   8  -3  -5    8.24    4.80
   8  -3  -4    5.93    4.44
  -8  -3   4    5.80    3.02
   8  -3  -3   42.97    8.16
  -8  -3   3   46.34    6.52
   8  -3  -2   -0.03    4.92
  -8  -3   2    4.33    2.83
  -8  -3   1   62.08    8.32
   8  -3  -1   71.45   10.41
  -8  -3   0   43.71    7.48
   8  -3   0   58.08    9.16
  -8  -3  -1   23.90    5.93
   8  -3   1   22.90    6.29
  -8  -3  -2   25.61    6.29
   8  -3   2   32.10    7.15
  -8  -3  -3   14.23    5.17
   8  -3   3    9.50    4.60
  -8  -3  -4    9.80    4.98
   8  -3   4    8.02    4.83
  -8  -3  -5    7.74    4.81
   8  -3   5    8.32    4.57
  -8  -3  -6    3.82    4.70
   8  -3   6    6.47    4.99
  -8  -3  -7    2.73    4.38
   8  -3   7    2.38    3.94
   8  -2 -10   23.73    7.57
   8  -2  -9   14.83    6.53
   8  -2  -8   19.32    6.78
   8  -2  -7  137.74   14.93
   8  -2  -6    6.25    4.10
   8  -2  -5   75.06   10.67
   8  -2  -4   78.19   10.59
  -8  -2   4   75.81    7.38
   8  -2  -3   16.16    5.14
  -8  -2   3   17.50    4.35
  -8  -2   2   43.76    6.62
   8  -2  -2   45.27    7.64
  -8  -2   1    3.92    2.92
   8  -2  -1   -2.74    3.60
  -8  -2   0   49.50    7.53
   8  -2   0   51.42    8.52
  -8  -2  -1   48.73    8.13
   8  -2   1   44.77    7.81
  -8  -2  -2    1.71    3.21
   8  -2   2   -0.21    3.64
  -8  -2  -3   25.17    6.39
   8  -2   3   15.20    4.63
  -8  -2  -4   -1.82    3.54
   8  -2   4    3.60    3.85
  -8  -2  -5   40.14    8.89
   8  -2   5   28.47    6.57
  -8  -2  -6   21.05    7.44
   8  -2   6   11.86    4.87
  -8  -2  -7    0.81    4.43
   8  -2   7    1.69    4.24
  -8  -2  -8   17.30    7.79
   8  -2   8   -1.37    3.72
   8  -1 -10    6.12    5.47
   8  -1  -9   16.53    5.65
   8  -1  -8   48.09    8.97
   8  -1  -7   18.57    5.44
   8  -1  -6   55.97    9.07
   8  -1  -5   27.91    6.74
   8  -1  -4   14.51    5.12
  -8  -1   3    4.09    2.84
   8  -1  -3   13.21    4.93
  -8  -1   2   -0.89    2.52
   8  -1  -2    1.88    2.67
  -8  -1   1   29.55    5.72
   8  -1  -1   27.88    5.64
   8  -1   0   20.12    5.73
  -8  -1   0   17.71    5.46
  -8  -1  -1    8.25    3.33
   8  -1   1    2.30    2.34
  -8  -1  -2   46.46    8.06
   8  -1   2   44.97    7.47
  -8  -1  -3   -3.84    5.96
   8  -1   3    7.87    3.56
  -8  -1  -4   -4.31    6.65
   8  -1   4    4.34    3.07
  -8  -1  -5    2.74    4.28
   8  -1   5   11.71    4.46
  -8  -1  -6   -9.51    7.24
   8  -1   6    1.07    2.67
  -8  -1  -7   -7.01    7.24
   8  -1   7    5.16    3.79
  -8  -1  -8   -3.41    6.35
   8  -1   8    1.36    3.17
   8   0 -10   22.27    7.35
   8   0  -9   11.53    4.98
   8   0  -8   11.40    5.18
   8   0  -7   57.93    9.58
   8   0  -6   -0.24    3.58
   8   0  -5   16.35    5.32
   8   0  -4   11.36    4.89
  -8   0   3    7.06    3.02
   8   0  -3   14.89    5.15
  -8   0   2   62.16    7.30
   8   0  -2   73.08    9.50
  -8   0   1   -6.71    5.05
   8   0  -1   -1.12    2.58
   8   0   0   -1.27    3.07
  -8   0   0   -0.79    4.20
  -8   0  -1   40.13    7.78
   8   0   1   42.72    6.80
  -8   0  -2   15.78    5.21
   8   0   2   20.74    4.86
  -8   0  -3   35.38    7.48
   8   0   3   30.76    5.80
  -8   0  -4   30.78    7.96
   8   0   4   28.31    5.71
  -8   0  -5    1.72    5.28
   8   0   5    2.49    2.81
  -8   0  -6   33.15    9.07
   8   0   6   24.21    5.06
  -8   0  -7   -1.87    6.10
  -8   0  -8    8.13    6.25
   8   1 -10    6.40    4.62
   8   1  -9   21.33    6.72
   8   1  -8   48.51    8.98
   8   1  -7   18.40    5.47
   8   1  -6   61.64    8.94
   8   1  -5   36.94    7.16
   8   1  -4   21.80    5.46
  -8   1   3    6.72    3.62
   8   1  -3    6.63    4.08
  -8   1   2    7.02    3.96
   8   1  -2    1.50    2.79
  -8   1   1   33.58    6.88
   8   1  -1   26.53    5.15
   8   1   0    6.90    2.27
  -8   1   0   18.83    6.14
  -8   1  -1   11.55    6.17
   8   1   1   -0.23    2.04
  -8   1  -2   66.18   10.20
   8   1   2   46.33    6.34
  -8   1  -3   11.07    5.53
   8   1   3   10.08    3.21
  -8   1  -4   16.29    6.40
  -8   1  -5   27.58    8.43
  -8   1  -6    0.92    5.52
  -8   1  -7   10.77    7.28
  -8   1  -8    0.08    5.08
   8   2 -10   26.04    6.95
   8   2  -9   15.13    5.71
   8   2  -8   20.32    5.68
   8   2  -7  122.01   12.72
   8   2  -6    1.29    2.96
   8   2  -5   75.29    9.69
   8   2  -4   66.75    8.67
  -8   2   4   70.88    8.38
  -8   2   3   27.65    6.28
   8   2  -3   24.09    5.78
  -8   2   2   58.47    8.39
   8   2  -2   54.53    7.32
  -8   2   1    8.34    5.21
   8   2  -1    6.20    3.03
   8   2   0   41.74    5.42
  -8   2   0   53.36    9.16
  -8   2  -1   32.35    7.38
  -8   2  -2    3.13    4.35
  -8   2  -3   32.88    8.13
  -8   2  -4   12.29    7.16
  -8   2  -5   53.12   10.93
  -8   2  -6   48.00   11.25
  -8   2  -7   18.44    8.88
  -8   2  -8   14.26    8.40
   8   3  -9    7.05    4.01
   8   3  -8    9.63    5.07
   8   3  -7    2.33    3.32
   8   3  -6   34.30    6.73
   8   3  -5    9.37    4.10
  -8   3   4    5.95    3.66
   8   3  -4    1.36    2.71
  -8   3   3   38.84    6.58
   8   3  -3   39.81    6.32
  -8   3   2    4.30    3.81
   8   3  -2    4.51    3.01
  -8   3   1   49.83    8.30
  -8   3   0   55.83    8.74
  -8   3  -1   34.47    7.84
  -8   3  -2   28.05    7.21
  -8   3  -3   17.14    5.73
  -8   3  -4    7.67    4.92
  -8   3  -5   17.80    7.31
  -8   3  -6    2.07    4.72
  -8   3  -7    5.08    5.07
   8   4  -8    1.00    3.83
   8   4  -7    7.09    4.35
   8   4  -6    3.58    3.32
   8   4  -5    4.58    3.15
  -8   4   4   38.36    6.98
  -8   4   3    9.62    4.46
  -8   4   2   24.04    5.76
  -8   4   1   15.15    5.73
  -8   4   0   78.54   10.64
  -8   4  -1   25.76    6.80
  -8   4  -2    4.67    5.57
  -8   4  -3    9.65    5.86
  -8   4  -4   16.73    6.89
  -8   4  -5   -4.25    4.73
  -8   4  -6   17.81    7.85
  -8   5   4    0.13    3.91
  -8   5   3   44.27    7.84
  -8   5   2   -7.01    5.28
  -8   5   1   50.87    8.83
  -8   5   0   12.21    5.71
  -8   5  -1    2.76    4.08
  -8   5  -2    6.60    5.60
  -8   5  -3    6.06    5.51
  -8   5  -4    2.20    4.78
   9  -4  -4   -4.77    4.76
   9  -4  -3    7.90    6.35
  -9  -4   2    3.84    3.28
   9  -4  -2   14.08    5.86
   9  -4  -1    3.65    3.67
  -9  -4   1    1.78    3.45
   9  -4   0    8.59    6.27
  -9  -4   0   10.89    5.08
   9  -4   1   -2.17    4.11
  -9  -4  -1    5.00    4.26
   9  -4   2   -4.93    5.36
  -9  -4  -2   -3.91    4.64
   9  -3  -6    6.38    5.47
   9  -3  -5   -0.51    4.27
   9  -3  -4   36.16    8.55
   9  -3  -3    7.68    3.91
   9  -3  -2   15.72    6.59
  -9  -3   2    8.27    4.50
   9  -3  -1   17.53    6.26
  -9  -3   1    5.81    3.46
  -9  -3   0    1.33    3.07
   9  -3   0    3.06    4.64
  -9  -3  -1    6.46    4.17
   9  -3   1   16.77    5.86
  -9  -3  -2   14.04    5.27
   9  -3   2   10.94    5.20
  -9  -3  -3    4.72    3.93
   9  -3   3   -7.05    5.62
  -9  -3  -4    8.73    6.13
   9  -3   4    6.46    4.92
   9  -2  -8   33.25    8.79
   9  -2  -7   15.28    7.09
   9  -2  -6   19.43    6.94
   9  -2  -5   52.73    9.65
   9  -2  -4    5.91    4.80
   9  -2  -3   11.46    4.57
  -9  -2   2    7.23    3.87
   9  -2  -2   -0.46    4.51
   9  -2  -1   30.20    7.99
  -9  -2   1   24.81    5.64
  -9  -2   0   42.83    7.61
   9  -2   0   43.71    8.12
  -9  -2  -1    5.18    3.44
   9  -2   1    8.39    4.29
  -9  -2  -2   16.84    5.49
   9  -2   2   13.65    5.18
  -9  -2  -3   14.67    5.88
   9  -2   3   12.47    4.71
  -9  -2  -4    0.47    3.63
   9  -2   4    1.13    3.56
  -9  -2  -5   14.78    6.67
   9  -2   5    7.66    3.84
   9  -1  -8   10.24    5.76
   9  -1  -7   49.21    9.70
   9  -1  -6   39.28    8.54
   9  -1  -5    9.15    5.47
   9  -1  -4   15.41    5.73
   9  -1  -3    7.38    4.55
  -9  -1   2   25.15    5.52
   9  -1  -2   17.92    5.32
  -9  -1   1   82.35    9.97
   9  -1  -1   95.15   11.43
  -9  -1   0   15.91    5.57
   9  -1   0   13.02    4.74
  -9  -1  -1   36.08    7.84
   9  -1   1   24.34    6.28
  -9  -1  -2   14.28    5.71
   9  -1   2    3.26    3.83
  -9  -1  -3   17.38    6.77
   9  -1   3   12.22    4.70
  -9  -1  -4   11.05    5.98
   9  -1   4   16.18    5.28
  -9  -1  -5   14.58    6.05
   9  -1   5    4.80    3.85
  -9  -1  -6    9.82    5.81
   9   0  -8   24.53    7.16
   9   0  -7    6.25    3.82
   9   0  -6   16.17    6.20
   9   0  -5   10.28    5.50
   9   0  -4    8.91    5.05
   9   0  -3   -3.16    4.00
  -9   0   2   20.10    4.73
   9   0  -2   20.46    5.72
   9   0  -1    5.28    3.66
  -9   0   1   -5.98    5.39
  -9   0   0    7.53    3.65
   9   0   0   22.51    6.11
  -9   0  -1   -7.08    5.90
   9   0   1   -0.83    2.79
  -9   0  -2    2.58    3.74
   9   0   2    1.11    2.75
  -9   0  -3    9.32    4.74
   9   0   3   15.33    4.77
  -9   0  -4   -5.23    6.63
  -9   0  -5   -7.14    7.36
  -9   0  -6  -14.06    7.35
   9   1  -8    3.32    5.32
   9   1  -7   48.78    8.95
   9   1  -6   30.98    7.18
   9   1  -5    3.07    3.46
   9   1  -4   17.78    5.55
   9   1  -3    9.10    4.14
  -9   1   2   14.41    4.65
   9   1  -2   24.38    5.58
  -9   1   1   87.22   11.25
   9   1  -1   84.69    9.53
  -9   1   0   17.80    5.61
   9   1   0   19.34    5.21
  -9   1  -1   25.22    7.45
   9   1   1   22.19    4.77
  -9   1  -2   11.00    6.51
  -9   1  -3   16.23    6.53
  -9   1  -4   19.35    8.09
  -9   1  -5   10.10    6.83
  -9   1  -6   13.08    7.95
   9   2  -8   25.09    7.21
   9   2  -7   18.47    6.42
   9   2  -6   11.13    4.67
   9   2  -5   59.07    8.70
   9   2  -4   13.54    5.15
   9   2  -3   20.19    5.52
  -9   2   2   14.40    5.17
   9   2  -2    5.19    2.92
  -9   2   1   26.35    7.28
  -9   2   0   49.36    9.33
  -9   2  -1   11.97    6.65
  -9   2  -2   26.62    8.24
  -9   2  -3   23.37    7.62
  -9   2  -4    5.66    6.91
  -9   2  -5   25.77    9.01
   9   3  -6   23.30    6.43
   9   3  -5    0.88    3.39
  -9   3   2    5.99    4.89
  -9   3   1    6.26    4.54
  -9   3   0   -1.94    4.39
  -9   3  -1   -0.80    5.00
  -9   3  -2    7.39    5.29
  -9   3  -3    0.44    5.15
  -9   3  -4   11.64    7.85
  -9   4   2   18.40    6.51
  -9   4   1    2.99    4.83
  -9   4   0    9.81    5.95
  -9   4  -1   -3.45    4.69
  -9   4  -2    3.06    5.55
  10  -2  -2    2.09    4.51
 -10  -2   1   11.85    4.96
  10  -2  -1   23.48    7.00
  10  -1  -4   18.62    6.07
  10  -1  -3   -4.35    5.09
  10  -1  -2   12.78    4.93
 -10  -1   1   10.31    5.00
  10  -1  -1    7.43    5.35
 -10  -1   0    6.50    4.57
  10  -1   0   11.71    5.27
 -10  -1  -1   18.59    7.10
  10  -1   1   10.23    5.48
  10   0  -4    1.49    4.17
  10   0  -3    4.57    3.64
  10   0  -2    2.11    3.67
  10   0  -1   25.18    6.63
 -10   0   1   25.30    6.80
 -10   0   0   47.81    9.15
  10   0   0   46.67    8.55
 -10   0  -1  -11.42    7.49
 -10   0  -2   -4.56    7.87
  10   1  -4   14.68    5.27
  10   1  -3    3.08    3.65
  10   1  -2   11.04    4.28
 -10   1   1    0.98    4.24
 -10   1   0   -4.93    6.21
 -10   1  -1   11.11    5.54
 -10   2   1   21.43    7.56
   0   0   0    0.00    0.00
TITL x1357a in P2(1)
REM P2(1) (#4 in standard setting)
CELL 0.71073   8.516715   7.869664  13.161678  90.0000  94.8902  90.0000
ZERR   10.00   0.000436   0.000354   0.000674   0.0000   0.0048   0.0000
LATT -1
SYMM -x, y+1/2,-z
SFAC C H N O Cl Zn
UNIT 10.00 10.00 10.00 10.00 10.00 10.00
TREF
HKLF 4
END
_computing_structure_solution     'SHELXT 2014/5 (Sheldrick, 2014)'
;
_shelx_hkl_checksum     28598
_shelx_res_file
;
TITL x1357a_a.res in P2(1)
    x1357a.res
    created by SHELXL-2018/1 at 08:32:27 on 10-Dec-2021
REM Old TITL x1357a in P2(1)
REM SHELXT solution in P2(1)
REM R1 0.104, Rweak 0.033, Alpha 0.005, Orientation as input
REM Flack x = 0.009 ( 0.014 ) from Parsons' quotients
REM Formula found by SHELXT: C18 N2 O2 Cl2 Zn
CELL 0.71073 8.5167 7.8697 13.1617 90 94.89 90
ZERR 2 0.0004 0.0004 0.0007 0 0.005 0
LATT -1
SYMM -X,0.5+Y,-Z
SFAC C H Cl N O Zn
UNIT 36 28 4 4 4 2
L.S. 10
PLAN  1
SIZE 0.1 0.1 0.03
CONF
BOND $H
list 4
MORE -1
fmap 2
acta
REM <olex2.extras>
REM <HklSrc "%.\\x1357a.hkl">
REM </olex2.extras>
WGHT    0.018300
FVAR       0.52809
ZN1   6    0.608315    0.408780    0.693248    11.00000    0.04945    0.04510 =
         0.05185    0.00235    0.01677   -0.00130
CL1   3    0.813092    0.525996    0.781849    11.00000    0.06561    0.06778 =
         0.08119   -0.00531    0.00337   -0.01730
CL2   3    0.572409    0.132243    0.710117    11.00000    0.07105    0.04205 =
         0.08753    0.00539    0.00869   -0.00339
O1    5    0.608655    0.443519    0.545894    11.00000    0.06606    0.08320 =
         0.05222    0.00625    0.02522   -0.03258
O2    5    0.415158    0.539265    0.718388    11.00000    0.05920    0.06328 =
         0.04273   -0.00987    0.01715    0.01091
N1    4    0.691920    0.570228    0.506764    11.00000    0.04496    0.05736 =
         0.03965    0.00186    0.00636   -0.00421
N2    4    0.392719    0.616258    0.806674    11.00000    0.04242    0.05012 =
         0.04582   -0.00277    0.00396    0.00729
C1    1    0.793806    0.525413    0.434211    11.00000    0.04134    0.04652 =
         0.03704    0.00968    0.00045   -0.00281
C2    1    0.806072    0.356166    0.404468    11.00000    0.05250    0.05576 =
         0.04810    0.00317    0.00474   -0.00842
AFIX  43
H2    2    0.745778    0.272501    0.432433    11.00000   -1.20000
AFIX   0
C3    1    0.908573    0.315028    0.333245    11.00000    0.07053    0.06384 =
         0.06033   -0.00250    0.01225    0.00500
AFIX  43
H3    2    0.916168    0.203042    0.311636    11.00000   -1.20000
AFIX   0
C4    1    1.001070    0.439800    0.293245    11.00000    0.06469    0.09733 =
         0.05301    0.00759    0.01611    0.01224
AFIX  43
H4    2    1.072298    0.409606    0.246598    11.00000   -1.20000
AFIX   0
C5    1    0.989126    0.604086    0.321044    11.00000    0.04704    0.07791 =
         0.06140    0.02717    0.01810   -0.00561
AFIX  43
H5    2    1.051065    0.685676    0.292553    11.00000   -1.20000
AFIX   0
C6    1    0.883457    0.653821    0.393061    11.00000    0.04415    0.05194 =
         0.04456    0.00984    0.00399   -0.00774
C7    1    0.862348    0.823357    0.424332    11.00000    0.05842    0.04325 =
         0.06248    0.01871   -0.01292   -0.01169
AFIX  43
H7    2    0.920737    0.910057    0.397750    11.00000   -1.20000
AFIX   0
C8    1    0.757722    0.860063    0.492674    11.00000    0.07586    0.04202 =
         0.06779    0.00125   -0.00864    0.00598
AFIX  43
H8    2    0.742052    0.972081    0.511924    11.00000   -1.20000
AFIX   0
C9    1    0.673349    0.729285    0.534213    11.00000    0.05888    0.06474 =
         0.04640   -0.00417    0.00968    0.01290
AFIX  43
H9    2    0.602718    0.754824    0.582143    11.00000   -1.20000
AFIX   0
C10   1    0.311281    0.530716    0.877665    11.00000    0.03868    0.04349 =
         0.05018    0.00842    0.00364    0.00898
C11   1    0.265354    0.362094    0.859470    11.00000    0.05528    0.06130 =
         0.06204   -0.00369    0.01095   -0.00289
AFIX  43
H11   2    0.289239    0.306487    0.800371    11.00000   -1.20000
AFIX   0
C12   1    0.184581    0.280992    0.930554    11.00000    0.07637    0.05623 =
         0.08650    0.00183    0.01525   -0.00740
AFIX  43
H12   2    0.154890    0.168062    0.920740    11.00000   -1.20000
AFIX   0
C13   1    0.145756    0.368573    1.019451    11.00000    0.07334    0.09676 =
         0.07481    0.02154    0.02107   -0.00387
AFIX  43
H13   2    0.089040    0.312853    1.066778    11.00000   -1.20000
AFIX   0
C14   1    0.189915    0.530867    1.036040    11.00000    0.06245    0.08477 =
         0.05982    0.00119    0.01213    0.00425
AFIX  43
H14   2    0.163818    0.585631    1.094912    11.00000   -1.20000
AFIX   0
C15   1    0.274546    0.618708    0.966101    11.00000    0.04663    0.05934 =
         0.04630    0.00217    0.00369    0.00767
C16   1    0.324478    0.789872    0.980258    11.00000    0.06566    0.06532 =
         0.06312   -0.02112    0.00089    0.01037
AFIX  43
H16   2    0.300458    0.850485    1.037580    11.00000   -1.20000
AFIX   0
C17   1    0.408142    0.863676    0.908425    11.00000    0.06964    0.05340 =
         0.07762   -0.01105    0.00096   -0.00442
AFIX  43
H17   2    0.443132    0.975085    0.917171    11.00000   -1.20000
AFIX   0
C18   1    0.441129    0.774487    0.823139    11.00000    0.07160    0.03852 =
         0.07311   -0.00425    0.01163   -0.00535
AFIX  43
H18   2    0.499384    0.826957    0.775384    11.00000   -1.20000
AFIX   0
HKLF 4
REM  x1357a_a.res in P2(1)
REM R1 =  0.0440 for    2456 Fo > 4sig(Fo)  and  0.0693 for all    3169 data
REM    226 parameters refined using      1 restraints
END
WGHT      0.0183      0.0000
REM Highest difference peak  0.422,  deepest hole -0.351,  1-sigma level  0.055
Q1    1   0.1855  0.4070  0.9225  11.00000  0.05    0.42
;
_shelx_res_checksum     77023
data_II
_audit_creation_method
;
Olex2 1.3
(compiled 2020.11.12 svn.r5f609507 for OlexSys, GUI svn.r6403)
;
_journal_date_recd_electronic     2022-01-20
_journal_date_accepted     2022-06-02
_journal_name_full     'Acta Crystallographica, Section E'
_journal_year     2022
_journal_volume     78
_journal_issue      7
_journal_page_first     0
_journal_page_last     0
_journal_paper_category     GM
_journal_paper_doi     10.1107/S2056989022005953
_journal_coeditor_code     ZV2014
_chemical_name_systematic
;
Dibromidobis(quinoline <i>N</i>-oxide-\k<i>O</i>)zinc(II)
;
_chemical_name_common     ?
_chemical_formula_moiety     'C18 H14 Br2 N2 O2 Zn'
_chemical_formula_sum     'C18 H14 Br2 N2 O2 Zn'
_chemical_formula_iupac     '[Zn Br2 (C9 H7 N1 O1)2]'
_chemical_formula_weight     515.50
_chemical_melting_point     ?
_space_group_crystal_system     monoclinic
_space_group_name_H-M_alt     'P 1 21/c 1'
_space_group_name_Hall     '-P 2ybc'
loop_
    _space_group_symop_operation_xyz
    'x, y, z'
    '-x, y+1/2, -z+1/2'
    '-x, -y, -z'
    'x, -y-1/2, z-1/2'
_cell_length_a     16.3922(11)
_cell_length_b     7.3527(6)
_cell_length_c     15.5809(10)
_cell_angle_alpha     90
_cell_angle_beta     97.113(6)
_cell_angle_gamma     90
_cell_volume     1863.5(2)
_cell_formula_units_Z     4
_cell_measurement_reflns_used     1219
_cell_measurement_theta_min     2.6250
_cell_measurement_theta_max     22.0230
_cell_measurement_temperature     297.8(3)
_exptl_crystal_description     irregular
_exptl_crystal_colour     'clear colourless'
_exptl_crystal_size_max     0.15
_exptl_crystal_size_mid     0.08
_exptl_crystal_size_min     0.03
_exptl_crystal_density_diffrn     1.837
_exptl_crystal_density_meas     ?
_exptl_crystal_density_method     ?
_exptl_crystal_F_000     1008
_exptl_absorpt_coefficient_mu     5.620
_exptl_absorpt_correction_type     multi-scan
_exptl_absorpt_process_details
;
(CrysAlisPro; Rigaku OD, 2019)
;
_exptl_absorpt_correction_T_min     0.83298
_exptl_absorpt_correction_T_max     1.00000
_diffrn_ambient_temperature     297.8(3)
_diffrn_source     'fine-focus sealed X-ray tube'
_diffrn_radiation_type     'Mo K\a'
_diffrn_radiation_wavelength     0.71073
_diffrn_radiation_monochromator     graphite
_diffrn_measurement_device_type     'XtaLAB Mini (ROW)'
_diffrn_measurement_device     'two-circle diffractometer'
_diffrn_measurement_method     '\w scans'
_diffrn_detector     'CCD plate'
_diffrn_detector_area_resol_mean     ?
_diffrn_reflns_number     7207
_diffrn_reflns_av_R_equivalents     0.0426
_diffrn_reflns_av_unetI/netI     0.0638
_diffrn_reflns_theta_min     2.504
_diffrn_reflns_theta_max     25.350
_diffrn_reflns_theta_full     25.242
_diffrn_measured_fraction_theta_max     1.000
_diffrn_measured_fraction_theta_full     1.000
_diffrn_reflns_limit_h_min     -16
_diffrn_reflns_limit_h_max     19
_diffrn_reflns_limit_k_min     -8
_diffrn_reflns_limit_k_max     8
_diffrn_reflns_limit_l_min     -18
_diffrn_reflns_limit_l_max     18
_diffrn_radiation_probe     x-ray
_refine_special_details     ?
_reflns_number_total     3415
_reflns_number_gt     2095
_reflns_threshold_expression     'I > 2\s(I)'
_refine_ls_structure_factor_coef     Fsqd
_refine_ls_matrix_type     full
_refine_ls_R_factor_all     0.0883
_refine_ls_R_factor_gt     0.0416
_refine_ls_wR_factor_gt     0.0729
_refine_ls_wR_factor_ref     0.0903
_refine_ls_goodness_of_fit_ref     1.015
_refine_ls_restrained_S_all     1.015
_refine_ls_number_reflns     3415
_refine_ls_number_parameters     226
_refine_ls_number_restraints     0
_refine_ls_hydrogen_treatment     constr
_refine_ls_weighting_scheme     calc
_refine_ls_weighting_details
                      'w=1/[\s^2^(Fo^2^)+(0.0258P)^2^] where P=(Fo^2^+2Fc^2^)/3'
_atom_sites_solution_hydrogens     geom
_atom_sites_solution_primary     dual
_atom_sites_solution_secondary     ?
_refine_ls_shift/su_max     0.000
_refine_ls_shift/su_mean     0.000
_refine_diff_density_max     0.547
_refine_diff_density_min     -0.351
_refine_ls_extinction_method     none
_refine_ls_extinction_coef     .
loop_
    _atom_type_symbol
    _atom_type_description
    _atom_type_scat_dispersion_real
    _atom_type_scat_dispersion_imag
    _atom_type_scat_source
    'C' 'C' 0.0033 0.0016
                         'International Tables Vol C Tables 4.2.6.8 and 6.1.1.4'
    'H' 'H' 0.0000 0.0000
                         'International Tables Vol C Tables 4.2.6.8 and 6.1.1.4'
    'Br' 'Br' -0.2901 2.4595
                         'International Tables Vol C Tables 4.2.6.8 and 6.1.1.4'
    'N' 'N' 0.0061 0.0033
                         'International Tables Vol C Tables 4.2.6.8 and 6.1.1.4'
    'O' 'O' 0.0106 0.0060
                         'International Tables Vol C Tables 4.2.6.8 and 6.1.1.4'
    'Zn' 'Zn' 0.2839 1.4301
                         'International Tables Vol C Tables 4.2.6.8 and 6.1.1.4'
_computing_data_collection
;
CrysAlisPro (Rigaku OD, 2019)
;
_computing_cell_refinement
;
CrysAlisPro (Rigaku OD, 2019)
;
_computing_data_reduction
;
CrysAlisPro (Rigaku OD, 2019)
;
_computing_structure_solution
;
<i>SHELXT2014/5</i> (Sheldrick, 2015a)
;
_computing_structure_refinement
;
<i>SHELXL2018/1</i> (Sheldrick, 2015b)
;
_computing_molecular_graphics
;
<i>OLEX2</i> (Dolomanov <i>et al.</i>,  2009)
;
_computing_publication_material
;
<i>OLEX2</i> (Dolomanov <i>et al.</i>,  2009)
;
loop_
    _atom_site_type_symbol
    _atom_site_label
    _atom_site_fract_x
    _atom_site_fract_y
    _atom_site_fract_z
    _atom_site_U_iso_or_equiv
    _atom_site_adp_type
    _atom_site_calc_flag
    _atom_site_occupancy
    _atom_site_disorder_assembly
    _atom_site_disorder_group
    Zn Zn1 0.25508(4) 0.26213(9) 0.37264(4) 0.0514(2) Uani d 1 . .
    Br Br2 0.22409(4) -0.03623(9) 0.41131(4) 0.0695(2) Uani d 1 . .
    Br Br1 0.26119(4) 0.35514(10) 0.22878(4) 0.0698(2) Uani d 1 . .
    O O1 0.3616(2) 0.3196(6) 0.4411(2) 0.0662(11) Uani d 1 . .
    O O2 0.1778(2) 0.4332(5) 0.4197(2) 0.0597(10) Uani d 1 . .
    N N2 0.1157(3) 0.3586(5) 0.4557(3) 0.0445(11) Uani d 1 . .
    N N1 0.4115(3) 0.4386(7) 0.4079(3) 0.0543(12) Uani d 1 . .
    C C10 0.0394(3) 0.3446(7) 0.4065(3) 0.0415(12) Uani d 1 . .
    C C1 0.4897(3) 0.3784(8) 0.3969(3) 0.0466(14) Uani d 1 . .
    C C15 -0.0264(3) 0.2713(7) 0.4450(3) 0.0468(13) Uani d 1 . .
    C C16 -0.0121(4) 0.2148(7) 0.5319(3) 0.0550(15) Uani d 1 . .
    H H16 -0.054979 0.167100 0.558720 0.066 Uiso calc 1 . .
    C C18 0.1273(3) 0.3032(7) 0.5371(3) 0.0526(15) Uani d 1 . .
    H H18 0.179191 0.313686 0.568455 0.063 Uiso calc 1 . .
    C C17 0.0635(4) 0.2296(8) 0.5765(3) 0.0561(15) Uani d 1 . .
    H H17 0.072791 0.190483 0.633590 0.067 Uiso calc 1 . .
    C C11 0.0284(4) 0.4086(8) 0.3210(3) 0.0571(16) Uani d 1 . .
    H H11 0.071759 0.460347 0.296363 0.069 Uiso calc 1 . .
    C C6 0.5437(4) 0.5023(9) 0.3641(3) 0.0592(16) Uani d 1 . .
    C C2 0.5136(4) 0.2028(9) 0.4187(3) 0.0626(17) Uani d 1 . .
    H H2 0.476904 0.122160 0.439392 0.075 Uiso calc 1 . .
    C C14 -0.1031(4) 0.2572(8) 0.3940(4) 0.0673(17) Uani d 1 . .
    H H14 -0.147290 0.206267 0.417522 0.081 Uiso calc 1 . .
    C C13 -0.1135(4) 0.3168(9) 0.3113(4) 0.0742(19) Uani d 1 . .
    H H13 -0.164632 0.307127 0.278474 0.089 Uiso calc 1 . .
    C C12 -0.0477(4) 0.3927(9) 0.2752(3) 0.0723(19) Uani d 1 . .
    H H12 -0.055985 0.433696 0.218351 0.087 Uiso calc 1 . .
    C C9 0.3862(4) 0.6041(10) 0.3872(4) 0.0730(19) Uani d 1 . .
    H H9 0.333060 0.639141 0.395028 0.088 Uiso calc 1 . .
    C C7 0.5161(5) 0.6777(10) 0.3420(4) 0.077(2) Uani d 1 . .
    H H7 0.550832 0.760022 0.319363 0.093 Uiso calc 1 . .
    C C3 0.5912(4) 0.1490(10) 0.4098(4) 0.083(2) Uani d 1 . .
    H H3 0.607681 0.030702 0.424267 0.099 Uiso calc 1 . .
    C C8 0.4388(5) 0.7279(9) 0.3536(4) 0.083(2) Uani d 1 . .
    H H8 0.420515 0.844968 0.339148 0.099 Uiso calc 1 . .
    C C5 0.6244(4) 0.4382(12) 0.3568(4) 0.085(2) Uani d 1 . .
    H H5 0.662411 0.515411 0.336046 0.102 Uiso calc 1 . .
    C C4 0.6460(5) 0.2678(14) 0.3794(5) 0.095(3) Uani d 1 . .
    H H4 0.699190 0.228696 0.374594 0.114 Uiso calc 1 . .
loop_
    _atom_site_aniso_label
    _atom_site_aniso_U_11
    _atom_site_aniso_U_22
    _atom_site_aniso_U_33
    _atom_site_aniso_U_12
    _atom_site_aniso_U_13
    _atom_site_aniso_U_23
    Zn1 0.0345(4) 0.0688(5) 0.0519(4) -0.0003(3) 0.0089(3) -0.0017(3)
    Br2 0.0598(4) 0.0637(4) 0.0855(5) 0.0040(3) 0.0113(3) 0.0048(4)
    Br1 0.0663(4) 0.0960(5) 0.0476(3) -0.0052(4) 0.0090(3) -0.0030(4)
    O1 0.037(2) 0.102(3) 0.059(2) -0.016(2) 0.0020(18) 0.010(2)
    O2 0.046(2) 0.055(2) 0.083(3) -0.005(2) 0.0278(19) 0.002(2)
    N2 0.040(3) 0.042(3) 0.054(3) 0.007(2) 0.014(2) -0.005(2)
    N1 0.043(3) 0.072(4) 0.045(3) -0.005(3) -0.007(2) -0.012(3)
    C10 0.043(3) 0.039(3) 0.043(3) 0.007(3) 0.011(2) -0.006(3)
    C1 0.039(3) 0.062(4) 0.037(3) -0.005(3) -0.002(2) -0.011(3)
    C15 0.041(3) 0.048(3) 0.054(3) 0.003(3) 0.015(3) -0.003(3)
    C16 0.051(4) 0.060(4) 0.057(4) -0.001(3) 0.020(3) 0.006(3)
    C18 0.053(4) 0.056(4) 0.047(3) 0.009(3) -0.003(3) -0.004(3)
    C17 0.063(4) 0.062(4) 0.046(3) 0.007(3) 0.017(3) 0.008(3)
    C11 0.064(4) 0.063(4) 0.046(3) 0.008(3) 0.015(3) -0.003(3)
    C6 0.051(4) 0.076(5) 0.049(3) -0.016(4) 0.001(3) -0.015(3)
    C2 0.053(4) 0.072(5) 0.059(4) -0.003(3) -0.007(3) -0.003(3)
    C14 0.042(4) 0.079(5) 0.081(5) -0.008(3) 0.008(3) 0.000(4)
    C13 0.055(4) 0.092(5) 0.072(4) 0.002(4) -0.007(3) -0.006(4)
    C12 0.085(5) 0.094(5) 0.037(3) 0.016(4) 0.002(3) -0.002(3)
    C9 0.052(4) 0.088(5) 0.075(4) 0.009(4) -0.010(3) -0.028(4)
    C7 0.086(6) 0.074(5) 0.071(4) -0.029(4) 0.002(4) -0.003(4)
    C3 0.064(5) 0.079(5) 0.101(5) 0.010(4) -0.007(4) -0.016(4)
    C8 0.098(6) 0.053(4) 0.087(5) -0.003(5) -0.028(5) 0.000(4)
    C5 0.056(5) 0.122(7) 0.079(5) -0.035(5) 0.022(4) -0.023(5)
    C4 0.050(5) 0.130(7) 0.104(6) 0.006(5) 0.008(4) -0.029(6)
_geom_special_details
;
 All esds (except the esd in the dihedral angle between two l.s. planes)
 are estimated using the full covariance matrix.  The cell esds are taken
 into account individually in the estimation of esds in distances, angles
 and torsion angles; correlations between esds in cell parameters are only
 used when they are defined by crystal symmetry.  An approximate (isotropic)
 treatment of cell esds is used for estimating esds involving l.s. planes.
;
loop_
    _geom_bond_atom_site_label_1
    _geom_bond_atom_site_label_2
    _geom_bond_site_symmetry_2
    _geom_bond_distance
    _geom_bond_publ_flag
    Zn1 Br2 . 2.3472(10) ?
    Zn1 Br1 . 2.3575(8) ?
    Zn1 O1 . 1.975(3) ?
    Zn1 O2 . 1.989(4) ?
    O1 N1 . 1.345(5) ?
    O2 N2 . 1.339(5) ?
    N2 C10 . 1.388(6) ?
    N2 C18 . 1.323(6) ?
    N1 C1 . 1.386(6) ?
    N1 C9 . 1.313(7) ?
    C10 C15 . 1.406(7) ?
    C10 C11 . 1.402(7) ?
    C1 C6 . 1.410(7) ?
    C1 C2 . 1.380(7) ?
    C15 C16 . 1.408(7) ?
    C15 C14 . 1.405(7) ?
    C16 H16 . 0.9300 ?
    C16 C17 . 1.346(7) ?
    C18 H18 . 0.9300 ?
    C18 C17 . 1.387(7) ?
    C17 H17 . 0.9300 ?
    C11 H11 . 0.9300 ?
    C11 C12 . 1.364(8) ?
    C6 C7 . 1.395(8) ?
    C6 C5 . 1.422(9) ?
    C2 H2 . 0.9300 ?
    C2 C3 . 1.356(8) ?
    C14 H14 . 0.9300 ?
    C14 C13 . 1.352(8) ?
    C13 H13 . 0.9300 ?
    C13 C12 . 1.392(8) ?
    C12 H12 . 0.9300 ?
    C9 H9 . 0.9300 ?
    C9 C8 . 1.400(9) ?
    C7 H7 . 0.9300 ?
    C7 C8 . 1.354(9) ?
    C3 H3 . 0.9300 ?
    C3 C4 . 1.378(10) ?
    C8 H8 . 0.9300 ?
    C5 H5 . 0.9300 ?
    C5 C4 . 1.338(9) ?
    C4 H4 . 0.9300 ?
loop_
    _geom_angle_atom_site_label_1
    _geom_angle_atom_site_label_2
    _geom_angle_atom_site_label_3
    _geom_angle_site_symmetry_1
    _geom_angle_site_symmetry_3
    _geom_angle
    _geom_angle_publ_flag
    Br2 Zn1 Br1 . . 123.45(4) ?
    O1 Zn1 Br2 . . 105.44(12) ?
    O1 Zn1 Br1 . . 108.21(11) ?
    O1 Zn1 O2 . . 103.10(16) ?
    O2 Zn1 Br2 . . 109.17(11) ?
    O2 Zn1 Br1 . . 105.72(11) ?
    N1 O1 Zn1 . . 118.1(3) ?
    N2 O2 Zn1 . . 116.6(3) ?
    O2 N2 C10 . . 118.5(4) ?
    C18 N2 O2 . . 120.1(4) ?
    C18 N2 C10 . . 121.4(5) ?
    O1 N1 C1 . . 117.1(5) ?
    C9 N1 O1 . . 120.5(5) ?
    C9 N1 C1 . . 122.4(6) ?
    N2 C10 C15 . . 118.6(5) ?
    N2 C10 C11 . . 120.1(5) ?
    C11 C10 C15 . . 121.3(5) ?
    N1 C1 C6 . . 118.0(6) ?
    C2 C1 N1 . . 120.5(5) ?
    C2 C1 C6 . . 121.5(6) ?
    C10 C15 C16 . . 118.6(5) ?
    C14 C15 C10 . . 117.9(5) ?
    C14 C15 C16 . . 123.6(5) ?
    C15 C16 H16 . . 119.8 ?
    C17 C16 C15 . . 120.3(5) ?
    C17 C16 H16 . . 119.8 ?
    N2 C18 H18 . . 119.4 ?
    N2 C18 C17 . . 121.1(5) ?
    C17 C18 H18 . . 119.4 ?
    C16 C17 C18 . . 120.0(5) ?
    C16 C17 H17 . . 120.0 ?
    C18 C17 H17 . . 120.0 ?
    C10 C11 H11 . . 121.0 ?
    C12 C11 C10 . . 118.0(6) ?
    C12 C11 H11 . . 121.0 ?
    C1 C6 C5 . . 116.5(6) ?
    C7 C6 C1 . . 119.2(6) ?
    C7 C6 C5 . . 124.2(7) ?
    C1 C2 H2 . . 120.4 ?
    C3 C2 C1 . . 119.3(6) ?
    C3 C2 H2 . . 120.4 ?
    C15 C14 H14 . . 119.6 ?
    C13 C14 C15 . . 120.8(6) ?
    C13 C14 H14 . . 119.6 ?
    C14 C13 H13 . . 119.9 ?
    C14 C13 C12 . . 120.2(6) ?
    C12 C13 H13 . . 119.9 ?
    C11 C12 C13 . . 121.8(6) ?
    C11 C12 H12 . . 119.1 ?
    C13 C12 H12 . . 119.1 ?
    N1 C9 H9 . . 119.9 ?
    N1 C9 C8 . . 120.2(6) ?
    C8 C9 H9 . . 119.9 ?
    C6 C7 H7 . . 120.0 ?
    C8 C7 C6 . . 119.9(7) ?
    C8 C7 H7 . . 120.0 ?
    C2 C3 H3 . . 119.7 ?
    C2 C3 C4 . . 120.7(7) ?
    C4 C3 H3 . . 119.7 ?
    C9 C8 H8 . . 119.9 ?
    C7 C8 C9 . . 120.2(7) ?
    C7 C8 H8 . . 119.9 ?
    C6 C5 H5 . . 119.7 ?
    C4 C5 C6 . . 120.5(7) ?
    C4 C5 H5 . . 119.7 ?
    C3 C4 H4 . . 119.3 ?
    C5 C4 C3 . . 121.5(7) ?
    C5 C4 H4 . . 119.3 ?
loop_
    _geom_torsion_atom_site_label_1
    _geom_torsion_atom_site_label_2
    _geom_torsion_atom_site_label_3
    _geom_torsion_atom_site_label_4
    _geom_torsion_site_symmetry_1
    _geom_torsion_site_symmetry_2
    _geom_torsion_site_symmetry_3
    _geom_torsion_site_symmetry_4
    _geom_torsion
    _geom_torsion_publ_flag
    Zn1 O1 N1 C1 . . . . -122.3(4) ?
    Zn1 O1 N1 C9 . . . . 57.8(6) ?
    Zn1 O2 N2 C10 . . . . -97.8(4) ?
    Zn1 O2 N2 C18 . . . . 83.4(5) ?
    O1 N1 C1 C6 . . . . -178.5(4) ?
    O1 N1 C1 C2 . . . . 0.7(7) ?
    O1 N1 C9 C8 . . . . 179.3(5) ?
    O2 N2 C10 C15 . . . . -178.1(4) ?
    O2 N2 C10 C11 . . . . -0.3(7) ?
    O2 N2 C18 C17 . . . . 178.4(5) ?
    N2 C10 C15 C16 . . . . -0.2(7) ?
    N2 C10 C15 C14 . . . . -179.7(5) ?
    N2 C10 C11 C12 . . . . -179.7(5) ?
    N2 C18 C17 C16 . . . . -0.5(8) ?
    N1 C1 C6 C7 . . . . -1.6(7) ?
    N1 C1 C6 C5 . . . . 177.7(5) ?
    N1 C1 C2 C3 . . . . -178.1(5) ?
    N1 C9 C8 C7 . . . . 0.1(10) ?
    C10 N2 C18 C17 . . . . -0.3(8) ?
    C10 C15 C16 C17 . . . . -0.6(8) ?
    C10 C15 C14 C13 . . . . -1.7(9) ?
    C10 C11 C12 C13 . . . . 0.5(9) ?
    C1 N1 C9 C8 . . . . -0.6(8) ?
    C1 C6 C7 C8 . . . . 1.1(9) ?
    C1 C6 C5 C4 . . . . 0.7(9) ?
    C1 C2 C3 C4 . . . . 0.2(9) ?
    C15 C10 C11 C12 . . . . -2.0(8) ?
    C15 C16 C17 C18 . . . . 0.9(9) ?
    C15 C14 C13 C12 . . . . 0.3(10) ?
    C16 C15 C14 C13 . . . . 178.8(6) ?
    C18 N2 C10 C15 . . . . 0.6(7) ?
    C18 N2 C10 C11 . . . . 178.4(5) ?
    C11 C10 C15 C16 . . . . -177.9(5) ?
    C11 C10 C15 C14 . . . . 2.6(8) ?
    C6 C1 C2 C3 . . . . 1.1(8) ?
    C6 C7 C8 C9 . . . . -0.3(10) ?
    C6 C5 C4 C3 . . . . 0.5(11) ?
    C2 C1 C6 C7 . . . . 179.2(5) ?
    C2 C1 C6 C5 . . . . -1.5(8) ?
    C2 C3 C4 C5 . . . . -1.0(11) ?
    C14 C15 C16 C17 . . . . 178.9(6) ?
    C14 C13 C12 C11 . . . . 0.4(10) ?
    C9 N1 C1 C6 . . . . 1.4(7) ?
    C9 N1 C1 C2 . . . . -179.4(5) ?
    C7 C6 C5 C4 . . . . 179.9(6) ?
    C5 C6 C7 C8 . . . . -178.1(6) ?
_shelx_space_group_comment
;
The symmetry employed for this shelxl refinement is uniquely defined
by the following loop, which should always be used as a source of
symmetry information in preference to the above space-group names.
They are only intended as comments.
;
_shelx_estimated_absorpt_T_min     0.486
_shelx_estimated_absorpt_T_max     0.850
_shelx_hkl_file
;
   2   0   0 2409.78   33.80
   3   0   0   20.66    3.51
   4   0   0 6328.50   80.82
   5   0   0  233.44   14.24
   6   0   0 4689.97   76.36
  -7   0   0  209.50    9.21
   7   0   0  184.98   14.90
  -8   0   0 4350.50   55.65
   8   0   0 4600.49   84.04
  -9   0   0   11.33    2.55
   9   0   0   23.15    6.80
 -10   0   0  874.01   23.41
  10   0   0 1051.29   41.92
  11   0   0    4.25    4.84
 -11   0   0    1.03    2.25
  12   0   0  256.82   22.53
  13   0   0  175.12   19.82
  14   0   0  204.26   22.64
  15   0   0   18.68    8.23
  16   0   0   36.16   12.57
  17   0   0   26.16   10.73
  18   0   0    2.66    7.87
  19   0   0   47.79   15.17
   0  -1   0    2.32    1.13
   0   1   0    3.30    1.18
   0  -1   0    1.10    0.95
  -1  -1   0 3451.37   43.08
   1  -1   0 3462.33   42.41
   1   1   0 3464.49   37.66
  -1  -1   0 3515.68   37.71
  -2  -1   0   43.96    3.77
   2   1   0   49.78    3.69
   2  -1   0   50.22    4.75
   3   1   0 4252.62   52.42
   3  -1   0 4261.87   59.77
  -3  -1   0 4231.50   48.27
   4  -1   0  358.65   16.35
   4   1   0  333.30   13.99
   5   1   0 2165.19   43.76
   5  -1   0 2213.49   47.54
   6  -1   0  483.35   22.87
   6   1   0  484.08   21.60
   7   1   0 1585.84   43.48
   7  -1   0 1412.19   43.32
   8  -1   0  376.27   23.30
   8   1   0  385.16   22.63
   9  -1   0 1384.30   47.70
   9   1   0 1379.16   46.23
  10  -1   0  603.91   32.47
  10   1   0  678.04   33.50
  11  -1   0  901.63   41.68
  11   1   0  919.36   41.31
  12   1   0  204.62   20.04
  12  -1   0  206.25   20.83
  13   1   0  288.28   24.77
  13  -1   0  294.58   25.97
  14   1   0  332.70   27.61
  14  -1   0  323.00   27.88
  15  -1   0  267.23   26.77
  15   1   0  293.86   27.00
  16  -1   0   52.21   13.13
  16   1   0   85.31   15.55
  17   1   0  185.85   24.01
  17  -1   0  172.49   23.92
  18  -1   0   69.93   16.52
  18   1   0   33.70   12.42
  19  -1   0   52.87   16.06
  19   1   0   32.20   10.75
   0  -2   0 1890.80   32.73
  -1  -2   0   70.43    6.90
   1  -2   0   76.66    6.55
  -1  -2   0   74.79    5.71
   2  -2   0  112.25    8.51
  -2  -2   0  109.26    6.85
  -2  -2   0  107.21    8.39
   3  -2   0  541.76   20.85
  -3  -2   0  578.81   16.99
  -3  -2   0  595.71   20.13
   4   2   0  144.69    9.02
   4  -2   0  126.59   10.90
  -4  -2   0  119.29    8.99
  -5  -2   0 1767.27   35.76
   5   2   0 1755.15   37.20
   5  -2   0 1704.88   44.69
   6   2   0  153.31   11.41
   6  -2   0  154.60   13.60
  -6  -2   0  168.41   10.10
  -7  -2   0  646.27   19.93
   7  -2   0  592.13   28.76
   7   2   0  583.67   25.00
   8   2   0 1013.74   36.41
  -8  -2   0  992.98   24.78
   8  -2   0  966.54   38.78
  -9  -2   0  388.33   15.01
   9   2   0  407.60   24.24
   9  -2   0  368.34   25.23
 -10  -2   0  442.16   15.65
  10  -2   0  453.48   28.77
  10   2   0  446.91   26.97
  11  -2   0  422.85   29.37
  11   2   0  500.67   30.43
  12   2   0  387.17   27.99
  12  -2   0  369.70   29.29
  13  -2   0  481.69   34.56
  13   2   0  552.15   34.61
  14  -2   0  202.11   22.54
  14   2   0  217.51   23.12
  15  -2   0  110.81   17.85
  15   2   0   79.53   14.77
  16   2   0  208.31   24.16
  16  -2   0  227.56   27.17
  17   2   0   43.69   14.19
  17  -2   0   32.71   11.61
  18   2   0  137.79   20.96
  18  -2   0  119.05   21.88
  19  -2   0   38.51   16.63
  19   2   0   14.45   11.85
   0  -3   0    1.26    1.95
  -1  -3   0  584.59   19.79
   1  -3   0  613.67   22.11
   2  -3   0    3.03    2.63
  -2  -3   0    4.37    2.24
  -3  -3   0 1230.32   35.91
   3  -3   0 1150.00   34.68
  -3  -3   0 1173.93   28.73
  -4  -3   0    5.27    2.29
   4  -3   0    4.96    3.51
  -4  -3   0    6.93    3.54
   5  -3   0  414.65   22.81
   5   3   0  427.44   18.16
  -5  -3   0  425.36   20.47
  -6  -3   0  290.37   16.72
   6  -3   0  273.94   20.15
   6   3   0  275.01   15.73
   7  -3   0  709.52   34.21
   7   3   0  770.79   28.83
  -7  -3   0  765.84   26.89
   8  -3   0  138.29   16.15
   8   3   0  147.90   13.90
  -8  -3   0  141.27   11.50
  -9  -3   0  102.10    9.69
   9  -3   0  116.82   15.91
   9   3   0  102.64   12.64
  10   3   0   15.87    6.90
  10  -3   0   15.43    8.01
 -10  -3   0    7.55    4.10
  11   3   0  108.82   14.84
  11  -3   0  111.52   16.01
  12   3   0  165.30   18.49
  12  -3   0  132.48   19.02
  13  -3   0   15.24    9.44
  13   3   0    7.71    5.58
  14   3   0    3.45    6.06
  14  -3   0   -3.05    8.79
  15   3   0   19.45    7.74
  15  -3   0    7.85    7.26
  16   3   0    4.74    7.27
  16  -3   0   12.54    8.46
  17  -3   0    2.75    8.44
  17   3   0    1.72    7.29
  18  -3   0    9.26   12.89
  18   3   0   18.17    9.78
   0  -4   0  265.26   15.64
   1  -4   0    1.44    2.99
  -1  -4   0   12.86    4.21
  -2  -4   0  213.66   13.65
   2  -4   0  190.53   14.66
   3  -4   0   46.96    7.73
  -3  -4   0   38.76    5.80
   4  -4   0  229.01   17.47
  -4  -4   0  227.34   14.21
   5  -4   0  105.77   12.75
   5   4   0  113.80   10.68
   6  -4   0  112.41   13.66
   6   4   0  129.88   11.55
   7  -4   0   80.61   12.25
   7   4   0   80.71    9.81
   8  -4   0   13.94    7.34
   8   4   0   15.86    4.89
   9   4   0  244.04   18.61
   9  -4   0  232.64   22.76
  10  -4   0   22.70    8.96
  10   4   0   42.94    8.92
  11  -4   0    3.16    7.26
  11   4   0    3.23    5.73
  12   4   0   15.64    7.50
  12  -4   0   15.20    9.33
  13  -4   0   56.67   13.36
  13   4   0   73.01   13.59
  14  -4   0    4.38    6.70
  14   4   0   -4.00    6.51
  15   4   0    1.04    6.30
  15  -4   0   -3.37    7.57
  16  -4   0   15.07   10.82
  16   4   0  -16.20   10.20
  17   4   0    7.19    9.03
  17  -4   0    8.51    9.76
   0  -5   0   -0.14    3.73
   1  -5   0  254.19   18.16
  -1  -5   0  214.36   15.67
  -2  -5   0   22.66    5.08
   2  -5   0   23.25    5.90
   3  -5   0   52.29    9.23
  -3  -5   0   63.84    8.62
  -4  -5   0    3.18    2.75
   4  -5   0   11.93    6.70
   5  -5   0   44.02    9.44
  -5  -5   0   59.97    8.59
   6  -5   0   48.78   10.51
   6   5   0   49.98    8.28
   7   5   0    1.74    4.23
   7  -5   0   -0.08    4.70
   8   5   0  142.83   13.81
   8  -5   0  145.04   17.49
   9  -5   0   14.92    7.88
   9   5   0   30.84    7.70
  10   5   0   89.93   12.88
  10  -5   0   88.35   15.30
  11  -5   0   83.81   15.22
  11   5   0   77.57   12.71
  12  -5   0    3.50    7.63
  12   5   0   -5.54    7.28
  13   5   0   85.09   14.83
  13  -5   0   47.95   12.66
  14   5   0   32.83   10.89
  14  -5   0   17.62    9.44
  15  -5   0   35.30   10.70
  16  -5   0   10.29    9.00
   0  -6   0   11.06    6.01
   1  -6   0    4.81    3.71
  -1  -6   0    1.00    3.66
   2  -6   0   -0.27    5.26
  -2  -6   0    7.39    3.74
   3  -6   0   10.09    5.38
  -3  -6   0   10.35    4.46
   4  -6   0   -6.20    6.37
  -4  -6   0   -0.16    3.72
  -5  -6   0    8.72    4.70
   5  -6   0    6.11    6.40
   6  -6   0   -1.60    6.37
   6   6   0   12.71    5.83
   7   6   0    6.09    5.40
   7  -6   0   -1.43    7.34
   8  -6   0   -8.77    7.45
   8   6   0   -4.48    4.79
   9  -6   0   17.07    9.40
   9   6   0   -1.00    4.49
  10   6   0    3.43    4.83
  10  -6   0   -1.97    7.49
  11  -6   0    0.74    7.84
  12  -6   0   19.66   10.93
  13  -6   0    3.33    8.23
  14  -6   0    8.37    9.21
   0  -7   0    1.53    4.17
   1  -7   0  135.03   16.45
  -1  -7   0  128.84   15.16
   2  -7   0   -4.13    7.21
  -2  -7   0   10.00    5.26
  -3  -7   0  179.60   16.91
   3  -7   0  209.37   20.67
   4  -7   0   19.61    7.39
  -4  -7   0   25.39    7.22
  -5  -7   0  103.19   13.00
   5  -7   0  122.11   18.16
   6  -7   0   17.79    9.02
   6   7   0   14.61    5.39
   7   7   0   49.23    9.73
   7  -7   0   62.46   15.17
   8  -7   0   13.38    9.14
   9  -7   0   24.05   12.05
  10  -7   0   27.95   12.20
  11  -7   0  -13.13   10.86
  12  -7   0    2.78    8.43
   0  -8   0    6.91    5.64
  -1  -8   0   -8.46    6.92
   1  -8   0   -6.63    5.79
   2  -8   0   -0.37    6.46
  -2  -8   0    3.33    5.20
  -3  -8   0   -5.25    6.73
   3  -8   0    6.65    5.37
   4  -8   0   18.38    8.88
   5  -8   0   10.55    8.45
   6  -8   0   24.74   10.06
   7  -8   0   -7.44   10.69
   8  -8   0   -3.01    8.87
  19   0  -1  -10.13   12.09
  18   0  -1    8.60   10.04
  17   0  -1   -9.22   10.99
  16   0  -1   -8.93    8.84
  15   0  -1  -16.96    9.63
  14   0  -1    4.96    5.97
  13   0  -1   -3.19    6.63
  12   0  -1   -0.17    5.02
  11   0  -1    4.92    5.78
 -10   0   1    0.84    1.58
  10   0  -1    1.06    4.03
  -9   0   1   -0.10    1.16
   9   0  -1   -0.77    4.11
   8   0  -1    2.65    3.21
  -8   0   1    0.34    1.27
   7   0  -1   -6.43    3.36
   6   0  -1   -0.83    3.00
   5   0  -1    2.29    3.29
   4   0  -1   -1.11    2.42
   3   0  -1    0.55    1.92
   2   0  -1   -1.19    0.92
   1   0   1    0.85    0.79
  -2   0  -1    3.05    1.12
   2   0   1    3.70    1.42
  -3   0  -1    5.17    1.72
   3   0   1    2.13    1.61
   4   0   1    2.16    1.71
  -4   0  -1    2.25    1.92
   5   0   1    1.03    2.29
  -5   0  -1    0.13    1.65
  -6   0  -1   -2.07    2.12
   6   0   1   -1.07    3.51
  -7   0  -1    0.58    1.90
   7   0   1    1.13    3.33
   8   0   1   -0.95    3.42
  -8   0  -1   -0.05    2.18
  -9   0  -1   -0.96    2.05
   9   0   1    3.01    4.68
  10   0   1   -1.78    3.94
 -10   0  -1   -1.11    2.42
 -11   0  -1   -0.78    2.60
  11   0   1   -4.18    5.40
  12   0   1   -1.33    4.57
 -12   0  -1    1.53    2.33
  13   0   1   -2.04    6.51
  14   0   1   -3.13    6.54
  15   0   1   -0.99    7.14
  16   0   1   -2.98    8.00
  17   0   1    5.39    7.42
  18   0   1   -0.25    9.60
  19   0   1  -13.00   11.01
  19   1  -1    2.94    8.39
  19  -1  -1   17.00   12.65
  18  -1  -1    7.11    8.84
  18   1  -1   -9.02   11.14
  17  -1  -1   37.46   12.46
  17   1  -1   14.73    9.20
  16   1  -1   -7.45    7.70
  16  -1  -1    0.70    7.29
  15   1  -1   65.71   14.00
  15  -1  -1   53.48   11.60
  14  -1  -1    2.58    5.59
  14   1  -1    0.10    6.21
  13  -1  -1  613.47   38.16
  13   1  -1  645.59   38.59
  12  -1  -1  160.31   19.42
  12   1  -1  132.34   17.23
  11  -1  -1  609.23   34.92
  11   1  -1  643.11   35.60
  10   1  -1  283.59   22.42
  10  -1  -1  277.76   23.09
   9   1  -1  742.33   34.86
   9  -1  -1  703.96   34.49
   8  -1  -1  928.31   37.33
   8   1  -1 1062.04   38.68
   7   1  -1  858.41   32.13
   7  -1  -1  844.07   33.22
   6   1  -1 1296.36   37.02
   6  -1  -1 1239.82   38.55
   5  -1  -1  432.19   20.66
   5   1  -1  444.31   18.94
   4  -1  -1 2680.56   50.55
   4   1  -1 2711.35   45.89
   3   1  -1  232.24    8.08
   3  -1  -1  246.27   12.61
   3   1  -1  239.87   10.96
   2  -1  -1 2804.36   42.27
  -2  -1   1 2816.39   38.62
   2  -1  -1 2832.94   41.03
   1  -1  -1  392.85   13.08
  -1  -1   1  395.28   11.49
   1  -1  -1  412.89   11.58
   0  -1   1   72.97    4.88
   1  -1   1    1.39    1.25
   2   1   1  918.28   14.96
  -2  -1  -1  883.87   14.02
   2  -1   1  945.52   22.11
   3  -1   1   14.79    3.31
   3   1   1    5.62    1.66
   4  -1   1  631.16   21.88
   4   1   1  625.47   18.98
   5  -1   1   53.94    7.36
   5   1   1   57.14    6.69
   6   1   1   33.56    5.34
   6  -1   1   33.78    6.42
   7  -1   1   47.95    8.11
   7   1   1   43.42    7.04
   8   1   1  605.94   26.75
   8  -1   1  582.04   28.12
   9  -1   1  154.29   15.49
   9   1   1  182.49   15.47
  10   1   1  255.53   19.53
  10  -1   1  247.54   20.19
  11  -1   1   19.19    6.11
  11   1   1   16.11    6.25
  12  -1   1  234.13   21.59
  12   1   1  223.46   20.70
 -13   1  -1    4.60    4.30
  13  -1   1   -4.68    5.56
  13   1   1   -7.69    5.71
  14  -1   1  371.14   29.83
 -14   1  -1  301.08   19.30
  14   1   1  343.95   28.09
  15   1   1    8.84    7.19
  15  -1   1   20.29    9.85
  16  -1   1  107.76   18.07
  16   1   1  136.34   19.96
  17   1   1   15.89    8.86
  17  -1   1    6.31    7.55
  18   1   1   57.60   14.86
  18  -1   1   44.27   14.15
  19  -1   1   12.48   10.34
  19   1   1   19.87   11.06
  19  -2  -1    9.60   10.34
  19   2  -1   27.51   12.61
  18   2  -1    7.72   11.64
  18  -2  -1   -4.65    8.99
  17  -2  -1   23.45   11.82
  17   2  -1   28.27   12.83
  16  -2  -1    5.76    7.41
  16   2  -1   17.15    9.83
  15  -2  -1   42.64   11.72
  15   2  -1   45.90   12.45
  14  -2  -1   38.39   10.33
  14   2  -1   46.09   11.13
  13   2  -1  108.79   16.87
  13  -2  -1   71.04   14.28
  12   2  -1   14.88    6.53
  12  -2  -1   -8.62    6.87
  11  -2  -1  114.68   15.36
  11   2  -1  137.66   16.67
  10  -2  -1   37.10    9.59
  10   2  -1   37.25    8.85
   9   2  -1   13.05    5.48
   9  -2  -1    9.18    3.94
   8  -2  -1  189.84   17.21
   8   2  -1  190.75   15.87
   7   2  -1    4.76    3.39
   7  -2  -1    5.89    3.86
   6  -2  -1  373.45   21.31
   6   2  -1  380.79   18.70
   5   2  -1    9.01    3.78
   5  -2  -1   18.63    4.86
   4  -2  -1  440.66   20.40
   4   2  -1  454.56   17.52
  -3  -2   1  221.19   11.52
   3  -2  -1  213.76   12.76
   2  -2  -1  558.44   21.18
  -2  -2   1  506.79   16.65
   2  -2  -1  546.33   18.59
   1  -2  -1 2490.45   47.63
   1  -2  -1 2528.78   39.93
  -1  -2   1 2531.63   40.81
   0  -2  -1 4766.08   70.49
   0  -2   1 4834.13   63.00
   0  -2  -1 4830.52   56.65
  -1  -2  -1   50.81    4.05
  -1  -2  -1   61.08    6.78
   1  -2   1   43.93    5.28
  -2  -2  -1 2219.84   43.18
   2  -2   1 2255.89   42.96
  -2  -2  -1 2209.72   31.00
   3   2   1   65.64    4.97
  -3  -2  -1   62.34    7.00
   3  -2   1   51.47    6.59
   4   2   1 2513.15   39.32
  -4  -2  -1 2423.60   45.92
   4  -2   1 2528.26   51.36
   5   2   1   79.80    7.20
   5  -2   1   70.22    9.02
   6   2   1 1183.71   32.09
   6  -2   1 1190.13   38.39
   7   2   1    5.26    3.93
   7  -2   1    5.52    4.87
   8  -2   1  676.00   32.21
   8   2   1  710.17   29.24
   9  -2   1  107.95   13.44
   9   2   1  113.71   12.60
  10  -2   1  637.06   34.42
  10   2   1  643.90   31.55
  11   2   1    7.82    5.65
  11  -2   1   -5.19    5.77
  12  -2   1   90.86   14.96
  12   2   1   90.28   12.94
  13  -2   1  108.77   16.30
  13   2   1  142.88   17.37
  14   2   1   17.05    6.39
  14  -2   1   16.14    7.43
  15  -2   1   25.28   10.46
  15   2   1   10.86    7.48
  16  -2   1   50.81   12.93
  16   2   1   49.26   11.82
  17  -2   1   -1.92    7.54
  17   2   1   -1.99    6.57
  18  -2   1    2.19    7.81
  18   2   1   13.65   10.82
  18   3  -1   17.99   10.02
  18  -3  -1    2.68   13.88
  17  -3  -1  -20.28   11.21
  17   3  -1   -1.85    9.69
  16   3  -1   36.55   10.80
  16  -3  -1   25.29   11.16
  15  -3  -1    6.36    9.86
  15   3  -1   27.61   11.15
  14  -3  -1   18.97    9.99
  14   3  -1   19.91    9.03
  13   3  -1   -5.33    5.89
  13  -3  -1    8.72    8.22
  12  -3  -1   84.61   15.64
  12   3  -1   82.07   13.75
  11   3  -1   11.88    7.05
  11  -3  -1    1.64    5.67
  10   3  -1    5.16    5.92
  10  -3  -1    7.40    6.32
   9  -3  -1   13.67    7.78
   9   3  -1   -0.06    3.94
   8  -3  -1  121.09   14.57
   8   3  -1  139.02   13.38
   7   3  -1   13.31    3.97
   7  -3  -1   15.33    6.69
   6  -3  -1   70.43   10.44
   6   3  -1   55.74    7.85
   5   3  -1  808.72   27.12
   5  -3  -1  856.83   33.00
   4  -3  -1   62.71    8.90
  -4  -3   1   61.72    7.31
   3  -3  -1  645.54   24.90
  -3  -3   1  653.73   22.51
   2  -3  -1  142.42   10.83
  -2  -3   1  118.98    9.56
  -1  -3   1  935.41   27.11
   1  -3  -1  956.67   26.91
   1  -3  -1  958.40   33.60
   0  -3   1  933.68   27.81
   0  -3  -1  957.41   32.99
   0  -3  -1  925.06   24.73
  -1  -3  -1 2783.98   58.80
  -1  -3  -1 2750.97   43.86
   1  -3   1 2814.08   52.79
   2  -3   1  868.78   29.20
  -2  -3  -1  866.12   21.87
  -2  -3  -1  837.75   31.18
   3  -3   1 1628.29   42.51
  -3  -3  -1 1590.18   42.88
  -3  -3  -1 1585.62   30.97
  -4  -3  -1   27.67    5.84
   4  -3   1   29.82    6.01
   4   3   1   32.09    4.49
   5   3   1 1393.88   32.11
   5  -3   1 1447.28   43.66
  -5  -3  -1 1415.68   39.97
  -6  -3  -1   15.60    5.15
   6  -3   1   30.32    6.55
   6   3   1   24.77    5.13
   7   3   1 1320.06   36.73
  -7  -3  -1 1285.61   37.96
   7  -3   1 1303.40   45.83
   8   3   1  198.71   15.34
  -8  -3  -1  228.32   15.54
   8  -3   1  207.99   18.80
  -9  -3  -1  964.97   32.47
   9  -3   1  934.74   42.28
   9   3   1  969.78   36.74
  10   3   1   55.07    9.99
 -10  -3  -1   34.44    6.58
  10  -3   1   53.02   12.43
 -11  -3  -1  290.03   17.20
  11   3   1  310.63   22.94
  11  -3   1  266.27   25.69
  12  -3   1   29.59    8.78
  12   3   1   18.97    7.20
  13   3   1    9.17    5.58
  13  -3   1   21.44    9.54
  14   3   1    3.23    6.45
  14  -3   1    2.80    7.12
  15  -3   1   53.87   13.44
  15   3   1   54.83   12.59
  16   3   1    0.80    6.98
  16  -3   1   -8.04    9.29
  17  -3   1    2.73    8.70
  17   3   1   12.21    8.52
  18   3   1   10.31    8.44
  18  -3   1   -0.14   10.56
  17  -4  -1  -14.55   12.39
  17   4  -1   18.84    9.40
  16   4  -1   42.48   12.80
  16  -4  -1   23.03   11.81
  15  -4  -1    0.79   10.61
  15   4  -1    6.39    6.30
  14  -4  -1   75.65   15.34
  14   4  -1   84.05   15.94
  13   4  -1   15.99    8.18
  13  -4  -1   21.93   12.58
  12   4  -1   93.99   15.46
  12  -4  -1   81.77   16.58
  11   4  -1  102.70   14.66
  11  -4  -1  101.54   15.96
  10  -4  -1  270.32   25.58
  10   4  -1  258.49   21.31
   9  -4  -1    4.95    5.78
   9   4  -1    2.87    4.20
   8   4  -1  248.50   18.32
   8  -4  -1  246.31   21.78
   7   4  -1   71.99    9.91
   7  -4  -1   77.50   11.97
   6   4  -1  346.15   19.54
   6  -4  -1  334.34   23.36
  -5  -4   1  460.19   22.12
   5  -4  -1  461.73   26.17
   4  -4  -1  199.34   16.24
  -4  -4   1  189.76   13.92
   3  -4  -1  576.72   26.28
  -3  -4   1  607.40   24.34
  -2  -4   1  248.71   15.55
   2  -4  -1  253.32   16.33
  -1  -4   1   53.06    7.84
   1  -4  -1   42.43    6.23
   0  -4  -1    0.79    2.99
   0  -4   1    9.73    4.41
   1  -4   1  174.66   13.78
  -1  -4  -1  189.60   12.22
  -1  -4  -1  180.46   16.65
  -2  -4  -1    3.82    2.76
   2  -4   1   -6.50    4.69
  -2  -4  -1    1.52    3.63
   3  -4   1   -2.70    4.24
  -3  -4  -1    2.65    3.12
  -3  -4  -1    1.31    1.92
  -4  -4  -1  131.92   10.15
   4  -4   1  120.24   13.08
  -4  -4  -1  114.23   12.67
   5  -4   1    9.92    4.67
   5   4   1    6.41    3.10
  -5  -4  -1    8.63    3.83
   6  -4   1   25.52    7.66
   6   4   1   18.13    4.71
  -6  -4  -1   13.88    6.01
   7  -4   1   99.55   14.24
   7   4   1  106.06   10.34
  -7  -4  -1  112.43   12.42
  -8  -4  -1    1.71    3.64
   8  -4   1   -1.64    5.31
   8   4   1   -0.57    3.41
   9  -4   1  165.83   18.34
   9   4   1  207.88   16.97
  -9  -4  -1  213.50   17.18
 -10  -4  -1   -2.34    3.53
  10  -4   1    2.91    5.39
  10   4   1   -1.89    4.29
  11  -4   1   75.16   14.85
 -11  -4  -1   94.62   11.45
  12  -4   1  -24.05   10.96
  12   4   1   -5.07    4.46
  13   4   1   56.03   11.81
  13  -4   1   73.44   15.65
  14  -4   1    3.25    6.70
  14   4   1   -9.22    7.15
  15  -4   1   65.13   16.15
  15   4   1   81.78   14.90
  16  -4   1  -20.39   13.03
  16   4   1   -2.50    5.88
  17  -4   1   62.87   18.83
  16  -5  -1   -7.20    9.82
  15   5  -1   21.06   10.16
  15  -5  -1   -0.14    7.62
  14  -5  -1    8.52    8.68
  14   5  -1    0.75    7.93
  13  -5  -1   -2.38   10.32
  13   5  -1    0.40    5.56
  12   5  -1   15.93    8.58
  12  -5  -1  -16.86   11.47
  11   5  -1   63.91   11.53
  11  -5  -1   74.42   15.18
  10   5  -1   13.22    7.28
  10  -5  -1    5.52    7.83
   9   5  -1   -0.46    4.86
   9  -5  -1   -1.05    6.72
   8  -5  -1   -8.73    7.04
   8   5  -1   -2.62    4.78
   7   5  -1   28.92    7.00
   7  -5  -1   37.40    8.95
   6   5  -1   10.74    5.21
   6  -5  -1   -0.68    4.25
   5  -5  -1   31.64    7.94
  -5  -5   1   29.20    6.60
  -4  -5   1   62.80    9.19
   4  -5  -1   55.75   10.22
   3  -5  -1    7.46    4.95
  -3  -5   1   16.13    4.89
   2  -5  -1    6.76    4.45
  -2  -5   1    8.02    3.24
  -1  -5   1    3.05    2.82
   1  -5  -1    4.14    3.21
   0  -5  -1    8.18    3.27
   0  -5   1   21.58    6.72
  -1  -5  -1   27.88    6.05
   1  -5   1   30.81    6.26
   2  -5   1    7.65    5.52
  -2  -5  -1    6.92    4.05
  -3  -5  -1    9.10    3.89
   3  -5   1    5.43    3.88
   4  -5   1    6.47    5.75
  -4  -5  -1   -5.43    4.30
   5  -5   1   33.49    8.16
  -5  -5  -1   30.82    6.31
   6   5   1    5.45    3.51
   6  -5   1   14.91    6.15
   7  -5   1   40.65   10.23
   7   5   1   33.66    6.57
   8  -5   1   24.93    9.08
   8   5   1   15.05    5.49
   9   5   1    4.10    4.70
   9  -5   1   -5.12    5.95
  10   5   1   69.35   11.39
  10  -5   1   47.26   12.53
  11   5   1    0.36    4.80
  11  -5   1   -6.38    8.39
  12   5   1    4.03    5.88
  12  -5   1    4.69    6.17
  13  -5   1    3.25    8.25
  14  -5   1   -1.59    7.76
  15  -5   1  -10.26   10.46
  16  -5   1   -6.26   11.26
  14  -6  -1    4.83    8.76
  13  -6  -1   15.08    9.14
  12   6  -1   18.48    9.72
  12  -6  -1   29.59   11.47
  11  -6  -1    8.10    9.71
  11   6  -1   16.68    7.32
  10   6  -1   31.12    9.49
  10  -6  -1   18.22   10.35
   9  -6  -1   54.22   12.37
   9   6  -1   73.86   12.30
   8  -6  -1   42.73   12.03
   8   6  -1   37.34    8.11
   7   6  -1  126.02   14.85
   7  -6  -1  125.54   17.20
   6  -6  -1   22.02    7.99
  -6  -6   1    8.26    5.20
  -5  -6   1  195.16   17.26
   5  -6  -1  215.16   21.07
   4  -6  -1   66.60   11.22
  -4  -6   1   65.58   10.07
   3  -6  -1  214.45   19.58
  -3  -6   1  246.97   18.83
   2  -6  -1    6.35    4.30
  -2  -6   1    8.05    3.94
   1  -6  -1  252.30   19.20
  -1  -6   1  265.98   19.94
   0  -6   1    6.26    3.76
   0  -6  -1    4.68    3.72
  -1  -6  -1  140.41   13.43
   1  -6   1  125.54   14.54
   2  -6   1   30.76    7.42
  -2  -6  -1   41.51    7.47
  -3  -6  -1  129.71   12.38
   3  -6   1  131.00   14.96
  -4  -6  -1   34.11    6.75
   4  -6   1   31.56    7.59
   5  -6   1    6.07    5.94
  -5  -6  -1    5.28    3.66
   6  -6   1   76.81   14.66
   6   6   1   71.04    9.81
   7  -6   1   -0.19    5.99
   7   6   1    3.24    4.89
   8   6   1   17.25    5.82
   8  -6   1   18.53    7.81
   9  -6   1    9.77    7.04
  10  -6   1   13.10    8.77
  11  -6   1   21.95    8.94
  12  -6   1   -2.63   10.41
  13  -6   1    3.62    9.77
  14  -6   1    6.49    9.56
  12  -7  -1   12.66   12.86
  11  -7  -1   -1.24    7.80
  10  -7  -1    8.56    8.89
   9  -7  -1    8.17    9.27
   9   7  -1   -1.68    5.55
   8  -7  -1   14.99   10.71
   8   7  -1   15.47    6.64
   7  -7  -1  -13.00    7.39
   7   7  -1   12.44    7.78
  -6  -7   1    3.12    4.45
   6  -7  -1   17.08    9.87
   6   7  -1    6.02    6.84
  -5  -7   1    6.34    5.29
   5  -7  -1    3.62    5.95
  -4  -7   1    2.54    5.03
   4  -7  -1   13.11    7.32
  -3  -7   1    2.75    5.37
   3  -7  -1   13.06    6.79
  -2  -7   1   24.51    7.96
   2  -7  -1   12.91    5.85
   1  -7  -1    5.64    5.97
  -1  -7   1   -1.44    4.97
   0  -7  -1    9.51    5.75
   0  -7   1    1.41    4.92
  -1  -7  -1   17.84    6.27
   1  -7   1    7.96    4.38
  -2  -7  -1   15.60    5.39
   2  -7   1   21.62    6.92
  -3  -7  -1    3.71    4.67
   3  -7   1    0.69    7.33
   4  -7   1    3.86    7.09
  -4  -7  -1    3.10    3.93
   5  -7   1   -4.43    7.81
  -5  -7  -1   -1.73    3.84
   6  -7   1    2.61    6.44
   7  -7   1   21.63   10.01
   8  -7   1    1.76    9.33
   9  -7   1   21.42   12.52
  10  -7   1    2.77    9.09
  11  -7   1    4.74    9.61
   8  -8  -1    3.99    8.74
   7  -8  -1    8.12   10.15
   6  -8  -1    9.36    8.54
  -5  -8   1   -2.10    6.66
   5  -8  -1   19.36   10.41
  -4  -8   1    2.57    5.02
   4  -8  -1   -7.91    7.13
   3  -8  -1    3.22    5.32
  -3  -8   1    1.22    5.04
   2  -8  -1    9.22    7.48
  -2  -8   1    1.30    5.06
  -1  -8   1   11.71    7.28
   1  -8  -1    8.70    7.47
   0  -8  -1   15.55    7.98
   0  -8   1    9.17    7.35
   1  -8   1   25.43    8.35
  -1  -8  -1   31.42    9.16
   2  -8   1   23.74    9.68
  -2  -8  -1   30.43    7.90
   3  -8   1    2.52    6.43
   4  -8   1   19.76    7.53
   5  -8   1   -7.51    9.42
   6  -8   1   30.77   12.24
   7  -8   1  -17.99   11.58
   8  -8   1   10.43    9.22
  19   0  -2  -15.41   14.01
  18   0  -2   33.07   11.91
  17   0  -2   43.29   12.73
  16   0  -2   26.23    9.24
  15   0  -2   52.37   14.33
  14   0  -2   30.17   10.45
  13   0  -2   -1.63    7.10
  12   0  -2   17.91    7.38
  11   0  -2   29.27    8.42
  10   0  -2    0.38    4.73
   9   0  -2   35.96    8.27
   8   0  -2   27.35    7.31
   7   0  -2   21.88    6.13
   6   0  -2   35.72    6.37
   5   0  -2  219.81   14.67
   4   0  -2   19.34    3.86
   3   0  -2 2369.78   41.07
  -3   0   2 2319.22   28.86
   2   0  -2  622.36   13.21
   2   0  -2  636.16   16.84
  -2   0   2  574.81   13.06
   1   0  -2 2640.17   33.79
   1   0  -2 2590.85   33.35
  -1   0   2 2529.76   33.34
   0   0  -2  142.64    7.17
   0   0   2  137.88    5.50
   1   0   2 5604.46   55.79
  -1   0  -2 5598.55   55.82
  -1   0  -2 5658.51   63.38
   2   0   2 1199.94   20.98
  -2   0  -2 1200.48   24.85
   3   0   2 6464.17   71.58
  -3   0  -2 6473.28   75.26
   4   0   2 3760.28   53.57
  -4   0  -2 3703.95   53.59
  -5   0  -2 4796.31   65.66
   5   0   2 4826.67   68.42
   6   0   2 3643.42   61.45
  -6   0  -2 3620.52   56.95
   7   0   2 2194.87   49.46
  -7   0  -2 2137.38   43.26
   8   0   2  129.36   12.24
  -8   0  -2  127.42   10.33
  -9   0  -2 1339.87   36.09
   9   0   2 1344.77   42.88
  10   0   2 1181.78   42.71
 -10   0  -2 1034.96   33.02
 -11   0  -2  801.65   29.35
  11   0   2  893.77   38.90
  12   0   2  264.23   21.97
 -12   0  -2  214.86   15.59
 -13   0  -2  288.70   18.14
  13   0   2  316.69   25.51
  14   0   2  157.45   18.80
  15   0   2  144.75   19.40
  16   0   2   35.87   11.85
  17   0   2  111.26   18.60
  18   0   2  -14.65   11.79
  19   0   2   42.13   14.52
  19   1  -2   19.90   11.42
  19  -1  -2    8.78   10.50
  18  -1  -2   23.77   11.56
  18   1  -2   25.63   11.51
  17   1  -2   13.49    6.83
  17  -1  -2    9.93   10.80
  16   1  -2   -2.84    8.86
  16  -1  -2    5.17    8.67
  15   1  -2    8.99    9.38
  15  -1  -2   -7.21    8.53
  14   1  -2  187.91   22.23
  14  -1  -2  142.98   20.84
  13  -1  -2  685.47   41.12
  13   1  -2  762.43   43.26
  12  -1  -2   34.91    9.93
  12   1  -2   73.30   13.01
  11  -1  -2  234.28   21.85
  11   1  -2  223.59   21.11
  10  -1  -2   86.85   12.84
  10   1  -2   71.93   11.46
   9  -1  -2  517.95   30.19
   9   1  -2  520.00   29.39
   8  -1  -2  289.15   21.14
   8   1  -2  276.72   20.52
   7  -1  -2  194.16   16.72
   7   1  -2  207.81   16.04
   6   1  -2   71.91    9.02
   6  -1  -2   66.76    8.88
   5  -1  -2 2223.67   38.10
   5  -1  -2 2315.42   51.42
   5   1  -2 2179.32   46.05
   4  -1  -2   23.53    3.80
   4   1  -2   21.62    4.51
   4  -1  -2   25.73    5.38
   3  -1  -2 3248.13   54.23
   3   1  -2 3387.56   50.32
   3  -1  -2 3374.49   48.28
  -2  -1   2    3.85    1.71
   2  -1  -2   -1.46    1.83
  -1  -1   2  270.90   10.97
   1  -1  -2  291.31   10.43
   0  -1   2 2957.39   41.69
   1  -1   2  534.63   16.10
   2  -1   2  961.14   23.62
   3  -1   2 1066.25   26.94
   3   1   2 1115.25   19.24
   4  -1   2  131.35    9.86
   4   1   2  159.27    8.37
   5  -1   2  770.23   26.53
   5   1   2  780.24   22.07
   6  -1   2  195.32   14.54
   6   1   2  203.85   12.37
   7  -1   2  109.98   11.68
   7   1   2  100.60    9.54
   8  -1   2 1603.42   47.53
   8   1   2 1672.32   43.69
   9   1   2   14.44    5.24
   9  -1   2   23.03    6.89
  10   1   2  397.89   23.72
  10  -1   2  384.63   25.35
  11   1   2   -2.56    4.18
  11  -1   2    8.73    4.63
  12   1   2  355.85   25.44
 -12   1  -2  336.52   20.57
  12  -1   2  362.39   27.26
  13   1   2    1.33    5.68
 -13   1  -2   11.63    5.72
  13  -1   2   -1.05    5.26
 -14   1  -2  210.35   17.07
  14   1   2  257.32   22.91
  14  -1   2  279.30   26.13
  15   1   2  -11.73    8.69
  15  -1   2    5.34    7.98
  16  -1   2  198.11   23.95
  16   1   2  195.40   22.32
  17  -1   2   -2.62    8.27
  17   1   2   -0.43    6.74
  18   1   2  130.28   21.06
  18  -1   2  126.03   20.53
  19   1   2   -4.97    9.68
  19  -1   2    2.87    8.93
  19   2  -2   67.34   15.57
  19  -2  -2   53.55   16.42
  18  -2  -2    3.42    9.89
  18   2  -2   19.75   10.57
  17  -2  -2  134.70   20.93
  17   2  -2  173.89   23.75
  16   2  -2   75.54   16.80
  16  -2  -2   75.07   17.00
  15  -2  -2  283.62   29.18
  15   2  -2  347.71   32.11
  14   2  -2   33.74   12.24
  14  -2  -2   46.52   13.20
  13  -2  -2  201.52   23.52
  13   2  -2  200.91   22.09
  12  -2  -2  299.46   27.02
  12   2  -2  325.89   27.25
  11   2  -2  509.09   32.17
  11  -2  -2  523.54   33.74
  10   2  -2  430.64   28.05
  10  -2  -2  425.48   29.45
   9   2  -2  571.72   30.10
   9  -2  -2  568.51   32.01
   8  -2  -2  464.68   27.69
   8   2  -2  459.80   25.30
   7  -2  -2  234.42   18.58
   7   2  -2  257.47   17.35
   6   2  -2 1723.03   43.45
   6  -2  -2 1594.74   47.06
   5   2  -2  299.00   16.41
   5  -2  -2  296.47   18.31
   4   2  -2  715.67   23.87
   4  -2  -2  702.93   25.18
   4  -2  -2  704.39   26.32
   3  -2  -2  895.44   27.01
  -3  -2   2  883.12   25.53
   3  -2  -2  893.49   28.30
   2  -2  -2 4204.29   60.34
   2  -2  -2 4130.93   67.73
  -2  -2   2 4329.24   60.99
   1  -2  -2  707.23   19.03
   1  -2  -2  735.97   24.66
  -1  -2   2  732.98   21.88
   0  -2  -2   17.81    2.69
   0  -2  -2   22.71    4.63
   0  -2   2   16.49    3.68
  -1  -2  -2    7.48    1.33
   1  -2   2   -0.14    1.69
  -2  -2  -2   59.00    3.42
   2  -2   2   56.50    6.82
   3  -2   2   40.63    5.88
   3   2   2   35.07    3.00
   4   2   2    6.50    1.67
   4  -2   2    6.58    3.08
   5   2   2   42.67    5.19
   5  -2   2   41.79    7.02
   6   2   2   38.06    5.13
   6  -2   2   29.20    7.03
   7   2   2   59.37    7.57
   7  -2   2   58.90    9.29
   8   2   2  344.57   19.08
   8  -2   2  357.49   23.29
   9  -2   2  257.16   20.61
   9   2   2  255.36   17.62
  10   2   2  280.03   19.18
  10  -2   2  298.22   23.47
  11  -2   2  215.85   21.33
  11   2   2  232.39   19.12
  12  -2   2  132.52   16.99
  12   2   2  127.04   14.60
  13   2   2   74.06   12.16
  13  -2   2   82.13   14.22
  14   2   2   41.35    9.76
  14  -2   2   46.62   12.41
  15   2   2  269.68   25.24
  15  -2   2  280.44   28.44
  16   2   2  137.25   19.13
  16  -2   2  133.80   20.85
  17   2   2  134.73   19.07
  17  -2   2   93.02   18.43
  18   2   2   26.23    9.69
  18  -2   2   61.60   15.27
  18   3  -2   17.76   12.56
  18  -3  -2   23.96   11.90
  17   3  -2   22.28   10.94
  17  -3  -2   22.50    9.36
  16   3  -2    0.50    7.68
  16  -3  -2    5.45   10.01
  15  -3  -2    7.21   10.28
  15   3  -2  -13.82   10.44
  14  -3  -2   40.23   12.51
  14   3  -2   44.93   11.88
  13   3  -2    3.58    6.17
  13  -3  -2    9.27    8.65
  12   3  -2   17.23    8.59
  12  -3  -2   12.69    6.16
  11  -3  -2   15.62    8.65
  11   3  -2   16.01    8.39
  10   3  -2  165.68   18.20
  10  -3  -2  156.00   18.27
   9   3  -2  153.41   15.82
   9  -3  -2  154.38   18.05
   8  -3  -2  534.15   31.09
   8   3  -2  573.41   28.25
   7   3  -2  546.94   25.75
   7  -3  -2  473.32   27.77
   6   3  -2  850.77   30.87
   6  -3  -2  856.52   35.26
   5   3  -2   72.94    8.55
   5  -3  -2   76.40   10.32
   4  -3  -2 1019.43   34.26
  -4  -3   2  990.42   30.97
   3  -3  -2  214.73   14.19
  -3  -3   2  202.54   13.43
   3  -3  -2  202.76   15.63
  -2  -3   2 2810.64   53.16
   2  -3  -2 2880.84   62.09
   2  -3  -2 2845.95   51.77
  -1  -3   2  216.71   13.66
   1  -3  -2  225.98   12.34
   1  -3  -2  230.23   16.34
   0  -3  -2  815.72   31.65
   0  -3  -2  864.39   22.40
   0  -3   2  874.20   28.15
  -1  -3  -2  150.27    8.36
   1  -3   2  145.17   11.54
  -1  -3  -2  151.19   13.58
  -2  -3  -2 2248.13   53.78
  -2  -3  -2 2273.03   34.70
   2  -3   2 2337.85   51.22
  -3  -3  -2  328.77   19.55
  -3  -3  -2  312.10   11.47
   3  -3   2  300.75   18.56
   4  -3   2 1140.16   37.73
  -4  -3  -2 1136.91   36.65
   4   3   2 1103.95   23.92
   5  -3   2  100.41   11.65
   5   3   2  118.29    8.53
  -5  -3  -2  105.92   11.13
  -6  -3  -2  736.22   29.94
   6  -3   2  749.05   33.03
   6   3   2  754.90   23.85
   7   3   2    3.35    2.47
  -7  -3  -2    7.02    3.04
   7  -3   2    4.85    4.72
   8  -3   2  980.81   41.55
   8   3   2 1062.18   34.30
  -8  -3  -2 1055.97   36.06
   9   3   2   11.27    4.26
  -9  -3  -2   16.94    4.90
   9  -3   2   11.00    6.16
  10   3   2  194.97   16.67
  10  -3   2  202.48   20.93
 -10  -3  -2  204.23   15.87
 -11  -3  -2   21.63    6.03
  11  -3   2   41.64   11.15
  11   3   2   22.00    6.60
 -12  -3  -2   64.57    9.21
  12  -3   2   87.58   15.94
  12   3   2   67.28   10.78
  13   3   2   29.63    8.92
  13  -3   2   13.35    9.00
  14  -3   2   52.91   13.58
  14   3   2   49.53   10.83
  15   3   2    2.70    5.12
  15  -3   2   -0.95    7.14
  16   3   2    0.85    6.09
  16  -3   2   11.63    8.94
  17  -3   2   38.49   15.03
  17   3   2   -1.22    7.01
  18  -3   2   -4.59    9.62
  17  -4  -2   39.98   15.70
  17   4  -2   40.31   12.36
  16   4  -2    4.83    9.46
  16  -4  -2    1.28    8.85
  15   4  -2   30.71   10.44
  15  -4  -2   17.95    7.21
  14  -4  -2   -4.38    7.17
  14   4  -2   -8.59    8.06
  13  -4  -2   37.55   13.08
  13   4  -2   37.52   11.30
  12   4  -2   12.48    7.17
  12  -4  -2   12.99    8.18
  11  -4  -2  286.63   27.23
  11   4  -2  279.86   24.12
  10   4  -2   92.86   13.65
  10  -4  -2   51.93   12.53
   9   4  -2  211.44   18.70
   9  -4  -2  191.02   20.81
   8  -4  -2  121.96   15.73
   8   4  -2   89.95   12.01
   7   4  -2  620.92   29.09
   7  -4  -2  634.13   33.89
   6  -4  -2  222.61   19.24
   6   4  -2  196.42   15.55
  -5  -4   2  603.79   27.12
   5  -4  -2  570.21   29.23
  -4  -4   2 1044.21   34.57
   4  -4  -2 1030.95   36.86
  -3  -4   2 2219.90   51.20
   3  -4  -2 2252.10   53.04
  -2  -4   2  176.67   14.07
   2  -4  -2  191.96   17.58
   2  -4  -2  194.93   14.18
   1  -4  -2  435.66   26.30
   1  -4  -2  391.62   18.86
  -1  -4   2  408.16   21.45
   0  -4  -2  509.42   28.25
   0  -4   2  531.67   24.76
   0  -4  -2  509.43   20.15
  -1  -4  -2 1188.04   29.63
   1  -4   2 1218.47   38.71
  -1  -4  -2 1238.67   44.16
  -2  -4  -2  310.21   14.05
   2  -4   2  292.16   19.55
  -2  -4  -2  319.53   22.60
  -3  -4  -2 1215.88   43.85
  -3  -4  -2 1147.42   27.55
   3  -4   2 1195.25   41.04
  -4  -4  -2  169.61   10.25
   4  -4   2  192.47   16.90
  -4  -4  -2  197.23   17.50
   5  -4   2  754.95   34.64
  -5  -4  -2  721.73   33.64
   5   4   2  753.69   22.98
   6   4   2  110.80    9.27
  -6  -4  -2   96.04   11.88
   6  -4   2   87.71   12.47
   7  -4   2  437.95   28.68
  -7  -4  -2  528.69   28.72
   7   4   2  490.44   21.47
  -8  -4  -2   76.25   11.86
   8   4   2   72.36    8.80
   8  -4   2   82.06   13.53
  -9  -4  -2   57.68    9.82
   9   4   2   52.83    7.99
   9  -4   2   44.13    9.92
  10   4   2   16.80    5.56
  10  -4   2   27.44    7.87
 -10  -4  -2   20.14    6.91
  11  -4   2  141.24   19.05
 -11  -4  -2  130.65   14.67
  11   4   2  145.24   15.35
  12   4   2   -6.61    6.29
  12  -4   2    5.15    6.44
 -12  -4  -2    8.39    5.23
  13   4   2   22.45    7.33
  13  -4   2   16.30    8.57
  14   4   2    9.08    6.99
  14  -4   2   -9.83    8.98
  15  -4   2   -0.77    7.48
  16  -4   2   -8.02   10.65
  17  -4   2   -1.45    7.63
  16  -5  -2  117.81   22.17
  16   5  -2  148.37   23.00
  15   5  -2   11.36    9.14
  15  -5  -2    9.85    9.56
  14  -5  -2  267.87   31.24
  14   5  -2  255.78   26.97
  13   5  -2   20.99   10.28
  13  -5  -2    4.04    8.33
  12  -5  -2  273.95   28.96
  12   5  -2  308.88   27.16
  11   5  -2   31.48    9.58
  11  -5  -2   29.38   10.69
  10  -5  -2  394.95   32.16
  10   5  -2  426.00   28.75
   9  -5  -2  155.43   20.02
   9   5  -2  139.12   14.76
   8  -5  -2  396.20   29.69
   8   5  -2  392.10   25.57
   7  -5  -2   90.52   14.02
   7   5  -2   82.72   11.83
  -6  -5   2  198.66   17.10
   6  -5  -2  164.17   16.83
   6   5  -2  189.77   17.09
   5  -5  -2   11.72    6.03
  -5  -5   2    5.50    4.46
  -4  -5   2   33.91    7.22
   4  -5  -2   27.17    6.97
   3  -5  -2   -1.17    4.05
  -3  -5   2    1.20    3.02
  -2  -5   2  187.82   15.95
   2  -5  -2  197.43   15.69
  -1  -5   2   -3.70    3.21
   1  -5  -2   -0.77    3.09
   0  -5   2   12.97    5.91
   0  -5  -2   11.12    4.37
   0  -5  -2    9.54    3.68
  -1  -5  -2   42.75    9.44
  -1  -5  -2   56.12    7.28
   1  -5   2   50.40    8.96
  -2  -5  -2    6.49    5.99
  -2  -5  -2   -4.07    3.33
   2  -5   2   -5.89    6.51
   3  -5   2  221.79   19.26
  -3  -5  -2  209.99   13.31
  -3  -5  -2  188.73   18.82
  -4  -5  -2    7.51    6.59
   4  -5   2   -3.06    5.46
  -4  -5  -2    1.50    2.82
   5  -5   2  171.93   18.00
   5   5   2  177.77   12.37
  -5  -5  -2  155.69   17.98
   6   5   2    7.89    3.22
   6  -5   2    1.28    5.27
  -6  -5  -2   -3.72    5.50
  -7  -5  -2  340.10   25.63
   7  -5   2  336.89   26.91
   7   5   2  310.83   17.90
  -8  -5  -2    8.49    6.75
   8  -5   2    0.82    5.27
   8   5   2   -0.23    3.46
   9  -5   2  227.93   23.71
   9   5   2  202.33   16.36
  -9  -5  -2  215.37   20.54
 -10  -5  -2    8.11    6.50
  10  -5   2   10.72    6.57
 -11  -5  -2  399.24   27.85
  11  -5   2  375.17   32.45
  12  -5   2   63.51   15.07
 -12  -5  -2   45.42   10.80
  13  -5   2  144.52   21.73
  14  -5   2   29.58   12.35
  15  -5   2   75.77   19.52
  14  -6  -2   -5.13   11.54
  13   6  -2   34.51   11.05
  13  -6  -2   52.91   15.29
  12   6  -2   -4.61    7.92
  12  -6  -2   -4.04    9.42
  11   6  -2   70.75   13.46
  11  -6  -2   67.61   16.13
  10   6  -2    8.91    6.14
  10  -6  -2   15.74    8.10
   9  -6  -2   87.27   16.43
   9   6  -2   63.90   11.63
   8  -6  -2   22.05   10.16
   8   6  -2    8.64    4.51
   7  -6  -2   61.76   13.82
   7   6  -2   55.46   10.43
  -6  -6   2   16.41    6.38
   6  -6  -2   17.78    8.41
  -5  -6   2   82.97   11.47
   5  -6  -2  101.36   14.93
  -4  -6   2   52.35    9.67
   4  -6  -2   74.78   11.88
   3  -6  -2   50.74    9.79
  -3  -6   2   62.54   10.21
   2  -6  -2   -0.67    4.08
  -2  -6   2    2.09    4.16
   1  -6  -2   97.33   11.82
  -1  -6   2  120.26   14.50
   0  -6  -2   -0.05    3.35
   0  -6   2    5.40    5.21
  -1  -6  -2   47.64    7.69
   1  -6   2   75.09   12.05
   2  -6   2   40.58    8.32
  -2  -6  -2   51.11    7.92
   3  -6   2   28.32    7.80
  -3  -6  -2   38.51    6.58
   4  -6   2   -8.89    6.90
  -4  -6  -2   -5.24    4.76
   5  -6   2   28.30    8.62
   5   6   2   39.12    7.15
   6   6   2   48.86    7.78
   6  -6   2   65.88   13.93
   7  -6   2    1.38    6.07
   8  -6   2   29.90   10.04
   9  -6   2   -5.57    8.09
  10  -6   2   24.31   10.61
  11  -6   2   -1.63    7.51
  12  -6   2   10.35    9.91
  13  -6   2   12.75    7.39
  14  -6   2    9.46   10.87
  12  -7  -2    4.64    8.13
  11  -7  -2    1.91    8.67
  10  -7  -2  -13.02   10.13
  10   7  -2   -0.36    5.91
   9   7  -2    1.56    6.54
   9  -7  -2    5.09    8.50
   8  -7  -2    9.62    8.71
   8   7  -2    6.99    6.61
   7  -7  -2   20.58    8.75
   7   7  -2   22.62    7.79
  -6  -7   2   31.14    9.66
   6  -7  -2   29.96   10.93
  -5  -7   2   25.55    7.92
   5  -7  -2   43.02   12.61
  -4  -7   2   97.58   13.87
   4  -7  -2  104.91   15.01
   3  -7  -2   43.95    9.75
  -3  -7   2   56.76   11.12
  -2  -7   2  119.76   15.22
   2  -7  -2  105.90   13.21
  -1  -7   2   14.00    6.24
   1  -7  -2   18.89    6.32
   0  -7  -2  146.79   15.21
   0  -7   2  148.66   17.44
  -1  -7  -2    0.28    3.69
   1  -7   2    3.70    6.64
   2  -7   2  152.92   18.14
  -2  -7  -2  135.84   13.68
  -3  -7  -2    2.36    3.82
   3  -7   2  -10.16    5.62
   4  -7   2  203.63   22.36
   5  -7   2    6.36    6.54
   6  -7   2   48.39   12.24
   7  -7   2   -1.02   10.71
   8  -7   2   76.29   16.23
   9  -7   2   53.49   15.05
  10  -7   2   14.17   11.54
  11  -7   2   27.85   13.84
   8  -8  -2   13.24   10.94
   7  -8  -2   -2.37    7.55
   7   8  -2    9.10    7.43
  -6  -8   2    6.50    6.68
   6  -8  -2   22.36    9.57
  -5  -8   2    1.83    5.30
   5  -8  -2    5.39    7.00
   4  -8  -2    5.83    5.88
  -4  -8   2   -5.03    5.41
  -3  -8   2   -1.48    6.27
   3  -8  -2    3.09    5.42
   2  -8  -2   24.78    8.50
  -2  -8   2    2.70    5.54
   1  -8  -2   -4.83    5.62
  -1  -8   2   -9.50    6.14
   0  -8  -2   -4.88    5.25
   0  -8   2   -1.11    5.91
   1  -8   2    0.10    6.44
   2  -8   2    5.99    6.81
   3  -8   2    6.09    7.05
   4  -8   2   10.73    8.08
   5  -8   2   -1.96    6.54
   6  -8   2  -12.91    9.65
   7  -8   2    6.19    7.87
  19   0  -3    1.20   10.03
  18   0  -3  -19.18    9.27
  17   0  -3    2.64    8.16
  16   0  -3  -10.95    6.77
  15   0  -3    8.08    7.58
  14   0  -3   -2.16    6.62
  13   0  -3  -10.81    8.69
  12   0  -3   -3.02    8.00
  11   0  -3   -3.56    6.38
  10   0  -3    1.35    4.92
   9   0  -3   -1.58    6.45
   8   0  -3    5.29    4.53
   7   0  -3   -3.96    5.11
   6   0  -3    0.59    1.22
   6   0  -3   -4.22    3.70
   5   0  -3   -1.78    2.49
   4   0  -3   -3.51    2.86
   3   0  -3   -2.98    1.96
   3   0  -3   -4.78    3.25
   2   0  -3    1.17    1.38
   2   0  -3    1.38    1.16
   1   0  -3    1.14    1.50
   1   0  -3    1.79    1.36
   0   0  -3    1.26    1.92
   0   0   3    4.77    1.67
  -1   0  -3   -1.37    1.48
   1   0   3    1.75    1.21
  -2   0  -3   -0.42    1.73
   2   0   3   -0.47    1.14
  -3   0  -3    1.22    1.74
   3   0   3   -0.07    1.48
   4   0   3    2.93    1.94
  -4   0  -3    1.92    2.30
   5   0   3    1.42    2.09
  -5   0  -3    1.29    2.45
  -6   0  -3   -1.01    2.58
   6   0   3   -2.25    3.40
  -7   0  -3    0.72    2.59
   7   0   3    3.12    3.18
  -8   0  -3   -1.07    2.42
   8   0   3   -3.19    3.91
   9   0   3    4.20    4.90
  -9   0  -3   -1.28    2.97
 -10   0  -3    3.20    3.18
  10   0   3   -2.05    4.37
 -11   0  -3   -3.77    3.44
  11   0   3    9.19    6.11
 -12   0  -3    6.10    4.62
  12   0   3   -5.70    5.84
 -13   0  -3   -2.48    4.24
  13   0   3   -3.95    6.04
 -14   0  -3   -2.24    4.28
  14   0   3    0.09    5.42
  15   0   3   -1.60    6.06
  16   0   3   12.36    6.87
  17   0   3   -8.17    7.92
  18   0   3   13.53    8.44
  19  -1  -3    5.04    9.46
  19   1  -3   27.61   11.20
  18  -1  -3   -5.91   11.46
  18   1  -3   24.65   12.62
  17  -1  -3   36.25   11.69
  17   1  -3   15.08    7.48
  16  -1  -3   28.16   11.90
  16   1  -3   33.65   14.40
  15  -1  -3   48.63   12.91
  15   1  -3   78.62   17.07
  14   1  -3   97.86   17.47
  14  -1  -3   94.89   16.16
  13   1  -3   95.06   16.61
  13  -1  -3   97.90   16.48
  12   1  -3   24.08    9.91
  12  -1  -3   11.03    6.78
  11   1  -3   15.72    7.84
  11  -1  -3   18.02    7.98
  10   1  -3  157.43   17.22
  10  -1  -3  164.00   18.16
   9  -1  -3  303.59   23.45
   9   1  -3  287.92   22.26
   8  -1  -3  400.39   26.03
   8   1  -3  428.35   25.22
   7  -1  -3  419.88   24.91
   7   1  -3  411.38   22.93
   6   1  -3    2.71    0.85
   6   1  -3    9.00    4.17
   6  -1  -3    3.68    1.86
   5  -1  -3 1219.51   38.11
   5   1  -3 1191.39   34.37
   5  -1  -3 1246.79   28.82
   4  -1  -3   35.41    6.15
   4   1  -3   35.88    5.77
   3  -1  -3 4994.44   74.06
   3   1  -3 5247.31   70.55
   2  -1  -3  350.13   14.97
  -2  -1   3  365.92   14.72
   1  -1  -3 2075.56   33.74
  -1  -1   3 2120.78   36.90
   0   1   3  169.42    6.14
   0  -1  -3  171.37    6.73
   0  -1   3  191.38   10.15
   1  -1   3  815.29   21.65
   2  -1   3 1420.01   31.00
   3   1   3 3737.46   40.59
   3  -1   3 3698.46   57.30
   4   1   3  131.65    7.07
   4  -1   3  126.75   10.05
   5   1   3 1632.43   31.39
   5  -1   3 1604.60   39.46
   6   1   3  195.09   11.51
   6  -1   3  181.06   13.84
   7   1   3  497.73   20.54
   7  -1   3  544.88   25.12
   8  -1   3  568.21   27.73
   8   1   3  613.92   24.86
   9   1   3  108.99   11.33
   9  -1   3  131.69   13.99
  10   1   3  157.01   14.20
  10  -1   3  175.32   16.90
  11   1   3   14.95    5.93
 -11   1  -3   15.49    5.90
  11  -1   3    7.40    4.70
  12   1   3   55.43    9.98
 -12   1  -3   68.12   10.43
  12  -1   3   63.33   11.35
  13   1   3   12.93    6.35
  13  -1   3   29.01    9.67
 -13   1  -3   11.52    5.08
 -14   1  -3   24.25    7.41
  14   1   3   31.32    8.46
  14  -1   3   37.79   11.75
 -15   1  -3    7.94    6.11
  15   1   3    0.62    5.22
  15  -1   3   18.51   10.50
  16   1   3    8.94    7.57
  16  -1   3    9.59    8.67
  17  -1   3   30.07   10.97
  17   1   3   24.09    9.43
  18  -1   3   14.47   10.49
  18   1   3   -5.94    8.56
  19  -2  -3    6.48    9.68
  19   2  -3   -8.83   10.12
  18   2  -3   -1.14    9.62
  18  -2  -3   18.70   13.65
  17  -2  -3   61.29   15.30
  17   2  -3   61.55   16.47
  16  -2  -3    2.32    8.44
  16   2  -3    8.32    7.74
  15  -2  -3  227.38   26.07
  15   2  -3  244.32   27.68
  14  -2  -3   36.09   11.89
  14   2  -3   22.12   10.50
  13  -2  -3   22.00    8.74
  13   2  -3   35.62    9.40
  12  -2  -3   -0.98    7.82
  12   2  -3    0.85    7.32
  11   2  -3  153.07   18.15
  11  -2  -3  145.52   19.45
  10  -2  -3   16.49    6.98
  10   2  -3   35.31    9.54
   9  -2  -3  460.30   29.82
   9   2  -3  489.82   28.48
   8   2  -3   85.45   12.05
   8  -2  -3   79.65   12.16
   7   2  -3 1510.33   44.26
   7  -2  -3 1413.62   47.25
   6   2  -3  143.00   12.76
   6  -2  -3  161.95   12.50
   6  -2  -3  175.19   15.42
   5  -2  -3  132.28   11.39
   5   2  -3  130.27   11.45
   5  -2  -3  129.63   12.40
   4   2  -3   59.16    7.63
   4  -2  -3   60.96    8.14
  -4  -2   3   54.19    7.24
   4  -2  -3   54.05    7.63
   3  -2  -3   93.56    8.91
  -3  -2   3  104.39    9.50
   3  -2  -3   99.20    9.63
  -2  -2   3  159.18   11.12
   2  -2  -3  164.92   10.70
   2  -2  -3  165.04   12.56
  -1  -2   3  850.97   25.66
   1  -2  -3  828.98   20.73
   0  -2   3    1.83    2.19
   0  -2  -3    4.55    1.58
   1  -2   3   88.50    8.53
   2  -2   3  124.50   10.24
   3  -2   3  162.50   12.20
   4  -2   3  327.41   18.42
   4   2   3  336.50    9.77
   5   2   3  586.57   16.30
   5  -2   3  510.26   24.28
   6  -2   3  497.51   24.66
   6   2   3  521.57   17.78
   7   2   3   51.39    6.65
   7  -2   3   49.23    8.82
   8   2   3  124.37   10.78
   8  -2   3  117.71   13.47
   9   2   3  164.88   13.31
   9  -2   3  160.73   16.43
  10  -2   3  141.68   16.87
  10   2   3  136.19   13.29
  11   2   3   98.02   12.17
  11  -2   3   95.60   13.64
  12   2   3  163.52   16.51
  12  -2   3  154.89   19.18
  13  -2   3   63.42   13.35
  13   2   3   70.96   11.30
  14   2   3   66.81   11.99
  14  -2   3   67.75   14.21
  15   2   3   23.03    8.24
  15  -2   3   16.67    9.10
 -15   2  -3   31.83    9.44
  16  -2   3   36.20   10.93
  16   2   3   10.21    6.91
  17  -2   3   15.06   10.81
  17   2   3   40.10   11.69
  18  -2   3   11.73   11.58
  18   2   3    8.61    7.14
  18   3  -3   13.36   10.54
  18  -3  -3   -6.27   11.18
  17   3  -3    9.02    8.72
  17  -3  -3    1.29    8.19
  16   3  -3   61.50   14.86
  16  -3  -3   75.02   17.41
  15   3  -3   -2.34    8.98
  15  -3  -3    9.53    9.48
  14   3  -3   83.93   15.73
  14  -3  -3   61.35   12.85
  13  -3  -3   33.73   11.60
  13   3  -3   50.50   12.93
  12  -3  -3  141.35   18.86
  12   3  -3  180.68   21.16
  11  -3  -3   19.09    7.01
  11   3  -3   17.64    6.54
  10  -3  -3  362.96   28.05
  10   3  -3  382.54   26.59
   9   3  -3   -2.33    4.94
   9  -3  -3   -0.24    5.36
   8  -3  -3  598.08   33.14
   8   3  -3  638.67   30.87
   7  -3  -3    4.20    3.86
   7   3  -3    5.97    4.71
   6  -3  -3  740.27   33.10
   6   3  -3  740.61   30.07
   5   3  -3   33.86    5.81
  -5  -3   3   18.95    4.76
   5  -3  -3   26.70    6.79
   5  -3  -3   27.69    6.93
   4  -3  -3   48.34    8.20
   4  -3  -3   36.07    6.90
  -4  -3   3   39.67    6.64
  -3  -3   3   60.64    8.37
   3  -3  -3   56.28    8.89
   3  -3  -3   63.77    8.17
  -2  -3   3  176.69   13.35
   2  -3  -3  132.52   13.56
   2  -3  -3  148.97   11.06
   1  -3  -3  145.62   13.58
   1  -3  -3  137.82    9.37
  -1  -3   3  167.75   12.85
   0  -3   3    4.40    2.80
   0  -3  -3    0.71    3.71
   0  -3  -3    4.96    1.94
   1  -3   3   72.13    9.22
  -1  -3  -3   57.06    8.63
  -1  -3  -3   58.46    4.71
  -2  -3  -3    6.89    1.68
  -2  -3  -3    0.36    3.98
   2  -3   3    3.41    3.61
   3  -3   3  152.78   13.39
   3   3   3  142.24    6.20
   4   3   3  330.43   10.71
   4  -3   3  319.20   20.37
   5   3   3   -2.99    1.75
   5  -3   3    5.60    5.17
   6   3   3  233.56   11.98
   6  -3   3  213.18   17.96
   7  -3   3   58.57   10.73
   7   3   3   72.50    7.11
   8   3   3  428.99   19.50
   8  -3   3  430.91   27.48
   9  -3   3   12.54    5.69
   9   3   3   12.68    4.56
  10  -3   3  121.02   15.85
  10   3   3  139.73   13.01
  11   3   3  134.55   13.72
  11  -3   3  126.72   17.19
  12  -3   3  203.47   22.26
  12   3   3  215.72   18.09
  13  -3   3   54.00   13.16
  13   3   3   75.48   12.19
  14  -3   3   24.34    9.12
  14   3   3   35.43    9.43
  15   3   3   23.95    9.45
  15  -3   3   41.89   13.90
  16  -3   3   52.81   14.50
  16   3   3   55.58   12.46
  17  -3   3    7.20    9.31
  17   4  -3   -6.98   10.34
  17  -4  -3   -3.21   10.53
  16   4  -3   23.80   11.66
  16  -4  -3   -8.91   10.98
  15   4  -3    4.75    9.35
  15  -4  -3    0.14    7.95
  14   4  -3   23.21   10.90
  14  -4  -3   11.51    7.19
  13   4  -3   33.74   10.76
  13  -4  -3   36.08   11.35
  12   4  -3   -1.51    7.93
  12  -4  -3   -0.11    7.30
  11   4  -3   84.71   13.65
  11  -4  -3  102.10   16.52
  10  -4  -3   -0.38    5.70
  10   4  -3    9.06    5.85
   9   4  -3   42.60    9.73
   9  -4  -3   19.25    8.77
   8   4  -3   12.08    5.23
   8  -4  -3   16.26    7.35
   7   4  -3   13.30    4.91
   7  -4  -3   28.91    8.32
   6   4  -3   40.96    8.05
   6  -4  -3   55.47    9.58
  -5  -4   3  102.28   11.73
   5  -4  -3  112.93   13.54
   4  -4  -3  128.62   13.29
  -4  -4   3  125.65   12.69
   4  -4  -3  124.18   14.93
   3  -4  -3  611.21   31.89
  -3  -4   3  605.98   26.99
   3  -4  -3  618.81   26.54
  -2  -4   3  814.12   31.42
   2  -4  -3  806.92   37.07
   2  -4  -3  838.61   29.10
   1  -4  -3  115.96    9.93
   1  -4  -3  123.97   14.43
  -1  -4   3  119.91   11.81
   0  -4  -3  527.12   19.38
   0  -4  -3  494.83   29.02
   0  -4   3  533.50   25.75
   1  -4   3   -5.33    5.15
  -1  -4  -3    4.98    1.65
  -1  -4  -3    3.79    5.03
  -2  -4  -3  326.41   12.96
  -2  -4  -3  310.79   22.86
   2  -4   3  330.89   21.21
   3  -4   3  257.60   19.37
  -3  -4  -3  224.35   19.24
  -3  -4  -3  230.99   10.51
   4  -4   3  172.05   16.04
  -4  -4  -3  175.67   17.39
   4   4   3  156.24    8.79
  -5  -4  -3   55.98   10.26
   5   4   3   45.31    5.15
   5  -4   3   42.97    9.23
  -6  -4  -3  139.04   15.42
   6  -4   3  111.96   14.30
   6   4   3  128.25    9.12
   7  -4   3   26.27    8.24
  -7  -4  -3   25.50    7.11
   7   4   3   25.70    4.46
   8   4   3   -6.61    4.68
   8  -4   3    0.24    4.78
  -8  -4  -3   10.53    6.30
   9  -4   3   53.95   10.97
   9   4   3   32.24    6.14
  -9  -4  -3   37.21    8.70
 -10  -4  -3   63.40   10.37
  10   4   3   73.34   10.05
  10  -4   3   60.56   12.64
  11   4   3   13.47    5.49
  11  -4   3    7.46    6.98
 -11  -4  -3   21.83    6.98
  12  -4   3   18.37    9.17
 -12  -4  -3    9.63    5.29
  13  -4   3   -4.42    6.82
  14  -4   3    4.47    7.16
  15  -4   3  -10.28   11.76
  16  -4   3    5.47    8.36
  16   5  -3  -11.81   11.11
  16  -5  -3   -0.15   10.57
  15   5  -3   -1.41    6.76
  15  -5  -3   -2.46    9.53
  14  -5  -3   14.86   12.44
  14   5  -3   14.31    8.42
  13   5  -3    8.14    8.09
  13  -5  -3   -7.05   10.42
  12   5  -3   43.73   12.20
  12  -5  -3   45.89   13.91
  11  -5  -3   15.32   10.38
  11   5  -3   15.46    7.81
  10   5  -3   76.33   12.74
  10  -5  -3   91.78   16.89
   9   5  -3   13.20    5.12
   9  -5  -3   13.78    8.92
   8   5  -3   25.46    7.86
   8  -5  -3   38.40   10.17
   7  -5  -3    2.68    4.73
   7   5  -3    5.10    5.62
   6  -5  -3   54.48   10.90
  -6  -5   3   74.85   11.05
  -5  -5   3    3.34    4.50
   5  -5  -3   12.97    5.09
   4  -5  -3  144.39   15.43
  -4  -5   3  139.12   14.92
   3  -5  -3   10.94    4.66
  -3  -5   3    5.14    3.49
   2  -5  -3   53.06    7.91
   2  -5  -3   61.13   12.20
  -2  -5   3   66.53    9.97
   1  -5  -3   46.08    7.09
   1  -5  -3   48.12   10.24
  -1  -5   3   37.51    8.47
   0  -5  -3   15.15    7.23
   0  -5   3   15.78    6.12
   0  -5  -3   24.41    5.47
   1  -5   3   -2.17    4.42
  -1  -5  -3    7.18    5.72
  -1  -5  -3   -0.20    2.83
  -2  -5  -3   -7.53    4.81
  -2  -5  -3    0.83    1.89
   2  -5   3   -4.52    6.15
   3  -5   3    3.15    5.67
  -3  -5  -3    4.02    6.10
  -3  -5  -3    1.96    2.03
  -4  -5  -3    4.50    5.35
  -4  -5  -3    4.21    2.29
   4  -5   3   -2.84    5.93
  -5  -5  -3    5.75    4.73
   5  -5   3    7.38    4.85
   5   5   3   10.20    3.37
  -6  -5  -3    4.27    5.11
   6  -5   3    0.08    5.60
  -7  -5  -3   15.37    7.20
   7  -5   3   12.34    6.90
  -8  -5  -3    3.04    6.25
   8  -5   3   -3.54    6.39
  -9  -5  -3    4.60    6.38
   9  -5   3    8.24    7.73
  10  -5   3   16.37   10.53
 -10  -5  -3   10.78    6.94
 -11  -5  -3   42.39    9.83
  11  -5   3   50.63   14.62
 -12  -5  -3    7.85    8.41
  12  -5   3   18.08   10.36
  13  -5   3   10.75    9.41
  14  -5   3   -6.99   10.38
  15  -5   3   12.66    8.81
  14   6  -3   -8.26    8.13
  14  -6  -3  -28.47   12.98
  13   6  -3  -11.02    8.82
  13  -6  -3   14.69   10.04
  12   6  -3    1.14    5.79
  12  -6  -3    0.39    9.28
  11   6  -3    3.07    5.83
  11  -6  -3   12.73    7.53
  10   6  -3    5.80    5.73
  10  -6  -3   12.61    7.77
   9   6  -3   10.72    7.21
   9  -6  -3    8.78    7.97
   8  -6  -3   10.15    5.95
   8   6  -3   16.15    7.28
   7  -6  -3   -3.97    6.73
   7   6  -3   -7.08    4.78
   6  -6  -3  159.71   18.03
  -6  -6   3  163.25   17.12
   5  -6  -3   24.63    7.66
  -5  -6   3   39.42    9.70
  -4  -6   3  184.96   17.84
   4  -6  -3  170.75   17.64
   3  -6  -3   54.30    9.92
  -3  -6   3   47.66    9.56
  -2  -6   3  386.21   25.65
   2  -6  -3  373.91   23.19
  -1  -6   3   11.53    5.70
   1  -6  -3   13.03    4.98
   0  -6   3  447.91   28.32
   0  -6  -3  403.92   21.66
   1  -6   3   63.44   11.06
  -1  -6  -3   80.53   16.52
  -1  -6  -3   72.22    9.10
  -2  -6  -3  300.89   17.10
  -2  -6  -3  348.41   29.34
   2  -6   3  365.70   26.54
  -3  -6  -3   26.21    5.19
  -3  -6  -3   45.80   12.12
   3  -6   3   44.17    9.59
  -4  -6  -3  191.81   22.76
   4  -6   3  189.12   20.07
  -5  -6  -3  264.41   25.73
   5  -6   3  255.81   24.20
  -6  -6  -3  153.61   20.75
   6  -6   3  114.69   17.53
  -7  -6  -3   84.48   15.17
   7  -6   3   96.08   16.71
   8  -6   3   36.32   11.39
  -8  -6  -3   29.17    9.76
   9  -6   3   54.58   15.71
  -9  -6  -3   48.75   12.43
  10  -6   3   17.86    9.51
 -10  -6  -3   26.34    8.89
  11  -6   3   17.61   10.64
 -11  -6  -3   24.86   10.48
  12  -6   3    0.13    8.10
  13  -6   3   26.38   11.58
  11  -7  -3   12.17   10.07
  11   7  -3   22.07   10.78
  10  -7  -3   52.52   13.58
  10   7  -3   56.52   12.72
   9  -7  -3    1.32    8.40
   9   7  -3   -0.92    5.88
   8  -7  -3   38.43   10.97
   8   7  -3   21.95    8.58
   7   7  -3    0.43    5.53
   7  -7  -3   11.46    8.75
  -6  -7   3   21.82    7.45
   6  -7  -3   31.70   10.97
  -5  -7   3   13.27    6.53
   5  -7  -3   16.45    8.85
   4  -7  -3    3.48    5.26
  -4  -7   3   -3.70    4.85
  -3  -7   3   24.76    7.80
   3  -7  -3   16.22    5.59
  -2  -7   3   16.55    7.07
   2  -7  -3   15.09    6.53
  -1  -7   3   43.49   10.53
   1  -7  -3   35.70    8.11
   0  -7   3   35.85   10.08
   0  -7  -3   25.26    6.61
  -1  -7  -3   25.30    6.84
   1  -7   3   26.35    7.96
   2  -7   3   -9.66    8.48
   3  -7   3   80.45   14.49
   4  -7   3    2.16    6.84
   5  -7   3   31.18   10.71
   6  -7   3    2.86    6.82
   7  -7   3    3.83    9.27
   8  -7   3   10.36    8.06
   9  -7   3   13.96   11.72
  10  -7   3   12.16    9.07
  11  -7   3   48.42   16.09
   8  -8  -3    3.14    7.21
   8   8  -3   -3.62    5.81
   7  -8  -3   55.44   13.84
   7   8  -3   43.42   12.46
  -6  -8   3    7.11    6.43
   6  -8  -3   -1.08    6.98
   5  -8  -3   24.53   10.02
  -5  -8   3   27.53    9.08
   4  -8  -3    6.37    6.08
  -4  -8   3    7.87    6.84
  -3  -8   3   21.17    8.99
   3  -8  -3   24.93    9.12
  -2  -8   3  -12.35    8.63
   2  -8  -3   -1.10    4.85
  -1  -8   3    6.43    6.24
   0  -8   3   -6.08    7.74
   1  -8   3    6.13    7.22
   2  -8   3    1.77    5.61
   3  -8   3   -4.48    6.24
   4  -8   3   -5.71    6.20
   5  -8   3   -8.32    8.06
   6  -8   3    0.62    6.77
   7  -8   3    6.30    7.03
  19   0  -4   21.51   11.74
  18   0  -4    9.56    9.73
  17   0  -4   -0.96    7.98
  16   0  -4    0.52    7.92
  15   0  -4   39.51   12.70
  14   0  -4   12.81    6.82
  13   0  -4    6.39    7.27
  12   0  -4    6.23    5.57
  11   0  -4  142.20   17.90
  10   0  -4   12.97    5.92
   9   0  -4  455.88   28.65
   8   0  -4   54.94    4.06
   8   0  -4   54.43    9.65
   7   0  -4 2614.51   63.86
   6   0  -4    4.42    3.31
   5   0  -4 1414.29   39.76
   4   0  -4   53.45    7.55
   3   0  -4 3157.94   53.00
   3   0  -4 3200.75   47.71
   2   0  -4   24.45    3.53
   2   0  -4   25.38    4.40
   1   0  -4  666.51   21.05
  -1   0   4  670.41   18.79
   0   0   4 5064.24   60.78
   0   0  -4 5190.06   70.52
   1   0   4 9999.00   99.62
  -1   0  -4 9863.27  114.53
  -2   0  -4   20.66    4.36
   2   0   4   23.97    3.53
   3   0   4  220.89   10.81
  -3   0  -4  227.26   13.95
  -4   0  -4  727.13   26.01
   4   0   4  728.73   21.52
  -5   0  -4   38.81    6.65
   5   0   4   40.50    5.62
   6   0   4  871.68   27.27
  -6   0  -4  808.95   30.09
  -7   0  -4   27.56    5.86
   7   0   4   29.22    5.52
  -8   0  -4  568.11   26.44
   8   0   4  588.13   25.55
  -9   0  -4    6.82    3.84
   9   0   4    5.44    3.36
 -10   0  -4   46.82    8.70
  10   0   4   42.02    7.83
 -11   0  -4  105.96   12.64
  11   0   4  113.21   13.43
 -12   0  -4   31.89    7.27
  12   0   4   50.43   10.67
  13   0   4   54.28   11.30
 -13   0  -4   71.23   11.26
 -14   0  -4   19.49    7.28
  14   0   4   16.04    7.21
  15   0   4   33.46   10.98
  16   0   4   25.83   10.15
  17   0   4    8.31    8.55
  18   0   4   12.74    9.48
  19  -1  -4   28.51   13.52
  19   1  -4   80.00   19.85
  18   1  -4  -12.43   12.30
  18  -1  -4   16.13   10.54
  17   1  -4  122.65   22.63
  17  -1  -4   80.61   17.90
  16  -1  -4   -2.07    8.50
  16   1  -4   -6.33    9.00
  15   1  -4   59.50   15.10
  15  -1  -4   33.47   11.91
  14  -1  -4    2.26    6.98
  14   1  -4   12.20    6.38
  13  -1  -4  540.41   37.70
  13   1  -4  556.01   38.94
  12  -1  -4   27.36    9.55
  12   1  -4   33.24    9.01
  11   1  -4  385.77   29.60
  11  -1  -4  377.56   29.90
  10  -1  -4   -0.17    5.35
  10   1  -4    3.06    5.38
   9  -1  -4  481.47   30.31
   9   1  -4  479.50   29.20
   8   1  -4    8.54    6.07
   8  -1  -4   -2.39    6.84
   8  -1  -4    5.63    2.68
   7   1  -4   12.09    1.94
   7   1  -4   14.26    6.00
   7  -1  -4   13.33    3.47
   7  -1  -4    4.22    4.66
   6  -1  -4   49.68    8.62
   6   1  -4   58.60    8.85
   6  -1  -4   72.52    7.14
   6   1  -4   61.39    4.70
   5  -1  -4  766.83   30.99
   5   1  -4  807.38   29.28
   5   1  -4  839.76   19.95
   4   1  -4    0.59    2.43
   4   1  -4    6.25    3.84
   3  -1  -4  106.68    9.68
   3   1  -4  118.68   10.08
  -2  -1   4   93.99    8.22
   2  -1  -4   89.85    7.75
   1  -1  -4  370.19   13.52
  -1  -1   4  396.90   16.19
   0  -1   4  772.53   22.90
   0  -1  -4  808.17   16.98
   1  -1   4 1553.88   33.53
  -1  -1  -4 1584.79   22.15
   2   1   4  204.54    6.52
   2  -1   4  217.31   12.31
   3  -1   4  191.10   12.07
   3   1   4  203.22    7.60
   4   1   4  153.75    7.71
   4  -1   4  153.24   11.62
  -4  -1  -4  155.90   12.51
   5  -1   4  148.92   11.84
   5   1   4  174.19    9.36
  -5  -1  -4  141.99   12.07
   6   1   4   49.67    5.84
  -6  -1  -4   41.25    6.65
   6  -1   4   40.62    6.88
  -7  -1  -4   67.10    8.78
   7   1   4   62.75    7.09
   7  -1   4   65.55    8.96
   8   1   4  230.94   14.78
   8  -1   4  236.77   17.44
  -8  -1  -4  190.80   15.55
  -9  -1  -4   -4.96    4.23
   9  -1   4   -1.40    4.47
   9   1   4    2.43    3.62
 -10   1  -4   19.12    6.37
  10  -1   4   13.99    6.30
  10   1   4   23.51    5.96
  11  -1   4    6.31    3.97
  11   1   4    2.34    3.90
 -11   1  -4    6.55    4.37
 -12   1  -4   12.62    6.32
  12  -1   4    8.98    6.41
  12   1   4   10.98    4.75
  13  -1   4   -6.10    6.51
 -13   1  -4    6.79    4.83
  13   1   4    2.48    4.47
 -14   1  -4   15.50    6.38
  14  -1   4   12.22    7.58
  14   1   4    6.56    6.64
 -15   1  -4   55.70   11.15
  15  -1   4   58.66   13.39
  15   1   4   38.89   10.12
  16  -1   4   -8.56    5.58
  16   1   4    0.56    5.53
  17  -1   4   13.14    9.40
  17   1   4   30.31    9.35
  18  -1   4   10.50    9.72
  18   1   4   10.13    7.57
  19   2  -4   -3.47    8.52
  19  -2  -4   -9.29   11.28
  18  -2  -4   82.76   19.84
  18   2  -4  104.12   21.29
  17  -2  -4    1.99    9.04
  17   2  -4    7.84   10.64
  16  -2  -4  175.80   25.40
  16   2  -4  198.66   26.40
  15  -2  -4  -13.67   10.22
  15   2  -4    0.75    8.27
  14   2  -4  333.01   30.96
  14  -2  -4  243.78   26.54
  13   2  -4  100.60   17.01
  13  -2  -4   87.02   15.66
  12   2  -4  850.92   45.34
  12  -2  -4  757.65   43.99
  11  -2  -4   52.39   12.35
  11   2  -4   80.48   14.19
  10  -2  -4  714.45   39.53
  10   2  -4  815.65   39.85
   9   2  -4  108.52   13.56
   9  -2  -4   84.89   13.72
   8  -2  -4  544.12   31.03
   8  -2  -4  540.80   24.13
   8   2  -4  615.66   30.71
   7  -2  -4   80.27   11.85
   7  -2  -4   76.65    8.75
   7   2  -4   65.60    9.91
   6  -2  -4  833.13   34.51
   6   2  -4  847.25   32.17
   6  -2  -4  832.35   30.12
   5  -2  -4 1498.75   40.31
   5  -2  -4 1323.73   41.88
   5   2  -4 1447.27   40.77
  -4  -2   4  835.73   29.08
   4  -2  -4  853.92   29.66
  -3  -2   4  371.93   18.55
   3  -2  -4  354.36   18.20
   2  -2  -4  187.53   11.75
  -2  -2   4  196.24   13.19
  -1  -2   4  916.00   28.61
   1  -2  -4  945.22   23.50
   0  -2  -4   21.50    2.96
   0  -2   4   25.26    4.77
   1  -2   4  578.56   23.06
   2  -2   4   33.99    5.98
   3  -2   4    0.68    2.90
   4  -2   4  106.05   10.94
   5  -2   4   20.18    5.16
   5   2   4   24.12    2.66
   6  -2   4    1.44    3.43
   6   2   4   -2.96    1.81
   7  -2   4   10.47    4.40
   7   2   4   10.26    3.05
   8  -2   4    1.90    3.54
   8   2   4    3.31    3.09
   9  -2   4  149.69   15.73
   9   2   4  184.66   13.25
  10  -2   4   15.02    6.82
  10   2   4    7.95    3.97
  11  -2   4  101.01   13.97
  11   2   4   75.00   10.28
  12  -2   4    6.34    6.30
  12   2   4   10.45    4.49
  13  -2   4  129.65   17.68
  13   2   4  138.59   15.32
 -14   2  -4   33.56    9.17
  14  -2   4   45.34   12.25
  14   2   4   39.63    9.58
 -15   2  -4   29.73    8.97
  15  -2   4   35.96   10.62
  15   2   4   44.07   10.78
 -16   2  -4   34.66    9.51
  16  -2   4   29.36   10.29
  16   2   4   38.40   10.29
  17   2   4   43.21   11.59
  17  -2   4   32.34   11.19
  18  -2   4   -0.40   10.76
  18   3  -4   23.29   13.16
  18  -3  -4   32.90   14.35
  17   3  -4   68.78   16.04
  17  -3  -4   44.48   15.74
  16   3  -4  197.48   27.15
  16  -3  -4  207.97   28.28
  15  -3  -4   -1.92    7.39
  15   3  -4   -6.52    8.03
  14  -3  -4   34.20   11.13
  14   3  -4   40.62   12.17
  13  -3  -4    2.13    6.97
  13   3  -4    1.18    8.20
  12   3  -4   85.32   14.54
  12  -3  -4  106.84   17.13
  11  -3  -4   12.47    5.96
  11   3  -4   35.80    9.94
  10  -3  -4    5.57    5.70
  10   3  -4   31.95    9.34
   9  -3  -4  113.67   15.24
   9   3  -4  122.32   14.51
   8  -3  -4  -12.17    7.16
   8   3  -4    3.60    4.58
   7  -3  -4  304.89   21.12
   7  -3  -4  269.73   21.26
   7   3  -4  298.01   21.04
   6  -3  -4   13.20    4.72
   6  -3  -4   15.31    5.34
   6   3  -4   17.79    5.87
  -5  -3   4  416.27   22.61
   5  -3  -4  418.09   23.34
   5  -3  -4  381.38   23.93
   4  -3  -4   54.96    8.03
  -4  -3   4   64.76    8.75
   4  -3  -4   63.83    9.70
  -3  -3   4 2101.26   50.45
   3  -3  -4 2072.24   55.45
   3  -3  -4 2093.08   47.60
  -2  -3   4    6.57    3.39
   2  -3  -4   13.35    4.97
   2  -3  -4   11.49    3.65
  -1  -3   4 1324.18   38.58
   1  -3  -4 1313.55   29.98
   1  -3  -4 1259.76   42.73
   0  -3  -4    8.76    2.06
   0  -3   4    8.09    3.03
  -1  -3  -4 1255.99   21.15
   1  -3   4 1323.19   39.32
   2  -3   4    1.55    3.11
   3  -3   4 1448.37   43.90
   4  -3   4   75.79   10.32
   5  -3   4 1349.31   44.63
   6   3   4   44.28    4.14
   6  -3   4   33.63    7.93
   7  -3   4 1540.63   51.74
   7   3   4 1619.87   31.41
   8   3   4   11.76    3.97
   8  -3   4   -1.79    5.23
   9   3   4  757.24   25.87
   9  -3   4  725.30   37.69
  10   3   4   -2.70    3.38
  10  -3   4  -10.30    7.98
  11  -3   4  311.04   26.20
  11   3   4  342.18   20.11
  12   3   4   30.86    7.20
  12  -3   4   17.41    6.50
  13   3   4  147.23   15.39
  13  -3   4  132.29   19.54
  14  -3   4    2.20    7.45
  14   3   4    5.54    5.65
  15  -3   4  188.19   24.09
  16  -3   4   -3.51    9.59
  17  -3   4    1.07    8.45
  17   4  -4   43.17   13.78
  17  -4  -4   33.68   15.55
  16  -4  -4   20.96   12.40
  16   4  -4   16.66   10.29
  15  -4  -4   83.36   17.86
  15   4  -4  109.30   18.68
  14   4  -4   17.78   11.14
  14  -4  -4    2.70    7.59
  13   4  -4  119.19   18.81
  13  -4  -4   61.38   14.94
  12   4  -4   15.22    8.53
  12  -4  -4   -3.37    7.08
  11   4  -4   96.58   15.64
  11  -4  -4   64.08   12.99
  10   4  -4  105.77   14.87
  10  -4  -4   98.03   15.50
   9  -4  -4   23.29    9.45
   9   4  -4   32.19    8.48
   8   4  -4  164.10   17.07
   8  -4  -4  137.97   16.61
   7   4  -4   15.20    5.69
   7  -4  -4   22.28    7.54
   6  -4  -4  493.87   29.66
   6  -4  -4  489.35   28.62
   6   4  -4  483.42   27.31
   5  -4  -4   72.38   12.51
  -5  -4   4   89.95   11.29
   5  -4  -4   69.86   10.51
   4  -4  -4  293.43   22.64
   4  -4  -4  280.21   19.30
  -4  -4   4  277.40   19.56
  -3  -4   4   50.83    8.67
   3  -4  -4   73.61    9.49
   3  -4  -4   74.91   11.87
  -2  -4   4 1545.92   45.83
   2  -4  -4 1611.82   54.05
   2  -4  -4 1558.67   39.92
   1  -4  -4    8.69    3.13
  -1  -4   4   32.77    7.73
   1  -4  -4   27.50    8.24
   0  -4  -4 1528.69   52.30
   0  -4  -4 1563.63   33.40
   0  -4   4 1564.23   46.69
   1  -4   4   14.41    5.58
  -1  -4  -4   13.80    2.99
  -1  -4  -4   16.50    5.86
  -2  -4  -4 1132.38   44.81
  -2  -4  -4 1050.41   21.61
   2  -4   4 1121.99   40.17
  -3  -4  -4   27.08    3.02
   3  -4   4   27.57    7.75
  -3  -4  -4   32.44    8.18
  -4  -4  -4 1521.07   52.85
   4  -4   4 1556.54   50.87
   5  -4   4   14.87    6.96
  -5  -4  -4   13.95    6.21
  -6  -4  -4 1582.08   54.41
   6  -4   4 1444.09   52.63
   7  -4   4    6.91    6.78
  -7  -4  -4    5.39    5.72
  -8  -4  -4  553.32   32.25
   8  -4   4  569.53   34.43
  -9  -4  -4   44.31   10.59
   9  -4   4   40.69   11.05
 -10  -4  -4  634.06   35.31
  10  -4   4  650.12   39.41
 -11  -4  -4   16.84    6.61
  11  -4   4   13.51    9.15
  12  -4   4  230.35   26.62
 -12  -4  -4  244.34   21.21
 -13  -4  -4   -8.74    7.57
  13  -4   4    4.94    7.25
  14  -4   4  149.82   22.74
  15  -4   4    5.84    9.60
  16  -4   4   28.97   14.93
  16   5  -4   13.52    9.89
  16  -5  -4    4.67   10.34
  15   5  -4   63.46   15.14
  15  -5  -4   73.86   19.59
  14   5  -4   56.06   14.57
  14  -5  -4   13.82    9.63
  13   5  -4  211.51   24.44
  13  -5  -4  143.01   21.60
  12  -5  -4   45.43   14.99
  12   5  -4   46.35   13.40
  11   5  -4  324.05   27.41
  11  -5  -4  260.99   27.81
  10   5  -4  176.23   20.09
  10  -5  -4  162.93   21.76
   9  -5  -4  259.91   25.89
   9   5  -4  257.69   22.71
   8  -5  -4  535.89   34.52
   8   5  -4  562.69   32.79
   7  -5  -4  494.88   32.28
   7   5  -4  541.28   31.32
  -6  -5   4  495.77   28.90
   6  -5  -4  479.48   30.45
  -5  -5   4  226.91   19.55
   5  -5  -4  219.47   19.40
  -4  -5   4  476.61   27.21
   4  -5  -4  397.92   30.28
   4  -5  -4  442.70   25.75
   3  -5  -4  247.38   18.18
   3  -5  -4  262.58   24.30
  -3  -5   4  253.40   19.65
   2  -5  -4  300.26   26.21
  -2  -5   4  342.42   23.25
   2  -5  -4  307.58   18.92
   1  -5  -4  241.84   23.22
   1  -5  -4  250.36   15.73
  -1  -5   4  221.10   18.90
   0  -5  -4  342.73   17.15
   0  -5   4  357.25   24.20
   0  -5  -4  387.93   28.94
   1  -5   4  154.43   15.94
  -1  -5  -4  162.34   19.06
  -1  -5  -4  131.95    9.83
  -2  -5  -4   65.60    6.45
  -2  -5  -4   74.73   13.32
   2  -5   4   69.76   11.73
  -3  -5  -4  170.26   20.16
   3  -5   4  146.79   16.49
  -4  -5  -4   29.13    8.00
   4  -5   4   34.79    8.97
   5  -5   4   88.95   13.08
  -5  -5  -4   80.89   14.39
  -6  -5  -4    2.11    5.77
   6  -5   4    5.49    5.91
   7  -5   4   29.84    7.34
  -7  -5  -4   52.11   11.31
   8  -5   4   24.85   10.37
  -8  -5  -4   18.11    6.53
  -9  -5  -4   24.43    9.83
   9  -5   4   17.70    9.53
 -10  -5  -4   40.13   10.76
  10  -5   4   47.57   12.86
  11  -5   4   41.94   11.88
 -11  -5  -4   33.25    8.93
 -12  -5  -4   84.15   14.92
  12  -5   4   91.23   17.87
  13  -5   4   62.82   16.42
  14  -5   4   75.97   17.10
  15  -5   4   26.19   12.96
  14  -6  -4   -4.32   10.29
  14   6  -4    5.94    8.30
  13  -6  -4   15.24   11.55
  13   6  -4   -3.29    8.46
  12   6  -4   23.38    9.17
  12  -6  -4   15.02    8.05
  11   6  -4   13.10    7.31
  11  -6  -4    9.49    8.01
  10  -6  -4   34.14    9.82
  10   6  -4   57.84   12.11
   9  -6  -4   56.47   12.23
   9   6  -4   68.66   13.15
   8  -6  -4   93.35   15.83
   8   6  -4  112.36   15.52
   7  -6  -4   38.61   10.49
   7   6  -4   20.95    7.89
  -6  -6   4  113.51   15.53
   6  -6  -4  121.57   15.64
   5  -6  -4  105.75   14.48
  -5  -6   4   89.87   13.83
  -4  -6   4   -2.83    5.17
   4  -6  -4    9.94    6.12
  -3  -6   4   12.45    6.26
   3  -6  -4    6.74    5.55
   2  -6  -4  248.09   25.99
  -2  -6   4  241.34   21.53
   2  -6  -4  230.75   17.76
  -1  -6   4   39.46    9.74
   1  -6  -4   35.74   12.24
   1  -6  -4   26.10    5.63
   0  -6   4  180.00   18.47
   0  -6  -4  172.90   21.84
   0  -6  -4  155.29   12.80
  -1  -6  -4   19.08   10.23
  -1  -6  -4   22.22    5.14
   1  -6   4   17.66    6.03
   2  -6   4   97.56   14.44
  -2  -6  -4  105.19   17.21
  -3  -6  -4   -0.10    7.14
   3  -6   4   -0.67    4.86
   4  -6   4   97.92   14.49
  -4  -6  -4  124.67   19.33
   5  -6   4   10.79    5.84
  -5  -6  -4    7.57    7.29
  -6  -6  -4  106.71   18.09
   6  -6   4   74.92   14.76
  -7  -6  -4    3.35    8.30
   7  -6   4    1.03    8.10
   8  -6   4   57.64   12.98
  -8  -6  -4   61.12   14.35
  -9  -6  -4    6.89   10.01
   9  -6   4   21.43   10.56
  10  -6   4   11.45   10.09
 -10  -6  -4   10.43    7.59
  11  -6   4   16.23   11.77
 -11  -6  -4   22.04    9.26
  12  -6   4   55.56   15.99
 -12  -6  -4   45.50   12.73
  13  -6   4   16.00   11.60
  11   7  -4  -13.33   10.49
  11  -7  -4   -3.14    7.61
  10  -7  -4    1.03    8.99
  10   7  -4   -1.77    6.17
   9  -7  -4  -13.20    9.68
   9   7  -4   11.09    8.23
   8  -7  -4    4.01    8.19
   8   7  -4   14.08    7.61
   7   7  -4    9.80    6.26
   7  -7  -4    7.03    8.06
  -6  -7   4   19.12    8.05
   6  -7  -4   23.41    8.27
  -5  -7   4   11.68    7.39
   5  -7  -4   28.29    9.72
  -4  -7   4   18.02    7.58
   4  -7  -4   21.80    8.47
  -3  -7   4   38.33    8.31
   3  -7  -4   19.34    6.88
  -2  -7   4   70.86   12.90
   2  -7  -4   47.06    9.50
  -1  -7   4   55.98   11.56
   1  -7  -4   50.21    9.26
   0  -7   4   15.64    7.20
   0  -7  -4   16.24    5.98
   1  -7   4  106.36   15.39
   2  -7   4   25.71    8.26
   3  -7   4  183.98   22.09
  -3  -7  -4  203.16   26.58
  -4  -7  -4    8.66    9.66
   4  -7   4    6.72    8.68
  -5  -7  -4  126.28   21.82
   5  -7   4   71.27   14.35
   6  -7   4  -20.63   10.90
  -6  -7  -4   17.07   12.16
  -7  -7  -4   59.50   15.68
   7  -7   4   46.98   13.60
  -8  -7  -4   -1.10    6.88
   8  -7   4   -3.87    9.95
   9  -7   4   73.10   16.37
  -9  -7  -4   83.83   17.27
  10  -7   4  -17.18   13.07
   7   8  -4   12.16    9.17
   7  -8  -4   -5.51    7.10
  -6  -8   4   23.34    9.09
   6  -8  -4   22.98    9.09
  -5  -8   4   12.33    8.30
   5  -8  -4   -5.18    8.03
  -4  -8   4    4.45    8.20
   4  -8  -4    3.48    5.18
   3  -8  -4    4.68    5.71
  -3  -8   4    2.98    6.03
  -2  -8   4    4.34    8.11
  -1  -8   4   -1.10    6.98
   0  -8   4   -7.14    7.83
   1  -8   4   -9.31    9.07
   2  -8   4    3.49    9.06
   3  -8   4   -0.11    7.23
   4  -8   4   -6.98    7.10
   5  -8   4   11.08    7.66
   6  -8   4    4.87    7.68
  19   0  -5   -3.97    8.96
  18   0  -5   -6.00   12.07
  17   0  -5    8.39   11.97
  16   0  -5  -19.20   12.17
  15   0  -5    0.90    9.34
  14   0  -5   -1.79    6.78
  13   0  -5   -8.23    7.51
  12   0  -5   -7.63    8.43
  11   0  -5   -7.07    7.97
  10   0  -5   -0.35    6.45
   9   0  -5    0.78    5.83
   9   0  -5   -0.73    1.53
   8   0  -5   -4.73    6.11
   7   0  -5   -1.88    3.44
   6   0  -5   -0.63    4.73
   5   0  -5    6.59    3.68
   4   0  -5    0.96    2.21
   4   0  -5   -6.26    3.75
   3   0  -5   -1.80    2.45
   3   0  -5    0.07    2.26
   2   0  -5   -2.71    2.82
   2   0  -5    2.66    2.57
  -1   0   5    0.87    1.64
   1   0  -5    2.75    2.93
   0   0  -5    5.70    3.70
   0   0   5   -0.88    1.79
  -1   0  -5    3.70    2.86
   1   0   5    6.15    2.39
  -2   0  -5   -0.24    2.90
   2   0   5    2.38    1.85
  -3   0  -5    1.09    2.92
   3   0   5    2.91    2.42
  -4   0  -5    2.05    3.93
   4   0   5    0.37    2.14
  -5   0  -5    1.28    3.10
   5   0   5    2.29    2.19
  -6   0  -5   -0.15    3.42
   6   0   5   -4.90    3.66
  -7   0  -5    1.70    2.98
   7   0   5   -4.65    3.99
  -8   0  -5    3.02    3.56
   8   0   5   -3.56    5.00
  -9   0  -5   -3.59    3.53
   9   0   5   -7.62    6.36
  10   0   5    3.89    4.28
 -10   0  -5    1.06    3.79
 -11   0  -5   -0.26    4.17
  11   0   5   11.22    5.80
 -12   0  -5   -5.62    5.60
  12   0   5    8.56    5.63
 -13   0  -5    9.65    5.84
  13   0   5    7.07    6.17
 -14   0  -5   -1.28    6.33
  14   0   5   13.61    7.52
 -15   0  -5    2.92    5.17
  15   0   5    4.32    7.86
  16   0   5   13.19    8.60
  17   0   5   -0.42    6.32
  18   0   5    2.38    7.17
  19  -1  -5  -17.95   13.56
  19   1  -5   12.96   11.45
  18  -1  -5   29.58   13.54
  18   1  -5   47.57   16.89
  17   1  -5   -6.44    9.61
  17  -1  -5    5.26    9.46
  16   1  -5  112.53   21.11
  16  -1  -5   84.88   16.34
  15   1  -5   -5.02    8.14
  15  -1  -5   -7.03    7.49
  14  -1  -5  285.11   28.83
  14   1  -5  261.55   27.51
  13  -1  -5   69.86   14.57
  13   1  -5   64.85   14.02
  12  -1  -5  462.38   35.51
  12   1  -5  450.00   34.04
  11  -1  -5  219.33   23.79
  11   1  -5  212.64   21.82
  10   1  -5  491.77   31.84
  10  -1  -5  470.66   32.40
   9  -1  -5  476.24   18.99
   9  -1  -5  423.00   29.69
   9   1  -5  427.09   28.09
   8  -1  -5   51.66    9.87
   8  -1  -5   61.69    6.84
   8   1  -5   63.12   10.54
   7  -1  -5  236.80   13.80
   7  -1  -5  223.46   19.37
   7   1  -5  226.74   18.07
   7   1  -5  242.18   10.57
   6  -1  -5   74.86   10.66
   6   1  -5   69.08    9.34
   6   1  -5   77.23    6.50
   5  -1  -5  237.08   17.36
   5   1  -5  246.48   16.84
   5   1  -5  276.79   12.93
   4   1  -5  117.03    8.87
   4  -1  -5   99.06   10.57
   4   1  -5  115.46   11.04
   3   1  -5  194.46   11.85
   3  -1  -5  180.85   12.75
   3   1  -5  197.21   13.48
  -2  -1   5   -0.10    2.76
   2  -1  -5    3.53    2.97
  -1  -1   5    8.11    2.79
   1  -1  -5   13.84    3.04
   0  -1   5   17.72    4.28
   0  -1  -5   16.50    2.91
   1   1   5 1072.21   20.34
   1  -1   5 1123.58   29.68
   2   1   5  602.77   14.17
   2  -1   5  614.71   22.12
  -2  -1  -5  583.55   25.26
  -3  -1  -5   50.65    7.89
   3   1   5   60.42    4.69
   3  -1   5   67.49    7.46
  -4  -1  -5  103.33   10.91
   4  -1   5  103.35    9.81
   4   1   5  115.64    7.10
   5   1   5  122.86    8.17
   5  -1   5  133.17   11.53
  -5  -1  -5  119.80   12.09
   6   1   5  336.25   14.68
   6  -1   5  303.88   18.42
  -6  -1  -5  305.46   19.91
   7  -1   5  687.74   29.21
   7   1   5  696.03   23.34
  -7  -1  -5  707.76   30.66
  -8   1  -5    8.13    3.56
   8  -1   5   10.06    4.32
   8   1   5   14.78    4.44
  -8  -1  -5   12.36    5.60
  -9   1  -5  755.98   34.14
   9   1   5  811.15   29.60
  -9  -1  -5  743.22   34.13
   9  -1   5  812.25   34.89
 -10  -1  -5   62.80    9.96
  10  -1   5   46.78    9.35
 -10   1  -5   53.97    9.61
  10   1   5   61.62    8.93
  11  -1   5  355.55   25.20
  11   1   5  371.79   22.58
 -11   1  -5  384.65   25.36
  12   1   5    4.27    3.79
 -12   1  -5    8.75    5.84
  13   1   5  171.95   17.93
 -13   1  -5  137.96   17.13
  13  -1   5  160.12   18.40
 -14   1  -5    3.43    4.50
  14  -1   5   -7.17    7.90
  14   1   5   11.89    6.67
 -15   1  -5   89.76   14.59
  15  -1   5   83.87   15.48
  15   1   5   89.36   13.31
  16  -1   5    7.83    7.13
  16   1   5   16.59    8.72
  17  -1   5   20.60   10.29
  17   1   5   26.21   10.57
  18  -1   5   13.98    9.72
  18   1   5    2.84    6.35
  19  -2  -5   37.63   17.50
  19   2  -5  -10.97   13.38
  18  -2  -5   30.99   14.96
  18   2  -5   33.32   11.93
  17  -2  -5    8.22   11.68
  17   2  -5    5.52   12.22
  16  -2  -5   -6.72    7.52
  16   2  -5   12.63   11.66
  15   2  -5   -1.18   10.41
  15  -2  -5    0.13    7.12
  14  -2  -5    2.28    8.10
  14   2  -5    6.66    8.23
  13  -2  -5   80.68   15.23
  13   2  -5  116.21   17.90
  12   2  -5   16.34    7.04
  12  -2  -5    2.17    6.68
  11   2  -5  176.52   19.54
  11  -2  -5  156.83   19.96
  10   2  -5   26.95    8.13
  10  -2  -5   32.30    9.13
   9  -2  -5  143.08   12.77
   9   2  -5  190.60   19.67
   9  -2  -5  160.21   19.02
   9   2  -5  168.23    8.35
   8  -2  -5   61.19    8.51
   8  -2  -5   66.44   11.75
   8   2  -5   68.12    6.11
   8   2  -5   76.96   11.64
   7  -2  -5  221.89   15.82
   7  -2  -5  188.55   18.17
   7   2  -5  199.30   17.37
   6  -2  -5  235.72   19.08
   6  -2  -5  259.48   17.15
   6   2  -5  259.93   18.41
   5  -2  -5  863.72   34.71
   5   2  -5  919.51   33.60
  -4  -2   5  621.20   26.72
   4  -2  -5  622.57   27.49
   3  -2  -5  666.99   26.25
  -3  -2   5  722.03   27.66
  -2  -2   5  454.53   21.34
   2  -2  -5  453.34   19.49
  -1  -2   5 1177.63   34.26
   1  -2  -5 1097.92   27.49
   0  -2  -5 1227.19   24.82
   0  -2   5 1204.98   35.05
  -1  -2  -5 1574.00   22.02
   1  -2   5 1518.34   40.47
   2  -2   5  180.50   13.49
   3  -2   5  301.79   18.12
   4  -2   5   89.27   10.19
   5  -2   5  506.61   25.37
   5   2   5  499.86   11.54
   6   2   5  110.81    6.51
   6  -2   5  101.79   11.29
   7  -2   5   97.66   11.86
   7   2   5  101.06    7.39
   8  -2   5   97.82   12.85
   8   2   5   87.31    7.98
   9  -2   5   13.44    5.59
   9   2   5    4.33    2.83
  10  -2   5   20.17    5.71
  10   2   5   38.09    6.75
  11  -2   5  -11.77    6.84
  11   2   5    2.06    4.25
  12  -2   5   -8.82    7.96
  12   2   5    2.95    4.04
 -13   2  -5   -9.39    7.61
  13  -2   5   -7.07    8.15
  13   2   5   -3.14    4.35
 -14   2  -5   41.12   11.03
  14  -2   5   44.87   12.22
  14   2   5   59.02   10.20
 -15   2  -5    0.53    5.60
  15  -2   5   -0.11    7.58
  15   2   5    4.90    5.36
 -16   2  -5   -0.55    6.43
  16   2   5   -1.73    6.13
  17  -2   5  -20.08   12.91
  18  -3  -5  -11.01   11.23
  18   3  -5    4.85   11.31
  17  -3  -5   16.90   11.83
  17   3  -5   20.10   11.45
  16  -3  -5   15.13   11.66
  16   3  -5   -8.29   10.57
  15  -3  -5   -0.13    7.56
  15   3  -5   19.06    9.74
  14  -3  -5   14.35    9.19
  14   3  -5    1.34    8.02
  13  -3  -5  -14.57   10.79
  13   3  -5   10.02    7.99
  12  -3  -5   -5.13    8.12
  12   3  -5   12.56    8.42
  11  -3  -5   17.96    6.92
  11   3  -5   36.44   10.92
  10  -3  -5  133.61   17.93
  10   3  -5  152.52   17.93
   9  -3  -5  136.99   17.34
   9   3  -5  137.82   16.33
   8  -3  -5   85.09   13.33
   8   3  -5   85.33   12.54
   8  -3  -5   73.22   11.33
   7  -3  -5  579.98   29.81
   7  -3  -5  530.92   31.13
   7   3  -5  573.99   30.13
   6  -3  -5  264.89   20.15
   6  -3  -5  258.18   19.89
   6   3  -5  311.53   21.51
   5  -3  -5  275.81   20.60
  -5  -3   5  275.24   19.45
   5  -3  -5  268.04   19.58
   4  -3  -5 1256.83   40.19
   4  -3  -5 1336.07   44.83
  -4  -3   5 1346.09   42.44
   3  -3  -5  161.27   15.86
   3  -3  -5  160.01   12.87
  -3  -3   5  162.94   14.07
  -2  -3   5 1073.97   36.35
   2  -3  -5 1063.02   30.45
  -1  -3   5  528.46   25.34
   1  -3  -5  586.97   19.70
   0  -3  -5  773.54   19.06
   0  -3   5  793.44   31.07
   1  -3   5  273.53   18.47
  -1  -3  -5  253.57    7.78
   2  -3   5  856.53   33.69
   3  -3   5  343.98   21.35
   4  -3   5  702.81   31.66
   5  -3   5    2.69    3.38
   6  -3   5  200.22   18.25
   7  -3   5    9.07    4.66
   8  -3   5  243.62   21.11
   9  -3   5   -3.47    5.45
  10  -3   5   28.57    9.81
  11  -3   5  -15.00   10.27
  12  -3   5   -8.86    6.95
  13  -3   5   -5.51    8.25
  14  -3   5   18.91    9.60
  15  -3   5    9.14    9.59
 -16   3  -5   11.23    8.42
  16  -3   5   19.86    9.53
  17  -3   5    4.98    7.08
  17   4  -5   28.76   13.71
  17  -4  -5   24.32   11.98
  16   4  -5    7.29    9.42
  16  -4  -5    1.18    8.86
  15   4  -5   15.14    8.80
  15  -4  -5   20.82   10.50
  14   4  -5   31.71   10.02
  14  -4  -5    7.93    7.37
  13   4  -5   68.19   15.38
  13  -4  -5   45.39   12.73
  12   4  -5   94.28   16.82
  12  -4  -5   54.09   13.91
  11   4  -5   75.63   14.26
  11  -4  -5   55.55   12.55
  10   4  -5  124.64   16.50
  10  -4  -5   67.25   12.44
   9   4  -5  128.84   16.13
   9  -4  -5  115.57   16.19
   8   4  -5   61.50   11.11
   8  -4  -5   65.04   11.71
   7  -4  -5   32.86    8.79
   7   4  -5   26.78    8.25
   7  -4  -5   23.70    7.89
   6   4  -5  198.74   18.10
   6  -4  -5  168.73   18.29
  -6  -4   5  142.00   15.49
   6  -4  -5  176.93   17.18
   5  -4  -5   11.07    5.58
  -5  -4   5    1.82    3.72
   5  -4  -5    3.43    3.73
   4  -4  -5  158.73   14.88
   4  -4  -5  165.24   17.92
  -4  -4   5  158.14   15.53
  -3  -4   5   27.75    7.08
   3  -4  -5   30.91    6.48
   3  -4  -5   24.59    8.17
   2  -4  -5  205.75   19.64
   2  -4  -5  210.93   14.35
  -2  -4   5  210.52   17.73
   1  -4  -5   16.45    3.90
   1  -4  -5   16.34    6.09
  -1  -4   5   27.90    7.62
   0  -4  -5   11.63    6.40
   0  -4  -5    6.44    2.68
   0  -4   5    3.87    4.59
  -1  -4  -5   84.83    5.90
   1  -4   5   75.19   11.08
  -1  -4  -5   83.10   13.16
   2  -4   5   -0.49    4.22
  -2  -4  -5    3.80    4.85
   3  -4   5  214.00   18.21
   4  -4   5  172.16   16.97
   5  -4   5   19.62    7.93
   6  -4   5   59.42   12.05
   7  -4   5    4.64    6.62
   8  -4   5  117.87   16.53
   9  -4   5    7.15    5.31
  10  -4   5   94.58   16.54
  11  -4   5   10.59    7.93
  12  -4   5   19.76    8.86
  13  -4   5    6.95    7.56
 -13  -4  -5    0.34    6.49
  14  -4   5    1.35    6.14
  15  -4   5   30.57   13.20
  16  -4   5   12.10   10.47
  15   5  -5   -3.86    8.32
  15  -5  -5   -9.53   10.91
  14   5  -5   -4.30    9.19
  14  -5  -5    9.25    9.08
  13   5  -5   12.40    7.12
  13  -5  -5   29.38   12.64
  12   5  -5    2.59    8.02
  12  -5  -5   10.75    9.00
  11   5  -5   41.45   12.15
  11  -5  -5   34.32   10.61
  10   5  -5   48.85   12.23
  10  -5  -5   29.61    9.23
   9   5  -5   13.46    4.95
   9  -5  -5   -2.08    6.23
   8  -5  -5    4.02    6.92
   8   5  -5   11.48    6.90
   7   5  -5  144.51   16.93
   7  -5  -5  130.44   17.45
   6  -5  -5   11.80    6.64
  -6  -5   5    7.22    5.99
   6  -5  -5    9.41    4.16
   5  -5  -5   20.62    8.93
   5  -5  -5   23.06    7.28
  -5  -5   5   31.59    8.48
  -4  -5   5    6.19    4.10
   4  -5  -5   -0.18    3.54
   4  -5  -5    8.25    4.46
   3  -5  -5  255.51   24.35
   3  -5  -5  233.01   17.37
  -3  -5   5  242.62   20.32
  -2  -5   5   -3.43    4.13
   2  -5  -5  -11.38    7.89
   2  -5  -5   -3.19    4.56
  -1  -5   5   26.18    7.72
   1  -5  -5   21.77    5.47
   1  -5  -5   19.40    5.33
   0  -5   5   43.48    9.73
   0  -5  -5   37.31   10.83
   0  -5  -5   40.45    5.58
  -1  -5  -5  128.15   17.58
   1  -5   5   81.23   12.87
  -1  -5  -5  103.71    7.96
   2  -5   5   35.23    7.47
  -2  -5  -5   44.63   10.92
  -3  -5  -5   -5.30    4.98
   3  -5   5   -2.71    5.05
   4  -5   5   -4.02    5.81
  -4  -5  -5   10.90    7.32
  -5  -5  -5   12.10    6.34
   5  -5   5    0.75    5.54
   6  -5   5  -12.55    7.82
  -6  -5  -5  -12.09    7.23
   7  -5   5   -5.44    6.55
  -7  -5  -5    4.23    5.97
   8  -5   5    6.52    8.01
  -8  -5  -5    3.70    5.31
  -9  -5  -5  -13.41    9.92
   9  -5   5   -8.69    7.77
 -10  -5  -5   -2.22    6.47
  10  -5   5    7.79    7.56
 -11  -5  -5   -0.78    6.28
  11  -5   5   12.87    9.53
 -12  -5  -5    2.93    6.46
  12  -5   5  -12.01    7.60
  13  -5   5   15.26    9.73
  14  -5   5   10.40    9.94
  14   6  -5    1.72    7.13
  14  -6  -5   -4.20    9.46
  13   6  -5   29.37   11.10
  13  -6  -5   35.13   12.56
  12   6  -5   -3.21    6.27
  12  -6  -5   -5.07    9.43
  11   6  -5   50.56   14.35
  11  -6  -5    4.99    6.54
  10   6  -5   -6.76    7.36
  10  -6  -5   -8.00   10.93
   9  -6  -5    4.31    8.45
   9   6  -5   18.59    6.24
   8  -6  -5   -3.48    7.17
   8   6  -5  -13.32    9.84
   7   6  -5   -6.34    8.55
   7  -6  -5   -8.59    6.26
  -6  -6   5    5.66    4.59
   6  -6  -5   -9.51    6.71
   5  -6  -5   12.04    6.30
  -5  -6   5   14.64    7.00
   4  -6  -5   68.34   13.49
   4  -6  -5   54.80   10.32
  -4  -6   5   47.52    9.92
  -3  -6   5   46.44    9.22
   3  -6  -5   30.65   10.53
   3  -6  -5   42.00    8.50
   2  -6  -5    5.84    6.06
   2  -6  -5    9.30    5.44
  -2  -6   5    9.41    6.99
   1  -6  -5   60.20   13.72
   1  -6  -5   53.88    8.16
  -1  -6   5   60.59   12.21
   0  -6   5   12.42    6.76
   0  -6  -5    9.22    4.05
   0  -6  -5   11.05    8.11
  -1  -6  -5   72.73   14.33
   1  -6   5   56.87   10.75
   2  -6   5   43.41   11.47
  -2  -6  -5   57.92   13.33
  -3  -6  -5   73.89   15.93
   3  -6   5   48.98   12.01
   4  -6   5   46.38   11.38
  -4  -6  -5   45.10   11.86
   5  -6   5   58.34   13.78
  -5  -6  -5   79.25   16.22
  -6  -6  -5  133.12   20.14
   6  -6   5  156.86   21.29
  -7  -6  -5   39.06   12.28
   7  -6   5   50.81   13.58
  -8  -6  -5  162.29   23.23
   8  -6   5  138.02   21.37
  -9  -6  -5    1.14    8.13
   9  -6   5   -0.12    6.72
  10  -6   5   88.42   18.37
 -10  -6  -5   86.75   17.03
 -11  -6  -5   -4.87    8.30
  11  -6   5   -3.92    8.73
  12  -6   5   48.90   14.14
 -12  -6  -5   18.72   11.09
  11   7  -5   -0.23    7.92
  11  -7  -5  -12.56   11.06
  10  -7  -5   -4.87    8.21
  10   7  -5   -8.81    8.18
   9   7  -5   10.03    6.53
   9  -7  -5    8.60    7.82
   8  -7  -5   -9.21    9.41
   8   7  -5  -13.27    8.53
   7   7  -5   31.15   11.38
   7  -7  -5   21.21    8.32
   6  -7  -5   14.69    8.56
  -6  -7   5   -4.79    6.93
   5  -7  -5    4.76    6.57
  -5  -7   5    8.40    7.05
  -4  -7   5   27.00    8.39
   4  -7  -5   17.26    7.77
   3  -7  -5    2.18    4.90
  -3  -7   5    3.02    6.03
   2  -7  -5    0.85    4.45
  -2  -7   5    2.73    5.75
   1  -7  -5   33.95   12.97
  -1  -7   5   33.60   10.00
   0  -7  -5    4.45    8.40
   0  -7   5   13.65    8.81
  -1  -7  -5   22.22    9.50
   1  -7   5   21.00    7.50
  -2  -7  -5   -1.02    5.96
   2  -7   5   -2.28    7.20
   3  -7   5    2.57    6.76
  -3  -7  -5   16.95   11.64
  -4  -7  -5   -1.40    6.52
   4  -7   5    0.96    6.90
   5  -7   5   56.76   13.13
  -5  -7  -5   77.69   18.47
  -6  -7  -5    3.09    8.41
   6  -7   5   29.21   11.29
   7  -7   5   -3.63    7.85
  -7  -7  -5    5.81    9.38
  -8  -7  -5   14.46   10.99
   8  -7   5   12.74   10.03
  -9  -7  -5   33.22   12.82
   9  -7   5   27.09    9.46
  10  -7   5    1.12    9.39
 -10  -7  -5   -5.03    8.58
   7   8  -5    1.78    6.34
   7  -8  -5    7.84    9.72
  -6  -8   5   46.82   13.02
   6  -8  -5   48.96   13.11
  -5  -8   5   33.47   11.40
   5  -8  -5   21.94    8.70
  -4  -8   5   11.84    8.07
  -3  -8   5    9.19    7.43
  -2  -8   5   21.44    8.31
  -1  -8   5   14.01    6.63
   0  -8   5    4.80    6.18
   1  -8   5   27.87    9.74
   2  -8   5   24.18   11.88
   3  -8   5   14.62    7.88
   4  -8   5   -5.28    8.00
   5  -8   5    3.95    6.77
  19   0  -6   53.79   17.96
  18   0  -6  178.22   29.27
  17   0  -6   48.12   14.96
  16   0  -6  313.18   35.03
  15   0  -6   99.98   20.18
  14   0  -6  305.31   29.89
  13   0  -6  392.45   33.84
  12   0  -6    9.84    8.68
  11   0  -6  182.75   21.28
  10   0  -6   -2.00    2.26
  10   0  -6   -9.97    7.67
   9   0  -6  966.17   44.57
   8   0  -6  107.96   14.16
   7   0  -6  266.87   20.73
   6   0  -6  382.58   23.11
   5   0  -6 1550.16   44.49
   4   0  -6  914.84   28.36
   4   0  -6  925.59   31.52
   3   0  -6 2255.86   48.04
   3   0  -6 2265.29   47.83
   2   0  -6 2251.97   45.19
   2   0  -6 2278.06   48.74
  -1   0   6 2307.00   44.05
   1   0  -6 2349.21   50.55
   0   0   6 5851.79   75.90
   0   0  -6 5777.41   88.39
   1   0   6 3143.69   50.58
  -1   0  -6 3294.36   63.82
   2   0   6 1252.45   29.79
  -2   0  -6 1300.14   39.64
   3   0   6 3511.85   55.24
  -3   0  -6 3444.83   69.22
   4   0   6 1046.41   28.68
  -4   0  -6 1038.67   37.07
   5   0   6 4517.28   69.36
  -5   0  -6 4598.69   85.25
   6   0   6 1016.21   31.27
  -6   0  -6  961.59   38.22
   7   0   6 2577.24   54.66
  -7   0  -6 2610.91   65.13
   8   0   6  854.70   31.53
  -8   0  -6  819.33   36.00
   9   0   6  444.83   23.74
  -9   0  -6  390.98   25.39
  10   0   6   60.10    9.36
 -10   0  -6   43.94    8.57
  11   0   6  773.54   34.87
 -11   0  -6  717.18   36.17
 -12   0  -6   56.42   10.96
  12   0   6   43.78    9.16
 -13   0  -6  158.33   18.23
  13   0   6  198.55   19.65
 -14   0  -6   42.36   10.83
  14   0   6   53.67   11.42
 -15   0  -6   98.55   15.14
  15   0   6  121.20   17.47
  16   0   6    8.53    5.47
  17   0   6   44.07   12.01
  19  -1  -6   14.92   10.42
  19   1  -6   42.51   18.56
  18   1  -6   89.96   21.36
  18  -1  -6   61.31   16.87
  17  -1  -6   14.63    8.65
  17   1  -6   10.84   11.67
  16  -1  -6  162.37   24.46
  16   1  -6  198.50   27.10
  15  -1  -6   40.91   13.03
  15   1  -6   51.13   12.87
  14  -1  -6  261.52   28.42
  14   1  -6  338.90   32.04
  13  -1  -6   76.34   15.86
  13   1  -6   85.35   15.86
  12   1  -6 1053.96   53.08
  12  -1  -6 1008.42   52.29
  11  -1  -6   12.46    6.62
  11   1  -6    1.14    5.97
  10  -1  -6 1188.19   33.07
  10  -1  -6 1226.84   53.97
  10   1  -6 1245.49   52.38
   9  -1  -6   51.77   12.00
   9  -1  -6   69.92    8.07
   8  -1  -6 1820.92   59.88
   8   1  -6 1812.88   56.82
   7  -1  -6   42.88    9.19
   7   1  -6   46.44    5.54
   7   1  -6   29.61    6.21
   6  -1  -6 1535.31   49.31
   6   1  -6 1544.68   47.14
   6   1  -6 1512.80   34.29
   5   1  -6   40.34    6.09
   5  -1  -6   23.27    6.28
   5   1  -6   27.59    6.63
   4  -1  -6 2697.23   58.21
   4   1  -6 2620.37   56.44
   4   1  -6 2601.00   50.10
   3  -1  -6    5.50    3.61
   3   1  -6   -3.97    2.71
   3   1  -6    3.66    2.57
  -3  -1   6   -7.83    4.51
   2   1  -6 2455.49   50.90
  -2  -1   6 2421.84   50.42
   2  -1  -6 2399.72   46.71
   1   1  -6  145.56   12.16
   1  -1  -6  161.53   10.11
  -1  -1   6  160.70   12.12
   0   1  -6 1547.19   41.55
   0  -1   6 1510.45   37.60
   0  -1  -6 1564.29   30.45
  -1   1  -6  186.98   14.35
   1   1   6  162.25    8.56
   1  -1   6  198.15   13.18
  -2   1  -6 1515.74   43.57
   2   1   6 1579.67   27.57
   2  -1   6 1562.69   38.71
  -2  -1  -6 1544.62   44.61
   3   1   6  127.68    7.37
  -3  -1  -6  114.09   12.11
   3  -1   6  117.37   10.52
  -3   1  -6  137.35   13.07
  -4   1  -6  993.69   36.73
  -4  -1  -6  989.41   36.81
   4   1   6 1005.93   22.88
   4  -1   6  993.99   32.00
  -5   1  -6  272.47   19.14
   5   1   6  287.43   12.73
   5  -1   6  284.04   17.58
  -5  -1  -6  273.77   19.82
  -6   1  -6  629.73   30.52
   6   1   6  613.56   20.53
   6  -1   6  586.00   26.22
  -6  -1  -6  556.09   29.40
  -7   1  -6  245.02   19.50
   7   1   6  279.39   14.94
  -7  -1  -6  250.09   19.89
   7  -1   6  293.22   19.13
  -8   1  -6  292.42   21.73
   8  -1   6  307.17   21.01
   8   1   6  272.90   15.89
  -8  -1  -6  257.07   20.20
   9  -1   6  191.23   17.21
   9   1   6  175.22   13.85
  -9  -1  -6  154.65   16.87
  -9   1  -6  194.13   18.31
 -10   1  -6  111.96   15.33
 -10  -1  -6   83.73   12.45
  10  -1   6  120.80   15.02
  10   1   6  117.59   11.93
  11  -1   6  256.06   21.78
 -11  -1  -6  254.95   21.65
  11   1   6  265.72   18.85
 -11   1  -6  255.68   22.33
  12  -1   6   86.86   14.24
 -12   1  -6   71.15   11.97
  12   1   6   81.07   11.19
 -13   1  -6   34.89    9.27
  13  -1   6   55.23   10.90
  13   1   6   66.27   11.05
 -14   1  -6   24.75    8.34
  14  -1   6   45.37   11.12
  14   1   6   19.08    7.82
  15  -1   6  159.10   20.40
  15   1   6  144.80   17.85
 -15   1  -6  125.48   17.01
  16  -1   6   32.97    9.80
  16   1   6   16.96    6.73
  17  -1   6   40.41   12.92
  17   1   6   47.33   10.77
  18   2  -6    2.80    9.43
  18  -2  -6   -1.12    8.27
  17  -2  -6  144.04   24.00
  17   2  -6  157.43   26.25
  16  -2  -6   14.63    7.94
  16   2  -6   -8.05   12.07
  15  -2  -6  279.33   30.97
  15   2  -6  298.61   32.51
  14  -2  -6   13.99   11.10
  14   2  -6    8.14    6.93
  13  -2  -6  402.34   33.18
  13   2  -6  389.64   33.31
  12  -2  -6   38.00   12.07
  12   2  -6   55.88   13.45
  11  -2  -6  766.24   44.02
  11   2  -6  807.91   43.92
  10  -2  -6    1.40    6.61
  10   2  -6    7.32    5.53
  10  -2  -6    9.26    4.48
   9  -2  -6 1371.38   55.30
   9  -2  -6 1443.43   43.53
   9   2  -6 1329.40   51.40
   9   2  -6 1432.15   30.33
   8  -2  -6  182.45   15.36
   8  -2  -6  149.70   17.80
   8   2  -6  192.11   18.26
   8   2  -6  174.34   10.84
   7   2  -6  642.22   22.63
   7  -2  -6  664.24   29.20
   7  -2  -6  645.01   34.56
   7   2  -6  680.71   33.00
   6  -2  -6  457.56   27.45
   6   2  -6  490.39   26.46
   5  -2  -6 2567.77   63.64
   5   2  -6 2641.60   61.54
  -4  -2   6  215.82   16.31
   4  -2  -6  218.67   17.27
  -3  -2   6 1640.45   45.17
   3  -2  -6 1610.20   43.34
   2  -2  -6  448.63   20.42
  -2  -2   6  470.07   22.95
   1  -2  -6  519.60   19.95
  -1  -2   6  555.32   24.67
   0  -2   6  228.09   15.78
   0  -2  -6  224.25   11.23
   1  -2   6  657.63   26.75
  -1  -2  -6  591.84   15.25
   2  -2   6  551.85   24.91
   3  -2   6    7.71    3.89
   4  -2   6  117.95   11.23
   5   2   6   77.89    4.27
   5  -2   6   73.09   10.19
   6   2   6   13.23    2.60
   6  -2   6   14.10    5.90
   7  -2   6   32.46    7.64
   7   2   6   47.20    5.07
   8  -2   6   83.69   11.95
   8   2   6   77.75    7.49
   9  -2   6    8.95    6.55
   9   2   6    0.13    3.01
  10  -2   6   74.56   12.74
  10   2   6   76.51    9.16
  11  -2   6    3.67    5.08
  11   2   6    2.90    3.01
  12   2   6   47.07    8.07
  12  -2   6   39.55   10.60
 -12   2  -6   28.22   10.28
 -13   2  -6    2.58    5.56
  13  -2   6    2.93    5.13
  13   2   6    6.45    4.60
 -14   2  -6   54.33   12.88
  14  -2   6   59.18   13.61
  14   2   6   61.39   10.97
 -15   2  -6   58.04   13.29
  15  -2   6   64.46   14.00
  16  -2   6   77.79   15.01
 -16   2  -6   71.62   14.57
  17  -2   6    2.73    9.17
  18  -3  -6   -5.17   12.22
  18   3  -6   -3.38   12.22
  17  -3  -6   25.42   14.84
  17   3  -6   12.90   12.78
  16  -3  -6   19.00   13.41
  16   3  -6    2.81   11.39
  15  -3  -6   70.26   18.18
  15   3  -6   86.17   20.24
  14  -3  -6    1.42    8.21
  14   3  -6   -6.16   10.08
  13  -3  -6  119.43   19.87
  13   3  -6  133.29   20.70
  12  -3  -6   -3.36    8.46
  12   3  -6    3.65    7.25
  11  -3  -6   35.04   10.40
  11   3  -6   48.32   12.08
  10  -3  -6    2.80    4.40
  10   3  -6   10.12    6.01
  10  -3  -6    9.64    5.72
   9  -3  -6   -6.41    6.44
   9  -3  -6    3.26    4.30
   9   3  -6   -2.24    4.75
   8  -3  -6    9.90    5.45
   8   3  -6   -0.73    4.62
   8  -3  -6   -1.06    5.89
   7  -3  -6   -9.21    6.66
   7  -3  -6   -6.31    6.63
   7   3  -6    6.34    5.79
   6  -3  -6   -9.70    6.27
   6  -3  -6   -1.67    4.29
   6   3  -6   -1.20    4.52
   5  -3  -6   21.14    6.16
  -5  -3   6   24.10    6.77
   4  -3  -6   84.31   10.74
  -4  -3   6   89.62   11.60
   4  -3  -6  107.00   13.44
   3  -3  -6    1.61    3.21
  -3  -3   6    1.42    3.83
  -2  -3   6  175.14   15.14
   2  -3  -6  165.90   12.23
  -1  -3   6  116.84   12.62
   1  -3  -6  108.84    8.65
   0  -3   6  476.46   25.38
   0  -3  -6  490.46   15.34
   1  -3   6   30.71    6.34
  -1  -3  -6   37.68    2.77
   2  -3   6  390.79   23.16
   3  -3   6   10.45    5.74
   4  -3   6  113.53   13.65
   5  -3   6   31.75    7.41
   6  -3   6  527.86   30.13
   7  -3   6   12.58    6.30
   8  -3   6  405.82   28.30
   9  -3   6   12.18    6.69
  10  -3   6  335.29   26.90
  11  -3   6    3.25    5.70
  12  -3   6  104.52   16.98
  13  -3   6   52.33   13.69
  14  -3   6  109.77   18.10
 -15   3  -6    2.65    6.35
  15  -3   6  -12.01   10.54
 -16   3  -6   11.50    7.97
  16  -3   6    3.83   10.85
  17   4  -6   -8.28   12.43
  17  -4  -6    3.65    9.39
  16   4  -6   19.81   11.50
  16  -4  -6   15.69   10.28
  15   4  -6   -2.77   10.44
  15  -4  -6   10.81    9.38
  14  -4  -6   29.72    9.79
  14   4  -6   38.77   12.93
  13  -4  -6  -11.79   11.62
  13   4  -6   10.07    8.56
  12  -4  -6   13.10    7.04
  12   4  -6   41.74   12.65
  11  -4  -6    3.67    5.92
  11   4  -6    5.72    7.04
  10  -4  -6   -0.70    8.37
  10   4  -6    0.37    6.99
   9  -4  -6   16.32    6.34
   9  -4  -6   38.87   10.15
   9   4  -6   23.03    7.99
   8  -4  -6   -2.90    7.80
   8  -4  -6   12.77    6.83
   8   4  -6   11.55    5.22
   7  -4  -6   17.63    7.22
   7  -4  -6    2.84    4.77
   7   4  -6   15.81    7.15
   6   4  -6   -0.80    4.42
  -6  -4   6    6.97    4.52
   6  -4  -6    4.48    5.47
   6  -4  -6    4.70    4.78
  -5  -4   6    5.32    5.39
   5  -4  -6    5.81    5.28
   5  -4  -6   13.49    6.25
  -4  -4   6    0.46    3.68
   4  -4  -6   -0.48    5.63
   4  -4  -6    0.16    3.44
  -3  -4   6   -1.02    3.97
   3  -4  -6   -4.62    4.03
   3  -4  -6    0.85    3.43
  -2  -4   6   26.07    6.40
   2  -4  -6   17.15    7.01
   2  -4  -6   15.36    4.36
  -1  -4   6    3.74    4.06
   1  -4  -6   -5.73    5.68
   1  -4  -6    0.09    2.39
   0  -4   6    4.24    4.72
   0  -4  -6   10.81    2.62
   1  -4   6  158.00   16.09
   2  -4   6    6.37    5.26
   3  -4   6   98.16   12.93
   4  -4   6   14.13    6.25
   5  -4   6  102.40   14.07
   6  -4   6   15.16    7.51
   7  -4   6  235.26   22.65
   8  -4   6   23.24    8.50
   9  -4   6  167.78   20.08
  10  -4   6   53.40   12.18
  11  -4   6  102.70   17.98
  12  -4   6   -5.66    7.78
  13  -4   6   74.29   15.87
  14  -4   6   22.14   10.95
  15  -4   6   35.23    9.66
  15   5  -6   -7.14   10.81
  15  -5  -6   19.48   14.04
  14   5  -6   38.97   12.97
  14  -5  -6   20.48   11.85
  13   5  -6    3.18    7.56
  13  -5  -6   -4.81    7.96
  12   5  -6   27.66   11.17
  12  -5  -6   13.42    7.26
  11   5  -6   -5.46    6.16
  11  -5  -6    5.28    7.26
  10   5  -6   81.13   15.21
  10  -5  -6   83.10   16.46
   9   5  -6   36.81    9.94
   9  -5  -6   53.29   13.03
   8  -5  -6  161.31   19.26
   8   5  -6  179.77   19.83
   7   5  -6   84.94   14.23
   7  -5  -6   68.91   13.94
   7  -5  -6   84.36   14.06
   6  -5  -6   67.97   12.81
  -6  -5   6   97.98   14.39
   6  -5  -6   93.17   14.09
  -5  -5   6  316.42   24.96
   5  -5  -6  305.53   22.84
   5  -5  -6  295.35   26.59
   4  -5  -6   11.29    4.61
  -4  -5   6    7.88    5.93
   4  -5  -6   19.30    8.29
   3  -5  -6  347.91   29.56
   3  -5  -6  328.08   20.47
  -3  -5   6  382.29   26.51
  -2  -5   6   30.21    8.80
   2  -5  -6   20.39   10.03
   2  -5  -6   43.47    6.98
  -1  -5   6  300.70   23.50
   1  -5  -6  251.92   14.80
   1  -5  -6  270.02   25.93
   0  -5  -6   28.85    9.55
   0  -5  -6    9.77    3.14
   0  -5   6   15.30    7.57
   1  -5   6  284.56   23.52
  -1  -5  -6  264.28   25.24
   2  -5   6    7.34    5.31
  -2  -5  -6    2.59    5.97
   3  -5   6  254.06   22.70
  -3  -5  -6  270.90   25.65
   4  -5   6   10.30    6.58
  -4  -5  -6   12.68    7.89
   5  -5   6   83.65   13.64
  -5  -5  -6   95.74   15.73
   6  -5   6    8.93    7.44
  -6  -5  -6    1.92    7.39
  -7  -5  -6   43.79    9.55
   7  -5   6   51.62   12.02
   8  -5   6   -8.83    9.62
  -8  -5  -6  -12.26   11.43
   9  -5   6   88.09   17.33
  -9  -5  -6   58.57   13.21
  10  -5   6   14.92   10.26
 -10  -5  -6   14.91    7.66
  11  -5   6    2.60    6.91
 -11  -5  -6   -3.62    9.10
 -12  -5  -6    4.26    7.54
  12  -5   6    1.00    8.09
 -13  -5  -6    8.21    8.42
  13  -5   6    7.52   10.50
  14  -5   6   15.00   10.22
  13   6  -6   11.36   11.38
  13  -6  -6    0.14    7.59
  12   6  -6   -5.87    8.70
  12  -6  -6  -12.68    9.38
  11   6  -6    9.63    8.10
  11  -6  -6   22.32   11.03
  10   6  -6    8.45    6.02
  10  -6  -6   21.51   10.45
   9  -6  -6   12.97    8.07
   9   6  -6    5.45    5.64
   8  -6  -6   -5.82    7.52
   8   6  -6   14.46    7.19
   7   6  -6    1.71    5.84
   7  -6  -6  -13.18    9.49
   6  -6  -6    0.35    7.62
  -6  -6   6   19.03    8.09
   6  -6  -6   17.30    7.51
  -5  -6   6   28.16    8.66
   5  -6  -6   34.57   11.15
   5  -6  -6   41.61    8.93
  -4  -6   6   28.59    8.88
   4  -6  -6   18.58    6.34
   4  -6  -6   22.46    9.84
   3  -6  -6    3.86    6.07
  -3  -6   6   -2.89    5.38
   3  -6  -6    7.05    5.24
   2  -6  -6   52.03   13.73
  -2  -6   6   47.83   10.77
   2  -6  -6   38.68    7.52
   1  -6  -6   18.07    9.92
  -1  -6   6   27.13    9.01
   1  -6  -6   12.79    4.42
   0  -6  -6   11.81    9.60
   0  -6   6   -6.36    7.87
  -1  -6  -6    6.70    8.80
   1  -6   6    5.86    5.24
  -2  -6  -6   12.87    7.85
   2  -6   6    5.30    5.53
  -3  -6  -6   18.42    5.63
   3  -6   6   18.58    7.63
  -4  -6  -6   74.00   14.98
   4  -6   6   37.48   11.13
  -5  -6  -6   26.64    9.12
   5  -6   6   17.32    8.00
  -6  -6  -6    8.84    7.20
   6  -6   6    2.09    7.85
  -7  -6  -6   19.40    8.93
   7  -6   6    8.11    7.95
  -8  -6  -6   -6.20    9.17
   8  -6   6   27.33   11.73
  -9  -6  -6   15.67    7.75
   9  -6   6    4.71    8.14
 -10  -6  -6    8.00    8.28
  10  -6   6    9.49   10.83
 -11  -6  -6    8.77   10.97
  11  -6   6    1.46    6.84
 -12  -6  -6   -6.54    8.87
  12  -6   6   -0.56    6.77
  11   7  -6   13.39    8.59
  11  -7  -6    1.64    8.81
  10  -7  -6    2.94    8.02
  10   7  -6   15.98   10.01
   9  -7  -6   -5.48    8.22
   9   7  -6   13.75    8.71
   8  -7  -6   -6.29    8.24
   8   7  -6    6.11    5.70
   7   7  -6    5.44    6.16
   7  -7  -6   -5.47    8.85
  -7  -7   6   17.62    8.49
  -6  -7   6   -4.50    8.71
   6  -7  -6  -12.45    7.92
  -5  -7   6   -1.20    8.08
   5  -7  -6   13.04    6.10
   4  -7  -6   14.52    8.13
  -4  -7   6    5.61    5.74
   3  -7  -6   37.38    8.63
   3  -7  -6   51.88   16.02
  -3  -7   6   40.73   11.38
   2  -7  -6   28.75   10.51
  -2  -7   6   11.88    5.83
   1  -7  -6   -3.57   10.16
  -1  -7   6   14.59    6.71
   0  -7   6   20.35    9.83
   0  -7  -6   16.93   10.11
  -1  -7  -6   25.63   10.39
   1  -7   6   18.83   10.48
  -2  -7  -6   58.76   14.63
   2  -7   6   68.00   14.66
  -3  -7  -6   14.26   10.25
   3  -7   6    4.50    6.86
  -4  -7  -6  104.04   20.06
   4  -7   6   83.16   16.97
  -5  -7  -6   22.42    8.97
   5  -7   6   14.13    8.38
   6  -7   6   37.03   11.47
  -6  -7  -6   42.29   15.51
   7  -7   6   21.89   10.72
  -7  -7  -6    4.56   10.42
   8  -7   6   64.67   16.68
  -8  -7  -6  132.62   22.44
  -9  -7  -6   10.68   10.40
   9  -7   6  -16.01   10.67
  -6  -8   6    3.57    8.86
  -5  -8   6   49.47   13.75
  -4  -8   6    2.36    6.16
  -3  -8   6   32.35   11.48
  -2  -8   6    5.47    7.76
  -1  -8   6    1.80    7.74
   0  -8   6   13.27    7.74
   1  -8   6    7.38    7.39
  -2  -8  -6   -8.66   11.08
   2  -8   6    4.30    6.83
  -3  -8  -6   -2.02    9.92
   3  -8   6    1.97    8.08
  -4  -8  -6   -3.11    9.11
   4  -8   6   -5.21    7.51
  19   0  -7    8.40    9.25
  18   0  -7   -3.10   10.68
  17   0  -7   10.96   12.85
  16   0  -7   -5.30    9.27
  15   0  -7    2.90    9.60
  14   0  -7   11.02   10.60
  13   0  -7  -10.57    8.69
  12   0  -7    2.80    7.78
  11   0  -7   -0.21    8.04
  10   0  -7    3.27    6.73
   9   0  -7   -3.69    5.74
   8   0  -7    2.76    4.47
   7   0  -7   -3.19    4.13
   6   0  -7    7.83    4.52
   5   0  -7    6.43    3.47
   4   0  -7   -4.70    3.83
   4   0  -7   -0.05    2.45
   3   0  -7    2.34    2.43
   3   0  -7    0.24    2.85
   2   0  -7   -1.33    2.71
   2   0  -7    0.18    2.99
  -1   0   7   -2.95    2.44
   1   0  -7   -5.37    4.11
   0   0   7   -3.93    3.13
   0   0  -7    4.48    3.54
   1   0   7   -0.06    2.42
  -1   0  -7   -2.13    4.14
  -2   0  -7   -0.53    2.90
   2   0   7    2.08    2.25
  -3   0  -7    1.95    3.66
   3   0   7   -3.85    3.10
  -4   0  -7   -6.45    4.73
   4   0   7   -1.05    2.92
  -5   0  -7    8.68    5.49
   5   0   7   -2.22    3.25
  -6   0  -7    4.13    5.52
   6   0   7   -2.43    3.31
   7   0   7   -0.82    3.16
  -7   0  -7    1.76    4.10
   8   0   7   -2.29    3.33
  -8   0  -7   -1.71    5.03
   9   0   7   -1.78    4.25
  -9   0  -7   -1.79    4.82
  10   0   7   -4.21    4.59
 -10   0  -7   -3.75    4.89
 -11   0  -7   -5.27    4.39
  11   0   7   -4.29    4.77
 -12   0  -7    8.11    6.35
  12   0   7    9.91    5.88
 -13   0  -7    2.62    7.15
  13   0   7    1.43    5.61
 -14   0  -7   -7.03    7.41
  14   0   7   -1.23    5.72
 -15   0  -7   -5.69    7.56
  15   0   7    3.90    5.91
  16   0   7   -3.16    7.91
  17   0   7   -2.48    5.86
  18   1  -7    2.01   10.38
  18  -1  -7   15.70   12.87
  17  -1  -7    9.72   10.84
  17   1  -7    3.65   11.36
  16  -1  -7   -1.73    7.80
  16   1  -7    1.34    9.89
  15  -1  -7    4.64    7.19
  15   1  -7   -3.93   10.70
  14  -1  -7   50.68   15.92
  14   1  -7   18.74   10.08
  13   1  -7  284.93   28.83
  13  -1  -7  258.54   28.86
  12   1  -7   55.26   14.21
  12  -1  -7   46.01   11.27
  11  -1  -7   86.51    9.28
  11   1  -7   97.58   16.31
  11  -1  -7   72.11   13.69
  10  -1  -7  578.86   37.74
  10  -1  -7  517.80   23.02
  10   1  -7  539.91   35.27
   9   1  -7  111.68   14.94
   9  -1  -7   94.01   14.98
   8  -1  -7 1252.17   50.42
   8   1  -7 1341.16   49.50
   8   1  -7 1255.87   31.73
   7  -1  -7  126.43   15.51
   7   1  -7  135.82   14.90
   7   1  -7  147.23   11.17
   6  -1  -7 1322.06   46.61
   6   1  -7 1337.72   44.92
   6   1  -7 1345.43   35.58
   5   1  -7    1.18    2.46
   5  -1  -7    8.76    5.84
   5   1  -7    1.50    3.90
   4  -1  -7 1166.53   38.06
   4   1  -7 1223.42   39.01
   4   1  -7 1167.83   35.11
   3   1  -7    9.65    5.42
  -3  -1   7    4.71    2.98
   3  -1  -7    7.09    3.96
   3   1  -7    6.44    3.99
  -2  -1   7 1591.89   42.53
   2  -1  -7 1586.12   38.83
   2   1  -7 1659.61   44.16
  -1  -1   7  114.32   10.72
   1   1  -7  132.24   12.51
   1  -1  -7  131.45    9.78
   0   1  -7  829.17   32.30
   0  -1   7  853.48   29.24
   0  -1  -7  833.35   23.46
  -1   1  -7  104.78   11.59
  -1  -1  -7  100.42   11.97
   1  -1   7  100.08    9.89
   1   1   7   98.79    7.39
  -2   1  -7  205.01   16.77
   2  -1   7  198.00   13.90
   2   1   7  202.76   10.22
  -2  -1  -7  203.97   16.87
  -3   1  -7  155.90   15.10
   3   1   7  144.67    8.46
   3  -1   7  130.63   11.61
  -3  -1  -7  159.04   15.27
  -4   1  -7  490.67   26.90
   4   1   7  485.17   16.60
   4  -1   7  469.01   22.90
  -4  -1  -7  495.47   27.61
  -5  -1  -7   10.97    4.85
   5   1   7   13.56    3.00
   5  -1   7   -0.65    3.97
  -5   1  -7   10.56    4.09
   6   1   7   28.81    4.52
   6  -1   7   33.22    6.12
  -6  -1  -7   27.07    6.93
  -6   1  -7   45.79    9.64
  -7   1  -7   -4.93    5.81
   7   1   7    2.76    2.89
   7  -1   7    6.80    4.27
  -7  -1  -7    1.62    4.20
  -8   1  -7    4.15    5.82
  -8  -1  -7    5.69    5.54
   8  -1   7   -0.40    3.50
   8   1   7    8.35    3.85
  -9  -1  -7    1.78    5.65
   9  -1   7   16.23    6.35
   9   1   7   16.14    4.90
  -9   1  -7   18.11    6.55
 -10  -1  -7   18.17    7.64
  10  -1   7   27.23    7.00
  10   1   7   38.55    6.95
 -10   1  -7   17.23    6.51
 -11  -1  -7   -4.80    5.45
 -11   1  -7    2.11    6.60
  11   1   7   -2.35    4.50
 -12   1  -7   16.75    7.98
  12  -1   7   19.17    8.35
  12   1   7   19.09    6.52
  13  -1   7   -0.34    5.49
  13   1   7    0.85    4.22
 -14   1  -7   43.14   10.39
  14  -1   7   33.27    9.92
  14   1   7   51.01   10.73
  15  -1   7   22.78   10.86
  15   1   7   31.29    9.14
 -15   1  -7    8.81    5.70
 -16   1  -7   -2.45    7.23
  16  -1   7   -2.23    7.84
  16   1   7    8.04    8.42
  17  -1   7   50.57   11.75
  18  -2  -7   12.09   11.72
  18   2  -7   17.65   13.91
  17  -2  -7   36.75   14.11
  17   2  -7   53.56   17.44
  16  -2  -7   62.03   15.86
  16   2  -7   44.28   16.70
  15  -2  -7   33.07   11.85
  15   2  -7   34.17   14.74
  14  -2  -7   49.82   14.26
  14   2  -7   43.23   13.58
  13  -2  -7   81.39   15.82
  13   2  -7  132.53   21.22
  12  -2  -7   14.03   10.82
  12   2  -7   -4.64    7.33
  11  -2  -7   56.74   12.11
  11  -2  -7   66.32    9.90
  11   2  -7   68.39   13.61
  10  -2  -7   -5.84    4.46
  10   2  -7   -9.47    8.77
  10  -2  -7    9.94    8.83
   9  -2  -7  361.31   22.24
   9  -2  -7  342.13   28.21
   9   2  -7  337.71   26.16
   9   2  -7  347.70   16.14
   8  -2  -7   46.93   11.46
   8  -2  -7   33.27    6.34
   8   2  -7   25.04    8.33
   8   2  -7   33.90    5.58
   7  -2  -7   69.45   12.76
   7   2  -7   67.05    7.82
   7   2  -7   76.11   11.45
   6  -2  -7    6.58    4.62
   6   2  -7    5.38    2.74
   6   2  -7    7.59    5.36
   5  -2  -7  575.97   29.85
   5   2  -7  555.25   28.67
  -4  -2   7  149.17   14.57
   4  -2  -7  157.57   14.73
  -3  -2   7  135.27   13.74
   3  -2  -7  150.15   13.53
  -2  -2   7  489.33   24.99
   2  -2  -7  488.27   22.26
  -1  -2   7  113.86   11.87
   1  -2  -7   99.12    8.99
   0  -2   7  383.71   21.63
   0  -2  -7  377.19   15.80
   1  -2   7   11.15    4.60
  -1  -2  -7    4.56    1.64
   2  -2   7  302.22   19.29
  -2  -2  -7  318.88   10.30
   3  -2   7  688.17   29.72
  -3  -2  -7  639.14   12.55
   4  -2   7 1404.27   43.95
   5  -2   7  228.54   17.69
   6   2   7  569.89   15.04
   6  -2   7  592.05   29.97
   7   2   7  111.71    7.71
   7  -2   7  111.02   14.18
   8   2   7  200.75   11.56
   8  -2   7  184.68   18.38
   9   2   7   25.98    4.80
   9  -2   7   32.50    9.16
 -10   2  -7  205.31   21.25
  10   2   7  219.56   14.40
  10  -2   7  214.48   20.95
 -11   2  -7   71.56   13.45
  11  -2   7   83.41   14.44
  11   2   7   73.98    9.08
 -12   2  -7  115.69   17.04
  12  -2   7  111.92   16.09
  12   2   7  100.03   11.31
 -13   2  -7   10.00    5.41
  13  -2   7   13.35    7.47
 -14   2  -7   21.68    9.80
  14  -2   7   27.60   10.70
  15  -2   7   16.69    9.41
 -15   2  -7   11.76    9.16
 -16   2  -7   39.14   12.75
  16  -2   7   22.61   11.49
  17  -3  -7    6.99   11.39
  17   3  -7   -1.48   11.52
  16  -3  -7   68.67   18.24
  16   3  -7   69.57   18.04
  15  -3  -7   69.64   16.62
  15   3  -7   67.71   17.32
  14  -3  -7   41.51   13.24
  14   3  -7   55.75   14.43
  13  -3  -7   41.68   13.90
  13   3  -7   47.08   13.33
  12  -3  -7  100.76   18.11
  12   3  -7   94.95   16.45
  11  -3  -7   56.66   13.31
  11  -3  -7   53.53    9.82
  11   3  -7   67.47   13.73
  10  -3  -7   22.95    8.56
  10   3  -7   13.66    3.65
  10   3  -7    7.97    6.37
  10  -3  -7   16.82    5.57
   9  -3  -7   30.87    7.75
   9   3  -7   30.93    8.40
   9  -3  -7   34.08    9.90
   8  -3  -7   52.43    9.79
   8  -3  -7   43.00    8.84
   8   3  -7   64.06   12.13
   7  -3  -7   15.94    5.71
   7  -3  -7   27.44    8.31
   7   3  -7   28.68    8.35
   6  -3  -7   38.44    9.19
   6  -3  -7   37.18    9.15
   6   3  -7   40.52    8.11
   5  -3  -7   73.69   11.25
  -5  -3   7   99.56   13.19
   4  -3  -7   58.60    9.29
  -4  -3   7   48.24    9.42
   3  -3  -7  186.79   14.97
  -3  -3   7  187.48   17.18
   2  -3  -7   19.49    5.02
  -2  -3   7   24.98    6.48
  -1  -3   7  256.91   19.13
   1  -3  -7  221.27   13.24
   0  -3  -7    8.33    2.33
   0  -3   7   11.79    5.10
   1  -3   7  896.62   36.06
   2  -3   7   98.71   12.56
   3  -3   7  366.44   23.64
   4  -3   7  155.31   16.27
   5  -3   7  898.18   39.23
   6  -3   7   62.71   12.13
   7  -3   7  403.31   27.24
   8  -3   7   39.01    9.71
   9  -3   7  492.25   32.83
  10  -3   7   30.36    9.02
  11  -3   7   57.30   11.87
  12  -3   7  141.67   19.04
  13  -3   7   65.63   15.42
  14  -3   7    9.27    7.49
 -14   3  -7    3.74    7.45
 -15   3  -7   29.90   10.96
  15  -3   7   31.61   11.71
  16  -3   7   12.00   10.01
 -16   3  -7    6.34    8.72
  16  -4  -7    5.31    9.89
  16   4  -7   12.97   11.44
  15  -4  -7   21.35   13.74
  15   4  -7   -9.08    9.16
  14  -4  -7   13.37    9.33
  14   4  -7   23.95   11.82
  13  -4  -7   65.82   15.16
  13   4  -7   23.73   10.55
  12  -4  -7   -7.63    8.89
  12   4  -7   17.02    9.06
  11  -4  -7   39.48   12.91
  11   4  -7   52.61   12.05
  10  -4  -7   46.11    9.09
  10  -4  -7   36.76    9.90
  10   4  -7   57.27   13.00
   9  -4  -7   97.71   15.17
   9  -4  -7  149.87   18.92
   9   4  -7  162.17   19.97
   8  -4  -7   -2.29    7.63
   8  -4  -7   16.71    7.08
   8   4  -7   18.52    8.67
   7  -4  -7  224.63   21.30
   7  -4  -7  228.97   22.06
   7   4  -7  250.55   22.13
   6  -4  -7   10.34    4.64
   6   4  -7   29.14    9.53
   6  -4  -7   26.83    9.22
  -6  -4   7   24.82    7.38
  -5  -4   7  478.38   29.60
   5  -4  -7  497.98   32.48
   5  -4  -7  450.80   26.82
  -4  -4   7   38.86    8.86
   4  -4  -7   43.27   10.21
   4  -4  -7   44.53    8.01
  -3  -4   7  442.04   27.82
   3  -4  -7  432.77   30.03
   3  -4  -7  439.98   22.79
  -2  -4   7    4.44    4.08
   2  -4  -7   12.82    7.85
   2  -4  -7   16.57    5.14
  -1  -4   7  342.77   24.20
   1  -4  -7  356.98   16.33
   0  -4   7   26.89    7.62
   0  -4  -7   19.14    3.28
   1  -4   7  329.80   23.73
   2  -4   7   25.82    6.94
   3  -4   7   99.05   14.39
   4  -4   7   10.21    6.10
   5  -4   7  -11.91    8.48
   6  -4   7    5.92    5.79
   7  -4   7   -0.60    7.01
   8  -4   7  -10.96    9.29
   9  -4   7   20.52    9.27
  10  -4   7   13.67    9.57
  11  -4   7    0.21    5.72
  12  -4   7   -6.60    6.62
  13  -4   7    3.00    7.72
  14  -4   7   23.03   12.88
  15   5  -7    2.81    9.61
  15  -5  -7   -3.21    9.70
  14   5  -7   19.39   12.28
  14  -5  -7   -9.81    9.35
  13   5  -7   17.22    8.88
  13  -5  -7    0.27    7.93
  12   5  -7   22.67   10.01
  12  -5  -7    6.50    6.67
  11   5  -7    6.91    8.12
  11  -5  -7   -6.79    6.66
  10   5  -7  -12.89    9.32
  10  -5  -7    9.11    8.80
   9  -5  -7   24.61    9.60
   9   5  -7   10.11    6.51
   9  -5  -7   15.02    6.99
   8  -5  -7   19.27    8.93
   8  -5  -7   27.00   10.64
   8   5  -7   19.40    9.27
   7   5  -7    6.50    6.44
   7  -5  -7    7.94    5.60
   7  -5  -7   12.13    7.53
  -6  -5   7   26.51    9.66
   6  -5  -7   31.95   10.09
   6  -5  -7   36.55    9.49
  -5  -5   7   -0.75    5.98
   5  -5  -7   -3.69    8.41
   5  -5  -7    2.08    4.38
  -4  -5   7  133.12   16.33
   4  -5  -7  126.90   18.38
   4  -5  -7  113.76   13.37
  -3  -5   7   10.86    7.44
   3  -5  -7    1.82    7.26
   3  -5  -7    7.74    3.89
   2  -5  -7  -11.35    7.76
   2  -5  -7   -3.35    4.19
  -2  -5   7    1.40    4.83
  -1  -5   7   15.95    8.07
   1  -5  -7    0.30    7.05
   1  -5  -7    5.00    3.36
   0  -5   7  103.86   14.51
   0  -5  -7   77.66   14.17
   1  -5   7    3.44    5.90
  -1  -5  -7    1.73    7.13
   2  -5   7   22.85    6.33
  -2  -5  -7   42.42   12.73
   3  -5   7   51.75   12.35
  -3  -5  -7   50.04   11.52
   4  -5   7    7.10    5.10
  -4  -5  -7   -1.50    7.86
   5  -5   7   -1.80    6.86
  -5  -5  -7   -6.65    8.39
   6  -5   7   -9.69    7.33
  -6  -5  -7   -8.30   10.89
   7  -5   7    9.79    8.62
   8  -5   7   18.52    6.65
   9  -5   7   -3.17    7.10
  -9  -5  -7  -13.11   12.89
  10  -5   7   -1.26    8.10
 -10  -5  -7   -5.85   13.07
  11  -5   7    2.41   10.60
 -11  -5  -7    9.94    7.86
  12  -5   7    6.85    8.19
 -12  -5  -7    6.17    7.65
  13  -5   7    3.48    9.00
 -13  -5  -7   -3.18    8.61
  13   6  -7   -1.22    8.87
  13  -6  -7    7.87    8.91
  12   6  -7   20.37   12.00
  12  -6  -7   -6.69   10.53
  11   6  -7   19.78    9.02
  11  -6  -7   -0.38    9.86
  10   6  -7   14.94   10.12
  10  -6  -7   -2.86    8.34
   9  -6  -7   27.89   10.38
   9   6  -7   21.29    8.45
   8  -6  -7    1.83    6.19
   8   6  -7   13.48    9.64
   7  -6  -7    9.84    8.29
   7  -6  -7    3.14    5.14
  -6  -6   7   -4.65    7.05
   6  -6  -7   -4.41    7.86
   6  -6  -7   -0.33    6.32
  -5  -6   7   33.66    9.75
   5  -6  -7   45.00   10.61
  -4  -6   7   11.26    6.30
   4  -6  -7   39.70   10.44
   4  -6  -7   31.79    7.89
  -3  -6   7  124.93   17.07
   3  -6  -7  122.60   19.93
   3  -6  -7  125.21   13.55
  -2  -6   7   42.00   10.47
   2  -6  -7   33.81   11.52
   2  -6  -7   42.05    7.71
  -1  -6   7   59.02   12.27
   1  -6  -7   72.44   14.56
   0  -6   7   22.68    8.40
   0  -6  -7   26.10   11.02
   1  -6   7   40.44    9.90
  -1  -6  -7   56.60   13.58
  -2  -6  -7   38.32   12.84
   2  -6   7   20.86    8.67
   3  -6   7    6.73    5.99
  -3  -6  -7    5.99    6.48
   4  -6   7   19.72    7.38
  -4  -6  -7    4.81    8.09
   5  -6   7   -4.14    6.27
  -5  -6  -7    5.84    7.47
   6  -6   7   37.84   11.84
  -6  -6  -7   27.54    8.68
   7  -6   7   -1.91    7.81
  -7  -6  -7    9.41    7.88
   8  -6   7    4.48    5.93
  -8  -6  -7   -2.96    8.96
   9  -6   7   19.25   10.17
  -9  -6  -7    5.07   10.75
 -10  -6  -7   -6.58   12.03
  10  -6   7  -13.00   10.60
 -11  -6  -7    1.72    8.12
  11  -6   7   -3.13    9.99
  10  -7  -7   -4.48    9.98
  10   7  -7   -0.25    9.79
   9  -7  -7  -16.76    9.24
   9   7  -7   -2.60    9.15
   8  -7  -7   -8.79    9.33
   8   7  -7  -10.06    6.41
   7   7  -7   -2.50    6.64
  -7  -7   7    8.33    8.38
   7  -7  -7    5.24    6.91
  -6  -7   7    9.70    8.32
   6  -7  -7    3.46    7.13
   5  -7  -7   10.42    7.49
  -5  -7   7   14.06    7.36
   5  -7  -7   15.40    7.97
   4  -7  -7   25.70   13.08
  -4  -7   7    1.78    7.06
   3  -7  -7  -10.60    7.78
  -3  -7   7   -6.15    9.17
   2  -7  -7   14.91    8.62
  -2  -7   7   13.95    9.60
   1  -7  -7    5.40    7.20
  -1  -7   7    2.69    8.32
   0  -7   7  -12.44    7.09
   0  -7  -7   12.38   10.75
  -1  -7  -7   -0.14    9.89
   1  -7   7   -1.60    6.40
  -2  -7  -7    5.95    9.33
   2  -7   7   -3.91    6.57
   3  -7   7   -1.45    8.42
  -3  -7  -7  -11.26   10.02
  -4  -7  -7    6.34    9.54
   4  -7   7  -12.82   10.06
  -5  -7  -7    3.78    9.82
   5  -7   7    5.27    9.91
   6  -7   7    4.58    8.20
  -6  -7  -7    1.90    8.82
  -7  -7  -7    3.25    9.69
   7  -7   7   17.17   11.33
  -8  -7  -7    8.93    8.72
   8  -7   7  -12.43   12.01
  -5  -8   7   32.09   11.58
  -4  -8   7   14.39   10.61
  -3  -8   7    8.07    9.30
  -2  -8   7   -9.15   10.22
   1  -8  -7   13.27   12.69
  -1  -8   7   27.21   11.69
   0  -8  -7    7.20    9.17
   0  -8   7   10.40    9.59
   1  -8   7  -11.19    9.78
  -1  -8  -7    5.61   12.03
  -2  -8  -7   -0.16    9.50
   2  -8   7    1.63    8.06
  -3  -8  -7   13.26    8.25
   3  -8   7   17.41    8.69
  18   0  -8   13.19   12.10
  17   0  -8  254.99   32.97
  16   0  -8    9.20    9.87
  15   0  -8  346.08   36.31
  14   0  -8   15.38   11.80
  13   0  -8  315.00   31.63
  12   0  -8   22.48   11.88
  11   0  -8  819.43   46.57
  10   0  -8    2.42    5.17
   9   0  -8  631.63   37.00
   8   0  -8  -11.78    7.34
   7   0  -8  751.77   36.32
   6   0  -8   23.86    7.28
   5   0  -8  598.74   29.11
   5   0  -8  617.05   26.57
   4   0  -8    6.48    3.87
   4   0  -8    3.55    4.47
   3   0  -8  126.91   12.56
   3   0  -8  124.39   11.80
   2   0  -8  873.22   34.27
   2   0  -8  921.73   31.18
  -1   0   8  397.33   19.58
   1   0  -8  384.21   22.75
   0   0   8  327.62   16.88
   0   0  -8  277.37   19.79
   1   0   8  198.59   13.22
  -1   0  -8  210.66   17.02
   2   0   8 1357.91   35.15
  -2   0  -8 1371.96   46.16
   3   0   8    6.07    3.57
  -3   0  -8   12.00    5.71
   4   0   8 2680.03   52.87
  -4   0  -8 2648.86   68.40
   5   0   8    0.47    2.59
  -5   0  -8   14.37    5.87
   6   0   8 2341.57   52.27
  -6   0  -8 2308.65   66.13
   7   0   8    0.78    3.88
  -7   0  -8   -0.08    4.65
   8   0   8 1198.01   39.46
  -8   0  -8 1244.24   49.75
   9   0   8    1.30    3.92
  -9   0  -8   10.03    6.47
  10   0   8  992.23   38.79
 -10   0  -8  946.39   45.58
 -11   0  -8   -4.11    6.00
  11   0   8    5.92    5.58
  12   0   8  797.04   37.82
 -12   0  -8  731.23   42.10
 -13   0  -8    6.08    7.79
  13   0   8    8.46    6.08
  14   0   8  321.62   25.78
 -14   0  -8  247.71   25.76
 -15   0  -8    4.78    7.17
  15   0   8  -19.48    8.47
  16   0   8  140.27   19.81
  18  -1  -8   50.59   18.26
  18   1  -8   17.13   13.36
  17  -1  -8   20.90    9.97
  17   1  -8   -0.16    9.67
  16   1  -8  109.37   22.09
  16  -1  -8   96.45   20.88
  15  -1  -8   28.33   15.60
  15   1  -8   12.23    9.75
  14  -1  -8  110.32   20.75
  14   1  -8   93.99   17.12
  13  -1  -8  223.48   26.95
  13   1  -8  222.09   26.55
  12  -1  -8   64.96   14.24
  12  -1  -8   75.58    9.41
  12   1  -8   68.32   14.90
  11  -1  -8   57.39   14.61
  11   1  -8   78.03   14.15
  11  -1  -8   58.37    8.43
  10  -1  -8  287.26   18.73
  10  -1  -8  291.31   26.48
  10   1  -8  254.89   24.49
   9  -1  -8  299.17   25.90
   9   1  -8  316.90   26.29
   8  -1  -8  509.15   32.89
   8   1  -8  543.07   32.79
   8   1  -8  505.19   21.86
   7  -1  -8  531.58   31.50
   7   1  -8  496.87   29.68
   7   1  -8  519.98   23.02
   6  -1  -8 1218.34   44.94
   6   1  -8 1182.76   43.59
   6   1  -8 1199.99   36.41
   5  -1  -8 1104.50   41.09
   5   1  -8 1139.57   41.11
   5   1  -8 1083.26   35.31
   4  -1  -8  347.71   21.32
   4   1  -8  385.17   22.55
   4   1  -8  363.67   21.06
   3   1  -8 1014.46   36.69
  -3  -1   8  938.14   34.63
   3  -1  -8  945.98   33.45
   3   1  -8  961.50   35.11
  -2  -1   8 1118.31   37.38
   2  -1  -8 1138.21   34.23
   2   1  -8 1169.41   39.19
  -1  -1   8  668.90   27.89
   1  -1  -8  695.43   24.46
   1   1  -8  675.61   30.58
   0  -1   8   38.01    6.40
   0   1  -8   43.74    8.23
   0  -1  -8   43.93    5.92
   1  -1   8  369.57   20.10
  -1  -1  -8  390.24   24.77
  -1  -1  -8  411.82   16.90
  -1   1  -8  347.62   23.03
   2   1   8 1349.58   30.46
   2  -1   8 1341.08   39.43
  -2  -1  -8 1371.20   47.45
  -2   1  -8 1415.89   47.16
   3   1   8 1884.05   36.38
   3  -1   8 1897.78   47.89
  -3  -1  -8 1904.87   57.33
  -3   1  -8 1874.00   55.55
   4   1   8  145.18    9.78
  -4  -1  -8  129.20   15.28
  -4   1  -8  163.06   16.28
   4  -1   8  146.21   13.21
   5  -1   8  974.80   35.20
   5   1   8  986.53   26.88
  -5  -1  -8 1022.49   43.29
  -5   1  -8 1020.95   42.49
  -6  -1  -8   55.05   10.14
   6   1   8   50.72    6.78
   6  -1   8   57.27    9.03
  -6   1  -8   58.81   11.31
   7   1   8  411.25   18.95
   7  -1   8  394.69   23.69
  -7  -1  -8  421.49   28.48
  -7   1  -8  404.48   27.96
  -8  -1  -8   -3.46    5.30
   8   1   8   -2.54    2.84
   8  -1   8   -0.12    3.93
  -8   1  -8    3.15    4.93
   9   1   8  319.77   18.56
   9  -1   8  362.12   24.32
  -9  -1  -8  308.60   25.92
  -9   1  -8  334.98   26.72
 -10  -1  -8   22.62    7.37
 -10   1  -8   28.22    7.64
  10   1   8   27.77    6.79
  10  -1   8   13.84    6.29
  11  -1   8  292.03   23.23
  11   1   8  278.34   19.56
 -11   1  -8  275.09   25.92
 -12   1  -8    3.21    5.67
  12  -1   8   -6.14    5.09
  12   1   8    5.51    3.93
 -13   1  -8  122.61   18.27
  13  -1   8  178.37   19.80
  13   1   8  169.11   17.07
  14  -1   8   13.80    8.45
  14   1   8   22.74    7.47
 -14   1  -8    9.69    6.91
  15  -1   8   71.97   13.63
 -15   1  -8   60.94   13.90
 -16   1  -8    7.70    8.90
  16  -1   8   12.55    8.66
  18  -2  -8   24.79   16.38
  18   2  -8    4.65   10.93
  17  -2  -8  -16.07   15.55
  17   2  -8   21.75   14.37
  16  -2  -8   34.30   13.80
  16   2  -8   32.12   15.24
  15  -2  -8    3.52    9.73
  15   2  -8    6.00    8.90
  14  -2  -8  142.23   22.17
  14   2  -8   90.13   19.06
  13   2  -8   15.14   10.51
  13  -2  -8    9.14    7.53
  12  -2  -8  334.87   21.92
  12  -2  -8  368.67   32.95
  12   2  -8  370.79   31.83
  11  -2  -8   16.61    8.97
  11  -2  -8   31.64    7.25
  11   2  -8   29.51   12.00
  10  -2  -8  327.31   22.12
  10  -2  -8  375.65   31.26
  10   2  -8  305.36   27.01
  10   2  -8  288.59   15.27
   9  -2  -8   26.01    9.16
   9  -2  -8   28.49    7.54
   9   2  -8   15.35    7.16
   9   2  -8   13.38    4.15
   8  -2  -8  671.86   38.56
   8   2  -8  688.79   37.32
   8   2  -8  664.41   26.29
   7  -2  -8  236.29   22.31
   7   2  -8  237.44   20.84
   7   2  -8  211.96   15.14
   6   2  -8 1070.38   35.69
   6  -2  -8 1077.78   44.71
   6   2  -8 1037.71   42.79
   5   2  -8  289.73   18.72
   5  -2  -8  294.78   21.87
   5   2  -8  294.12   22.00
   4   2  -8 1331.52   42.18
  -4  -2   8 1336.68   45.71
   4  -2  -8 1346.58   44.79
  -3  -2   8  161.33   15.24
   3  -2  -8  164.39   14.61
  -2  -2   8 1127.32   39.82
   2  -2  -8 1119.07   35.38
  -1  -2   8  891.48   34.93
   1  -2  -8  925.97   29.14
   0  -2   8  369.41   22.29
   0  -2  -8  364.34   16.48
   1  -2   8  819.79   33.33
  -1  -2  -8  828.11   22.27
   2  -2   8  960.36   36.20
  -2  -2  -8  968.92   21.59
   3  -2   8  135.84   13.44
  -3  -2  -8  121.68    6.47
   4  -2   8   92.17   11.98
   5  -2   8  260.42   19.96
   6  -2   8  129.41   14.42
   7  -2   8   44.80    8.92
   8  -2   8    7.57    4.01
  -8   2  -8   21.85    7.87
  -9   2  -8    3.66    5.35
   9  -2   8    2.86    4.56
 -10   2  -8   36.04   10.57
  10  -2   8   31.68    8.88
  11  -2   8    5.34    7.09
 -11   2  -8  -12.13    6.69
 -12   2  -8   50.81   13.15
  12  -2   8   31.23   10.14
 -13   2  -8   -0.53    7.47
  13  -2   8    7.74    6.40
  14  -2   8   -3.76    6.85
 -14   2  -8   21.81   10.20
 -15   2  -8   17.77    8.15
  15  -2   8   25.18   10.32
 -16   2  -8  -10.13    9.76
  16  -2   8    1.78    8.87
  17  -3  -8   71.91   18.74
  17   3  -8   58.42   15.87
  16  -3  -8   36.62   14.58
  16   3  -8   32.40   12.74
  15  -3  -8   21.90   11.66
  15   3  -8   30.31   11.62
  14  -3  -8   17.59   11.29
  14   3  -8   20.99   12.05
  13  -3  -8   32.92   12.46
  13   3  -8   40.55   12.28
  12  -3  -8   86.50   16.77
  12  -3  -8   83.00   13.25
  12   3  -8   75.77   15.85
  11  -3  -8   12.11    8.98
  11  -3  -8    7.16    4.74
  11   3  -8    9.73    7.54
  10  -3  -8   -6.57    7.98
  10  -3  -8    9.62    6.81
  10   3  -8   14.49    8.10
  10   3  -8    6.35    3.11
   9  -3  -8   -4.00    5.89
   9  -3  -8   -6.91    4.98
   9   3  -8    0.64    6.87
   9   3  -8   -5.55    4.38
   8  -3  -8    0.62    4.96
   8  -3  -8   15.95    7.47
   8   3  -8   15.12    7.60
   7  -3  -8   12.59    7.32
   7  -3  -8   20.71    6.61
   7   3  -8   13.06    8.30
   6  -3  -8   33.83    9.16
   6   3  -8   39.72    8.04
   5  -3  -8   76.01   11.43
  -5  -3   8   94.54   13.36
   4  -3  -8   35.83    7.87
  -4  -3   8   41.24    8.54
   3  -3  -8   60.96    9.15
  -3  -3   8   64.18   10.49
  -2  -3   8  211.91   18.70
   2  -3  -8  203.37   14.63
   1  -3  -8  122.39   10.10
  -1  -3   8  128.37   14.50
   0  -3   8  219.05   19.08
   0  -3  -8  206.35   11.40
   1  -3   8  182.44   16.94
   2  -3   8  174.13   17.08
   3  -3   8  158.03   16.19
   4  -3   8   92.11   12.56
   5  -3   8  136.27   15.72
   6  -3   8   27.25    8.53
   7  -3   8  111.30   15.27
   8  -3   8  251.01   23.39
   9  -3   8  342.71   27.70
  10  -3   8    7.34    7.48
  11  -3   8   20.82    8.48
  12  -3   8    9.41    8.36
 -13   3  -8  100.07   18.65
  13  -3   8   97.97   17.34
 -14   3  -8  -10.82    9.74
  14  -3   8    3.50    7.93
  15  -3   8   38.11   12.55
 -15   3  -8   35.71   12.75
  16  -4  -8   26.24   13.06
  16   4  -8   25.30   12.82
  15  -4  -8   -4.86    9.75
  15   4  -8   -0.45   10.86
  14  -4  -8   31.16   13.86
  14   4  -8   54.20   15.56
  13  -4  -8   -8.52    8.82
  13   4  -8   -1.92    7.91
  12  -4  -8   40.86   13.53
  12   4  -8   23.84    9.83
  11  -4  -8    5.37    8.18
  11  -4  -8   -1.89    5.38
  11   4  -8    3.53    6.22
  10  -4  -8   -3.80    8.49
  10  -4  -8   11.01    5.02
  10   4  -8   17.70    8.75
   9  -4  -8   18.32    7.93
   9  -4  -8   42.71   11.06
   9   4  -8   39.51   10.33
   8  -4  -8   24.67    8.55
   8  -4  -8   12.70    7.34
   8   4  -8   18.51    6.77
   7  -4  -8   53.49   10.64
   7  -4  -8   38.61   10.76
   7   4  -8   57.18   12.62
   6  -4  -8    7.47    5.37
   6   4  -8   18.33    8.44
   6  -4  -8   27.75    8.27
  -6  -4   8   26.25    7.59
   5  -4  -8   59.61    9.89
  -5  -4   8   56.57   10.54
   5  -4  -8   63.45   13.78
   4  -4  -8   -7.38    5.22
  -4  -4   8    3.23    4.95
   4  -4  -8   -2.34    6.21
   3  -4  -8  221.41   16.36
  -3  -4   8  227.66   20.94
  -2  -4   8   18.19    6.33
   2  -4  -8   15.08    4.80
   1  -4  -8  187.91   11.81
  -1  -4   8  210.54   20.07
   0  -4   8   29.86    8.05
   1  -4   8  290.47   23.45
   2  -4   8   60.32   11.40
   3  -4   8  219.83   20.86
   4  -4   8    8.94    5.02
   5  -4   8  140.37   17.20
   6  -4   8   36.58    9.66
   7  -4   8  167.68   19.51
   8  -4   8    9.36    5.42
   9  -4   8    1.69    6.02
  10  -4   8   48.82   11.48
  11  -4   8   33.91   11.81
  12  -4   8    9.73   11.35
  13  -4   8   19.37   10.55
  14  -4   8    3.36    8.17
  14   5  -8   36.61   14.06
  14  -5  -8   23.21   12.98
  13   5  -8   97.35   19.36
  13  -5  -8   93.87   19.51
  12   5  -8   11.11    9.18
  12  -5  -8   40.36   13.23
  11   5  -8  178.97   23.72
  11  -5  -8  163.36   23.00
  10  -5  -8   22.42   11.10
  10   5  -8   29.72    9.70
  10  -5  -8   26.39   11.13
   9  -5  -8  174.64   21.98
   9   5  -8  176.73   22.09
   9  -5  -8  135.90   19.58
   8  -5  -8   15.99    7.02
   8   5  -8   22.91    9.67
   8  -5  -8   23.34    9.47
   7  -5  -8  354.26   31.76
   7  -5  -8  306.83   26.30
   7   5  -8  367.25   30.37
  -6  -5   8    2.50    5.72
   6  -5  -8    7.97    6.55
  -5  -5   8  184.37   21.14
   5  -5  -8  195.68   23.13
   5  -5  -8  176.92   17.61
  -4  -5   8   10.38    5.86
   4  -5  -8   12.00    8.04
   4  -5  -8   10.36    4.72
  -3  -5   8  114.70   16.17
   3  -5  -8   89.71   15.85
   3  -5  -8  126.48   12.90
  -2  -5   8    1.50    5.40
   2  -5  -8    5.91    5.72
   2  -5  -8   -3.82    3.46
  -1  -5   8   54.13   10.94
   1  -5  -8   61.72   13.28
   0  -5   8   -4.74    5.10
   0  -5  -8    1.95    6.15
   1  -5   8    4.51    5.14
  -1  -5  -8    4.62    5.30
   2  -5   8   -8.65    5.39
   3  -5   8    1.16    6.38
   4  -5   8   21.73    7.02
   5  -5   8   -1.04    6.27
   6  -5   8  -12.83    8.65
   7  -5   8   12.16    8.82
   8  -5   8    0.32    7.90
   9  -5   8    7.22    7.94
  10  -5   8   -6.87    9.69
  11  -5   8   31.02   11.63
  12  -5   8    2.60    9.45
  12   6  -8   27.75   13.56
  12  -6  -8   30.39   13.18
  11   6  -8    1.27    8.36
  11  -6  -8   -8.69    8.96
  10   6  -8   59.94   15.91
  10  -6  -8   23.26   11.74
   9  -6  -8    3.25    8.10
   9   6  -8   -2.62    8.15
   8  -6  -8   93.65   18.69
   8  -6  -8   53.62   13.10
   8   6  -8   75.37   15.53
   7   6  -8   31.38    9.75
   7  -6  -8   23.43    8.81
   7  -6  -8    5.88    5.51
   6  -6  -8   40.10   11.82
   6  -6  -8   21.17    6.98
  -5  -6   8   13.59    7.74
   5  -6  -8    3.62    6.08
   5  -6  -8   -4.06    5.95
  -4  -6   8   12.21    9.15
   4  -6  -8    2.25    3.98
  -3  -6   8   -5.76    7.87
   3  -6  -8   -2.65    7.65
  -2  -6   8   71.18   14.22
   2  -6  -8   64.92   13.09
  -1  -6   8   -7.47    7.75
   1  -6  -8    1.52    6.88
   0  -6   8    8.85    6.88
   0  -6  -8   14.74    8.64
   1  -6   8   16.81    9.29
  -1  -6  -8   18.97    9.14
  -2  -6  -8  -18.42   10.19
   2  -6   8   -6.67    7.88
   3  -6   8   17.24    8.53
  -3  -6  -8   -1.16    7.04
   4  -6   8   -6.01    8.05
  -4  -6  -8    5.06    7.65
   5  -6   8  -21.11    9.89
  -5  -6  -8  -18.14   10.50
   6  -6   8   17.81   11.80
  -6  -6  -8   -8.39   11.36
   7  -6   8   -1.86    8.26
  -7  -6  -8  -14.62   12.93
   8  -6   8   -9.12    9.49
  -8  -6  -8    4.25    8.54
   9  -6   8  -12.93   11.03
  -9  -6  -8  -15.82   13.04
  10  -6   8  -15.19   12.40
 -10  -6  -8    3.51    9.38
   9  -7  -8  -12.00    9.73
   9   7  -8   11.58   10.56
   8  -7  -8    0.87    6.53
   8   7  -8    2.31    7.91
   7   7  -8    7.50    7.51
  -7  -7   8    0.59    7.18
   7  -7  -8   -3.59    7.06
   6  -7  -8   -0.43    7.33
  -6  -7   8   -7.30    6.61
   6  -7  -8   -3.41    6.14
  -5  -7   8    5.66    8.13
   5  -7  -8  -13.22   11.47
  -4  -7   8   17.20    8.15
   4  -7  -8   20.36   11.17
   3  -7  -8   13.68   12.78
  -3  -7   8   -2.88    8.36
  -2  -7   8   16.54    8.63
   2  -7  -8   35.40   12.57
  -1  -7   8    6.35    6.85
   1  -7  -8   -9.74    7.69
   0  -7   8   -5.76    8.75
   0  -7  -8    1.91    7.86
   1  -7   8    2.03    7.91
  -1  -7  -8   10.51    8.83
   2  -7   8   31.21   12.11
  -2  -7  -8   21.28    9.66
  -3  -7  -8   30.52   11.98
   3  -7   8   14.41    9.56
  -4  -7  -8   12.81   10.05
   4  -7   8   15.50   11.57
  -5  -7  -8   26.03   12.75
   5  -7   8   35.34   10.53
   6  -7   8   16.21   11.59
  -6  -7  -8   17.59   14.30
  -7  -7  -8   32.09   15.41
   7  -7   8   35.08   12.24
   2  -8  -8   18.05   13.39
  -2  -8   8   26.34   11.14
   1  -8  -8    4.15   10.30
  -1  -8   8   26.89   12.57
   0  -8  -8    5.33   10.38
   0  -8   8   24.67   13.02
  18   0  -9   -1.43   13.38
  17   0  -9    4.89   10.25
  16   0  -9  -13.20   12.56
  15   0  -9   12.00   11.39
  14   0  -9  -18.02   13.62
  13   0  -9  -11.22   10.09
  12   0  -9   -2.29    8.88
  11   0  -9   -1.88    6.25
  10   0  -9   -2.11    6.71
   9   0  -9   -8.82    7.41
   8   0  -9   -4.04    5.01
   7   0  -9   -5.53    4.49
   6   0  -9    3.92    3.89
   5   0  -9    1.12    2.94
   5   0  -9   -9.22    5.70
   4   0  -9   -0.61    3.31
   4   0  -9    0.06    3.76
   3   0  -9    0.63    3.29
   3   0  -9   -1.31    3.73
   2   0  -9    4.46    4.24
   2   0  -9    0.32    3.11
  -1   0   9   -1.43    3.03
   1   0  -9    5.22    5.33
   0   0   9   -1.90    2.69
   0   0  -9   -4.63    5.11
   1   0   9   -1.27    2.46
  -1   0  -9   -5.13    5.00
   2   0   9    3.68    3.09
  -2   0  -9   -9.13    5.93
   3   0   9    3.45    3.44
  -3   0  -9    0.57    4.75
   4   0   9   -2.83    3.87
  -4   0  -9   -0.52    4.53
   5   0   9    5.46    3.57
  -5   0  -9   -9.63    6.34
   6   0   9    6.83    3.93
  -6   0  -9   -4.18    6.02
   7   0   9   -1.59    3.76
  -7   0  -9   -5.71    6.77
   8   0   9    1.31    3.12
  -8   0  -9   -5.71    5.21
   9   0   9   -6.44    3.99
  -9   0  -9   -8.65    7.72
  10   0   9   -6.99    5.55
 -10   0  -9    1.35    6.14
 -11   0  -9   -0.40    7.67
  11   0   9   -5.09    5.09
 -12   0  -9   -6.40    7.95
  12   0   9    5.22    5.31
 -13   0  -9   12.64    7.76
  13   0   9   -0.46    5.03
 -14   0  -9   -5.63    6.82
  14   0   9   -3.41    5.53
 -15   0  -9   -2.56    8.42
  15   0   9   -7.25    6.90
  18  -1  -9   15.96   15.80
  18   1  -9   -3.08   12.60
  17  -1  -9   13.07   11.04
  17   1  -9   46.73   20.36
  16  -1  -9    8.52   10.00
  16   1  -9    5.51   10.65
  15  -1  -9   15.02   12.24
  15   1  -9   14.03   11.15
  14  -1  -9    4.34    9.05
  14   1  -9   -6.43   12.21
  13   1  -9   56.75   16.06
  13  -1  -9   50.74   13.30
  12  -1  -9   20.73   10.99
  12   1  -9   17.11   11.08
  12  -1  -9   10.17    4.88
  11  -1  -9   -1.94    7.55
  11   1  -9    3.32    7.15
  11  -1  -9    3.85    3.61
  10  -1  -9   33.75   11.12
  10   1  -9   28.19    9.64
   9  -1  -9   35.39   10.24
   9   1  -9   37.72   10.31
   8   1  -9   11.47    3.97
   8   1  -9    3.03    5.01
   8  -1  -9   15.65    6.45
   7  -1  -9  178.58   18.92
   7   1  -9  219.78   20.36
   7   1  -9  195.76   15.72
   6  -1  -9   25.08    7.98
   6   1  -9   13.31    4.69
   6   1  -9   16.23    6.85
   5  -1  -9  132.66   14.58
   5   1  -9  114.27   12.12
   5   1  -9  149.67   15.61
   4   1  -9  104.93   11.87
   4  -1  -9   89.42   11.42
   4   1  -9   80.24   11.47
   3  -1  -9  749.14   30.52
   3   1  -9  778.01   33.46
   3   1  -9  808.02   34.32
  -2  -1   9  115.78   12.33
   2   1  -9  132.59   14.27
   2  -1  -9  143.78   12.48
  -1  -1   9  362.92   21.39
   1  -1  -9  338.82   18.31
   1   1  -9  332.18   22.95
   0  -1   9  264.93   18.09
   0  -1  -9  261.35   14.87
   0   1  -9  301.44   21.81
  -1  -1  -9  140.16   15.86
   1  -1   9  134.36   13.07
  -1   1  -9  160.76   16.81
  -1  -1  -9  140.50   10.88
   2  -1   9  750.82   30.63
   2   1   9  753.27   24.09
  -2  -1  -9  777.30   37.49
  -2   1  -9  789.75   36.90
   3   1   9  650.48   22.01
   3  -1   9  598.52   27.55
  -3  -1  -9  682.53   35.62
  -3   1  -9  656.25   34.55
   4   1   9  166.57   10.96
   4  -1   9  159.20   14.22
  -4  -1  -9  172.50   17.93
  -4   1  -9  177.50   18.72
   5   1   9  131.68   10.19
  -5  -1  -9  124.28   15.76
   5  -1   9  123.39   12.83
  -5   1  -9  148.17   17.43
   6   1   9  175.63   11.99
  -6  -1  -9  159.35   18.93
   6  -1   9  164.58   15.26
  -6   1  -9  150.75   17.24
   7   1   9  172.49   12.56
  -7  -1  -9  188.35   20.36
   7  -1   9  182.76   16.32
  -7   1  -9  163.58   18.22
   8   1   9  308.81   17.66
   8  -1   9  350.21   23.31
  -8  -1  -9  351.16   28.53
  -8   1  -9  332.46   27.12
  -9  -1  -9  -13.98    8.29
  -9   1  -9   -0.09    5.71
   9   1   9   -0.53    3.56
   9  -1   9    5.27    5.58
 -10  -1  -9  126.01   17.88
 -10   1  -9  122.54   18.17
  10   1   9  148.43   13.62
  10  -1   9  141.32   16.11
 -11  -1  -9    6.07    7.26
 -11   1  -9   18.36    8.47
  11   1   9   27.90    7.35
  11  -1   9   24.63    8.91
 -12   1  -9   21.91   10.55
  12   1   9   21.35    6.77
  12  -1   9   22.22    7.88
  13   1   9   -7.64    6.54
  13  -1   9   -1.51    5.53
 -13   1  -9    0.87    6.07
  14  -1   9    0.57    5.89
 -14   1  -9   12.77    8.54
  15  -1   9    5.07    6.98
 -15   1  -9   -3.87    8.88
  17  -2  -9    3.25   11.02
  17   2  -9    9.79   10.69
  16  -2  -9  -11.73   12.47
  16   2  -9  -12.23   11.54
  15  -2  -9  115.79   21.11
  15   2  -9   91.54   17.81
  14   2  -9   -7.64    9.94
  14  -2  -9    4.01    9.68
  13  -2  -9   46.46   14.68
  13  -2  -9   29.62    7.69
  13   2  -9   39.41   13.42
  12  -2  -9   13.85    5.92
  12   2  -9   19.94   11.30
  12  -2  -9   15.29   10.21
  11  -2  -9  181.52   23.33
  11  -2  -9  178.29   16.89
  11   2  -9  167.62   22.08
  10  -2  -9   18.30    9.65
  10   2  -9    9.29    3.64
  10   2  -9   -2.98    7.27
  10  -2  -9   13.27    5.05
   9  -2  -9  322.04   27.92
   9   2  -9  308.83   26.50
   9   2  -9  292.80   18.24
   8   2  -9    1.33    3.60
   8  -2  -9    9.86    7.26
   8   2  -9    7.73    6.43
   7  -2  -9  399.16   29.96
   7   2  -9  405.67   28.35
   7   2  -9  372.03   21.86
   6  -2  -9    6.02    5.16
   6   2  -9    7.24    5.21
   6   2  -9   -4.40    5.43
   5  -2  -9  285.99   22.17
   5   2  -9  288.83   22.49
   5   2  -9  306.00   20.63
  -4  -2   9   39.33    9.14
   4  -2  -9   23.29    6.79
   4   2  -9   44.26    8.38
   3   2  -9  288.80   21.02
  -3  -2   9  300.37   21.63
   3  -2  -9  293.68   19.72
   2   2  -9   -0.51    3.41
  -2  -2   9    4.15    4.16
   2  -2  -9    8.87    4.48
   1   2  -9  565.65   30.51
  -1  -2   9  602.12   30.25
   1  -2  -9  544.95   23.43
   0   2  -9   12.62    6.09
   0  -2   9    2.26    3.35
   0  -2  -9   10.08    3.35
   1  -2   9  187.40   16.65
  -1   2  -9  174.15   17.49
  -1  -2  -9  187.90   11.49
   2  -2   9   44.69    8.87
  -2   2  -9   54.58   10.87
  -2  -2  -9   42.07    4.86
  -3   2  -9   -0.85    3.69
  -3  -2  -9    4.85    2.14
  -4   2  -9   91.46   14.63
   4  -2   9   93.59   12.43
  -5   2  -9    5.24    6.11
   5  -2   9   -2.74    5.74
  -6   2  -9   96.01   14.99
   6  -2   9   79.31   12.12
   7  -2   9   -0.21    4.91
  -7   2  -9   22.44    8.60
  -8   2  -9  111.69   16.15
   8  -2   9   97.55   13.58
   9  -2   9    1.18    5.41
  -9   2  -9   26.93    9.07
  10  -2   9   94.45   13.97
 -10   2  -9   95.37   17.08
 -11   2  -9    8.22    7.79
  11  -2   9   10.32    8.11
 -12   2  -9  115.66   18.26
  12  -2   9   95.37   15.18
  13  -2   9   12.96    9.93
 -13   2  -9    5.25    7.34
 -14   2  -9   18.28   11.61
  14  -2   9   31.01   10.07
 -15   2  -9   15.17    9.60
  15  -2   9    1.48    8.42
  17  -3  -9    8.48    9.28
  17   3  -9   -4.26   12.37
  16  -3  -9   24.78   13.83
  16   3  -9   15.80   12.10
  15  -3  -9    8.58   10.61
  15   3  -9   11.54    9.81
  14  -3  -9   24.87   11.08
  14   3  -9   33.25   13.83
  13  -3  -9  -16.51    8.27
  13   3  -9   -4.82    8.35
  12  -3  -9  122.93   20.06
  12  -3  -9  150.44   17.54
  12   3  -9  141.76   21.82
  11  -3  -9   15.89    8.91
  11  -3  -9   -5.44    7.92
  11   3  -9    0.89    6.23
  10  -3  -9  225.95   25.25
  10  -3  -9  255.28   22.61
  10   3  -9  232.77   24.32
  10   3  -9  210.39   16.48
   9   3  -9   -0.52    3.29
   9  -3  -9   -3.69    5.88
   9  -3  -9   16.12    7.08
   9   3  -9    4.06    6.02
   8   3  -9  329.93   21.17
   8  -3  -9  306.84   24.75
   8  -3  -9  343.90   28.17
   8   3  -9  321.15   26.46
   7  -3  -9    5.81    6.65
   7   3  -9   11.81    4.29
   7   3  -9   -1.26    6.03
   6  -3  -9  450.56   29.69
   6   3  -9  457.85   31.30
  -5  -3   9   75.67   13.24
   5  -3  -9   60.79   10.64
  -4  -3   9   75.30   12.85
   4  -3  -9   83.59   12.02
   3  -3  -9   15.75    5.48
  -3  -3   9   12.48    5.29
  -2  -3   9  163.59   17.35
   2  -3  -9  186.50   14.91
   1  -3  -9    6.80    3.55
  -1  -3   9   15.83    6.92
   0  -3  -9  122.82    9.73
   0  -3   9  137.00   15.40
   1  -3   9   -6.09    6.42
   2  -3   9   12.58    5.14
   3  -3   9   -1.27    4.06
   4  -3   9    1.45    4.41
   5  -3   9    9.92    5.54
   6  -3   9   10.73    6.51
   7  -3   9  129.28   16.63
   8  -3   9  -11.74    8.04
   9  -3   9    4.79    5.72
  10  -3   9    0.10    6.47
 -11   3  -9   86.32   16.42
  11  -3   9   93.07   14.87
  12  -3   9   18.97    9.11
 -12   3  -9   12.26    9.22
 -13   3  -9   55.32   15.30
  13  -3   9   59.68   14.61
  14  -3   9    2.01    8.36
 -14   3  -9   -9.98    9.92
  15  -4  -9   38.67   16.24
  15   4  -9    5.91   11.66
  14  -4  -9   26.30   12.63
  14   4  -9   -1.88    9.44
  13  -4  -9    2.59    7.67
  13   4  -9    5.65    8.40
  12  -4  -9   17.55   11.29
  12  -4  -9    8.14    8.87
  12   4  -9    8.14    6.87
  11  -4  -9   -1.32    7.87
  11  -4  -9   -1.71    6.12
  11   4  -9    4.43    8.79
  10  -4  -9  -11.97    8.01
  10  -4  -9   11.59    8.05
  10   4  -9    1.12    5.79
  10   4  -9  -16.09    9.37
   9  -4  -9   -7.26    6.37
   9  -4  -9   10.85    7.28
   9   4  -9   -6.31    5.94
   8  -4  -9   44.91   10.81
   8  -4  -9   50.32   12.15
   8   4  -9   50.80   12.66
   7  -4  -9    5.79    4.77
   7  -4  -9    3.50    6.11
   7   4  -9    7.15    6.58
   6   4  -9   25.18    9.64
   6  -4  -9    8.14    6.09
  -6  -4   9    2.76    5.99
   6  -4  -9   21.39    9.25
   5  -4  -9   37.79    8.34
  -5  -4   9   30.65   10.24
   5  -4  -9   44.46   12.04
  -4  -4   9  241.88   22.89
   4  -4  -9  232.69   18.88
   3  -4  -9   -1.78    4.89
  -3  -4   9   -2.27    5.19
  -2  -4   9  115.67   15.03
   2  -4  -9  126.55   11.78
  -1  -4   9   44.82    9.78
   0  -4   9  218.21   21.79
   1  -4   9   52.52   11.24
   2  -4   9  202.90   20.42
   3  -4   9   72.69   12.99
   4  -4   9   90.15   13.58
   5  -4   9   67.84   14.11
   6  -4   9   43.42    9.74
   7  -4   9   35.03   10.27
   8  -4   9   -6.95    8.52
   9  -4   9   18.16    7.99
  10  -4   9   -3.14    7.64
  11  -4   9    5.79    7.05
  12  -4   9    5.72    7.24
  13  -4   9  -16.65   11.16
  14   5  -9   12.23   11.03
  14  -5  -9   18.30   10.63
  13   5  -9   29.38   11.31
  13  -5  -9   22.14   10.30
  12   5  -9   11.45    7.59
  12  -5  -9    3.29    8.74
  11  -5  -9   19.99   10.22
  11   5  -9   30.25   12.66
  11  -5  -9   15.40    9.87
  10  -5  -9    6.30    9.71
  10   5  -9   17.46    6.88
  10  -5  -9   13.45    9.63
   9  -5  -9   -7.00    8.63
   9   5  -9   16.66    7.05
   9  -5  -9   -9.29    8.16
   8  -5  -9    2.72    7.31
   8   5  -9   20.22   11.46
   8  -5  -9    7.20    7.37
   7   5  -9   32.36   10.29
   7  -5  -9   35.90   10.54
   7  -5  -9   30.11    8.76
  -6  -5   9   53.30   13.85
   6  -5  -9   36.67   12.12
   6  -5  -9   29.33    9.30
   5  -5  -9   17.84    7.87
  -5  -5   9   29.82   11.49
   5  -5  -9   21.28    6.46
  -4  -5   9   31.10   10.07
   4  -5  -9   31.12   11.59
   4  -5  -9   34.09    8.42
  -3  -5   9   52.86   13.10
   3  -5  -9   38.72   11.33
   3  -5  -9   31.69    7.22
  -2  -5   9   20.37    7.11
   2  -5  -9   17.91    9.66
  -1  -5   9    5.55    5.38
   1  -5  -9   15.24    8.86
   0  -5   9    0.54    6.18
   1  -5   9   43.53   10.72
   2  -5   9   33.86   10.68
   3  -5   9   16.69    6.84
   4  -5   9    5.12    8.11
   5  -5   9    7.47    5.32
   6  -5   9  -19.40    9.00
   7  -5   9   -1.92    7.03
   8  -5   9    4.76    8.05
   9  -5   9   -2.43    7.48
  10  -5   9   -5.60    7.70
  11  -5   9   -0.13    8.45
  12   6  -9   37.69   13.32
  12  -6  -9    3.79    9.42
  11   6  -9   14.10    9.81
  11  -6  -9   -1.19    8.71
  10   6  -9   14.98   11.87
  10  -6  -9   12.50   11.00
   9  -6  -9   -2.10    7.84
   9  -6  -9   10.32    8.73
   9   6  -9    2.42    6.59
   8  -6  -9   11.73    9.54
   8  -6  -9   -2.08    7.68
   8   6  -9   23.70   10.04
   7   6  -9   19.08    9.03
   7  -6  -9   11.09    7.87
   7  -6  -9   -1.83    8.39
  -6  -6   9   12.94    8.52
   6  -6  -9   13.68    8.02
   6  -6  -9   18.08    8.27
  -5  -6   9   15.96    8.99
   5  -6  -9   14.79    9.56
   5  -6  -9    3.60    4.91
  -4  -6   9  -14.21    8.89
   4  -6  -9   13.19   10.66
  -3  -6   9   11.13    6.82
   3  -6  -9   15.31    9.36
  -2  -6   9   38.17   12.78
   2  -6  -9   36.09   13.24
  -1  -6   9   54.82   14.36
   1  -6  -9   31.93   12.34
   0  -6   9   51.68   13.48
   0  -6  -9   36.88   12.62
   1  -6   9   80.00   14.18
  -1  -6  -9   86.10   17.96
   2  -6   9   32.31   11.17
  -2  -6  -9    4.57    7.47
   3  -6   9   78.93   15.01
  -3  -6  -9   96.37   19.82
  -4  -6  -9    8.73    7.84
   4  -6   9   -4.74    8.45
   5  -6   9   64.70   15.63
  -5  -6  -9   82.32   19.66
   6  -6   9    8.46    6.17
  -6  -6  -9    3.74    9.39
   7  -6   9   35.88   11.90
  -7  -6  -9   54.89   15.24
   8  -6   9   -0.88    8.13
  -8  -6  -9   -9.59   12.28
   9  -6   9   42.36   14.37
  -9  -6  -9   14.08   10.42
   8   7  -9   14.82    9.46
   7   7  -9   12.45    9.10
   7  -7  -9    2.25   10.78
   6  -7  -9   25.72   11.86
  -6  -7   9    5.80    7.70
  -5  -7   9   13.04    7.19
   5  -7  -9    7.18    7.47
  -4  -7   9   -2.14    8.89
   4  -7  -9   -0.60    8.51
  -3  -7   9    6.81    8.49
   3  -7  -9    6.19    8.53
  -2  -7   9   -0.23    7.50
   2  -7  -9    7.92   11.24
  -1  -7   9   -9.72    7.97
   1  -7  -9   21.61   13.39
   0  -7   9    1.28    7.15
   0  -7  -9    9.29    9.00
   1  -7   9    4.40    8.98
  -1  -7  -9    7.80   11.98
   2  -7   9   28.83   11.15
  -2  -7  -9   38.57   13.51
   3  -7   9   -2.09    6.36
  -3  -7  -9  -22.76   16.22
   4  -7   9   -1.76    8.29
  -4  -7  -9   12.55    8.58
   5  -7   9   -8.52   10.57
  -5  -7  -9    2.93   10.62
   6  -7   9   19.76   13.62
  -6  -7  -9   19.70   13.78
  17   0 -10   14.35    9.60
  16   0 -10  102.19   22.33
  15   0 -10   16.15    9.35
  14   0 -10   33.81   14.64
  13   0 -10   -1.22   11.33
  12   0 -10    1.51    7.41
  11   0 -10  111.96   19.14
  10   0 -10  119.99   18.59
   9   0 -10   25.63    8.77
   8   0 -10   70.44   14.20
   7   0 -10  137.57   17.28
   6   0 -10   23.65    7.16
   5   0 -10  196.52   17.90
   5   0 -10  216.71   18.18
   4   0 -10   -1.07    4.46
   4   0 -10    1.22    4.22
   3   0 -10  302.77   20.70
   3   0 -10  325.67   23.37
   2   0 -10    2.35    4.04
   2   0 -10   -3.91    4.68
   1   0 -10  355.64   24.84
   1   0 -10  374.35   21.67
   0   0  10    6.94    3.78
   0   0 -10    5.09    4.32
   1   0  10  204.34   15.06
  -1   0 -10  183.50   18.71
   2   0  10    7.09    2.96
  -2   0 -10    1.07    3.67
   3   0  10    2.50    3.40
  -3   0 -10    0.48    5.38
   4   0  10   23.78    5.41
  -4   0 -10    6.75    5.82
   5   0  10   19.20    5.92
  -5   0 -10   10.88    4.42
   6   0  10   72.38    9.82
  -6   0 -10   53.12    9.84
   7   0  10  128.78   12.84
  -7   0 -10  106.31   15.83
   8   0  10    9.45    5.29
  -8   0 -10    3.97    6.38
   9   0  10   -1.93    3.99
  -9   0 -10    3.03    5.66
 -10   0 -10   36.64   12.02
  10   0  10   25.86    7.82
 -11   0 -10  132.88   19.95
  11   0  10  145.48   16.04
 -12   0 -10   -7.90    7.20
  12   0  10   -6.05    5.90
 -13   0 -10   66.81   16.15
  13   0  10   87.81   13.53
 -14   0 -10   -5.14    9.57
  14   0  10    6.61    5.85
 -15   0 -10   36.10   12.97
  17  -1 -10   19.48   13.62
  17   1 -10  -17.77   12.32
  16  -1 -10   26.81   13.81
  16   1 -10   -2.85   12.47
  15  -1 -10   -9.88   13.39
  15   1 -10    7.37   11.77
  14  -1 -10    2.62    8.92
  14   1 -10   -7.42    7.55
  13  -1 -10   -1.23    8.65
  13   1 -10   13.49   12.40
  12  -1 -10   24.92   12.02
  12   1 -10   10.88    7.06
  12  -1 -10   17.51    6.80
  11  -1 -10   -0.59    7.05
  11   1 -10    3.26    7.84
  10  -1 -10   29.63    9.96
  10   1 -10   47.66   12.67
   9  -1 -10  -15.88    9.99
   9   1 -10   -7.16    6.29
   8   1 -10   58.69    9.17
   8  -1 -10   33.82   10.11
   8   1 -10   51.39   10.88
   7   1 -10   24.29    6.87
   7   1 -10   16.25    6.09
   6   1 -10    1.85    3.94
   6  -1 -10    4.83    5.28
   6   1 -10    2.54    4.65
   5  -1 -10   -4.36    4.62
   5   1 -10    3.82    3.22
   5   1 -10    2.62    5.29
   4  -1 -10   12.43    5.10
   4   1 -10    9.50    4.11
   4   1 -10   10.25    5.12
   3   1 -10   19.56    6.74
   3   1 -10    7.97    3.77
   3  -1 -10   13.92    5.62
   2   1 -10   78.11   11.30
  -2  -1  10   49.57    8.75
   2  -1 -10   60.65    8.58
  -1  -1  10  145.72   14.58
   1   1 -10  178.92   17.81
   1  -1 -10  161.59   13.29
   0  -1  10   -3.40    3.93
   0   1 -10    2.91    4.70
   0  -1 -10    3.99    3.30
  -1  -1 -10  214.77   20.57
   1  -1  10  212.13   16.71
  -1   1 -10  209.39   20.15
  -1  -1 -10  212.77   14.12
  -2  -1 -10   14.82    6.33
   2   1  10   13.72    4.15
   2  -1  10   15.44    5.40
  -2   1 -10   10.46    6.33
  -3  -1 -10   54.02   11.34
   3   1  10   65.29    7.42
   3  -1  10   65.22    9.93
  -3   1 -10   78.18   13.75
  -4  -1 -10   10.64    6.83
   4   1  10   14.23    3.79
   4  -1  10    4.01    3.40
  -4   1 -10   17.34    6.01
  -5  -1 -10   -1.78    4.32
   5   1  10    3.65    2.40
   5  -1  10   -1.21    4.35
  -5   1 -10    0.79    4.30
  -6  -1 -10   93.83   14.90
   6   1  10   85.74    9.19
   6  -1  10   73.24   10.86
  -6   1 -10   93.88   15.01
   7   1  10  304.84   17.28
   7  -1  10  296.45   21.53
  -7  -1 -10  273.64   25.64
  -7   1 -10  330.73   27.95
  -8  -1 -10   21.56    8.57
  -8   1 -10   18.43    7.97
   8   1  10   22.56    5.28
   8  -1  10   36.00    8.08
  -9  -1 -10   52.53   12.47
  -9   1 -10   33.72   11.26
   9   1  10   21.41    5.70
   9  -1  10   32.13    8.71
 -10  -1 -10   34.35   10.42
 -10   1 -10   43.45   11.97
  10   1  10   23.72    6.02
  10  -1  10   40.22    9.43
 -11   1 -10   -0.66    6.59
  11   1  10    3.12    4.68
  11  -1  10   -5.20    6.45
  12  -1  10   17.58    7.30
 -12   1 -10    7.98    7.16
  13  -1  10   -5.60    7.53
 -13   1 -10    3.78    7.50
  14  -1  10   35.87   11.51
 -14   1 -10    1.59    6.60
 -15   1 -10   -4.97    7.86
  15  -1  10    1.03    6.47
  17  -2 -10   15.57   10.83
  17   2 -10   21.60   13.61
  16  -2 -10   -6.23    9.03
  16   2 -10   13.06   12.90
  15  -2 -10   24.94   11.40
  15   2 -10   12.55   10.83
  14  -2 -10   -8.90    9.50
  14   2 -10   16.76    9.80
  13  -2 -10   73.39   17.01
  13  -2 -10   77.02   11.93
  13   2 -10   70.98   18.13
  12  -2 -10   -2.83    8.07
  12  -2 -10   -7.56    6.15
  12   2 -10   -7.03    8.49
  11  -2 -10  151.67   22.24
  11   2 -10  115.19   18.86
  11  -2 -10  118.02   14.32
  10  -2 -10   11.22    7.79
  10   2 -10    3.22    3.38
  10   2 -10   -1.05    7.67
   9  -2 -10  233.22   25.65
   9   2 -10  219.38   23.42
   9   2 -10  234.54   17.71
   8   2 -10    7.29    6.01
   8   2 -10   -1.38    3.77
   7   2 -10  157.11   15.37
   7  -2 -10  125.19   17.28
   7   2 -10  138.94   17.77
   6  -2 -10    3.56    5.36
   6   2 -10   -1.79    3.86
   6   2 -10   -0.24    6.33
   5  -2 -10  999.95   43.08
   5   2 -10 1010.38   44.03
   5   2 -10  996.18   40.27
   4   2 -10   24.76    7.90
   4   2 -10   25.52    7.80
   4  -2 -10   38.95    9.05
  -4  -2  10   24.65    7.58
   3   2 -10  267.30   21.49
  -3  -2  10  291.68   22.73
   3  -2 -10  301.07   21.13
  -2  -2  10   26.95    7.56
   2  -2 -10   28.47    6.60
   2   2 -10   22.89    5.36
   1   2 -10  515.39   30.56
  -1  -2  10  459.11   27.58
   1  -2 -10  464.58   22.45
   0   2 -10  298.82   23.83
   0  -2  10  302.42   22.05
   0  -2 -10  299.41   16.60
  -1   2 -10  354.55   26.69
   1  -2  10  365.86   24.36
  -1  -2 -10  342.18   16.68
   2  -2  10  164.05   16.03
  -2   2 -10  198.30   20.16
  -2  -2 -10  177.14   10.91
  -3   2 -10  193.76   20.35
   3  -2  10  129.92   15.02
   4  -2  10  210.19   18.81
  -4   2 -10  176.48   19.96
  -5   2 -10  134.53   17.34
   5  -2  10  118.15   14.51
   6  -2  10   74.51   11.69
  -6   2 -10   88.31   14.87
   7  -2  10   15.00    6.54
  -7   2 -10   18.22    9.51
  -8   2 -10   20.26    7.53
   8  -2  10   23.34    6.96
  -9   2 -10   21.25    9.47
   9  -2  10    4.69    5.22
 -10   2 -10    9.66    8.16
  10  -2  10    1.48    5.91
  11  -2  10    7.91    7.24
 -11   2 -10    1.83    7.67
  12  -2  10   -2.62    5.85
 -12   2 -10    0.60    7.80
 -13   2 -10   35.68   12.68
  13  -2  10   -5.23    7.28
 -14   2 -10    1.81    7.51
  14  -2  10    5.54    7.83
  16  -3 -10   90.37   20.88
  16   3 -10   90.85   19.34
  15  -3 -10   79.68   19.80
  15   3 -10   56.84   16.96
  14  -3 -10   57.70   15.13
  14   3 -10   50.26   16.77
  13  -3 -10   94.34   19.39
  13  -3 -10   99.73   15.01
  13   3 -10   84.51   17.86
  12  -3 -10  103.75   19.98
  12  -3 -10  101.34   15.90
  12   3 -10  121.55   21.69
  11  -3 -10  103.86   18.23
  11  -3 -10  127.52   16.94
  11   3 -10  116.46   19.70
  10   3 -10   38.60    7.86
  10  -3 -10   47.93   11.90
  10  -3 -10   45.13   10.48
  10   3 -10   33.26   12.44
   9  -3 -10  129.53   18.57
   9   3 -10  120.12   13.91
   9  -3 -10  120.47   16.37
   9   3 -10   80.91   15.13
   8   3 -10   27.31    7.07
   8  -3 -10   39.17   10.33
   8   3 -10   33.67    8.69
   7  -3 -10   53.46   12.35
   7   3 -10   56.32    9.31
   7   3 -10   38.71    9.06
   6  -3 -10  107.73   15.57
   6   3 -10  128.46   14.12
   6   3 -10  104.93   15.58
   5   3 -10    1.28    5.12
  -5  -3  10   -2.83    5.68
   5  -3 -10   -1.36    4.31
   5   3 -10   -2.84    5.19
  -4  -3  10   75.02   13.65
   4  -3 -10  100.24   13.65
   3  -3 -10   -2.35    4.17
  -3  -3  10   -2.02    5.15
  -2  -3  10  203.29   19.48
   2  -3 -10  173.63   15.36
   1  -3 -10    1.45    3.02
  -1  -3  10   10.08    5.11
   0  -3  10  236.19   21.10
   0  -3 -10  216.22   13.45
   1  -3  10    5.92    5.03
   2  -3  10  278.51   22.76
   3  -3  10   82.36   13.34
   4  -3  10  158.56   17.86
   5  -3  10   50.65    9.62
   6  -3  10  323.29   26.64
   7  -3  10   34.26   10.00
   8  -3  10  148.59   18.45
  -9   3 -10   48.05   12.76
   9  -3  10   44.02   11.41
 -10   3 -10  171.27   23.20
  10  -3  10  170.67   20.75
 -11   3 -10   31.78   12.32
  11  -3  10   19.71    7.83
  12  -3  10  104.76   17.22
 -12   3 -10  109.08   20.02
 -13   3 -10    4.45    6.56
  13  -3  10   18.49   10.71
  15  -4 -10   44.08   16.35
  15   4 -10   41.34   19.11
  14  -4 -10   97.97   22.06
  14   4 -10   83.32   17.34
  13  -4 -10   70.22   17.97
  13  -4 -10   77.61   15.11
  13   4 -10   61.91   16.87
  12  -4 -10   73.33   16.68
  12  -4 -10   68.46   14.38
  12   4 -10   72.75   16.49
  11  -4 -10  122.94   20.44
  11  -4 -10  104.56   17.17
  11   4 -10  148.54   22.00
  10  -4 -10   74.05   15.23
  10   4 -10   73.25   12.06
  10   4 -10   78.36   15.63
   9  -4 -10   68.59   15.22
   9   4 -10   87.95   12.62
   9  -4 -10   71.68   14.56
   9   4 -10   72.23   15.89
   8  -4 -10   64.69   12.98
   8  -4 -10   85.92   16.16
   8   4 -10  103.81   17.05
   7  -4 -10   23.68    8.56
   7  -4 -10   50.13   12.67
   7   4 -10   60.33   13.52
   6  -4 -10  -10.25    7.51
   6  -4 -10   -8.68    5.63
  -5  -4  10  333.79   28.29
   5  -4 -10  307.73   23.95
   4  -4 -10   91.37   13.08
  -4  -4  10  113.35   17.41
   3  -4 -10  117.61   12.87
  -3  -4  10  107.04   15.65
   2  -4 -10   38.81    6.94
  -2  -4  10   46.01   11.06
  -1  -4  10  171.06   18.69
   0  -4  10   -0.25    5.14
   1  -4  10  259.47   23.99
   2  -4  10   59.86   11.64
   3  -4  10  270.85   24.94
   4  -4  10   54.12   10.76
   5  -4  10  191.00   20.78
   6  -4  10   41.36   11.02
   7  -4  10  164.64   20.72
   8  -4  10   71.45   14.94
   9  -4  10  169.19   22.20
  10  -4  10   18.38    8.69
  11  -4  10   55.55   13.09
  12  -4  10   22.26    8.94
  13   5 -10   -9.02   12.37
  13  -5 -10  -13.84   10.89
  12  -5 -10   58.62   14.79
  12   5 -10   80.64   17.18
  11  -5 -10   -0.75    6.53
  11  -5 -10    7.68    8.81
  11   5 -10    1.06    8.89
  10  -5 -10  114.28   19.03
  10  -5 -10  197.75   24.90
  10   5 -10  163.75   22.69
   9   5 -10   -2.72    7.71
   9  -5 -10   -1.74    7.52
   8  -5 -10  274.72   29.92
   8   5 -10  302.57   29.78
   8  -5 -10  264.85   26.06
   7   5 -10   -0.55    8.32
   7  -5 -10   -6.65    8.63
   7  -5 -10   -0.46    5.55
  -6  -5  10  447.88   34.78
   6  -5 -10  465.89   37.82
   6  -5 -10  382.88   28.24
  -5  -5  10   18.97    9.64
   5  -5 -10   31.30   12.07
   5  -5 -10   19.00    7.04
   4  -5 -10  315.00   30.85
  -4  -5  10  330.92   29.22
   4  -5 -10  302.55   21.91
  -3  -5  10   76.48   15.38
   3  -5 -10   88.11   17.62
  -2  -5  10  483.52   34.43
   2  -5 -10  461.47   38.33
  -1  -5  10   17.46    8.81
   0  -5  10  336.35   28.78
   1  -5  10    0.97    7.26
   2  -5  10  209.93   23.12
   3  -5  10   27.46    9.94
   4  -5  10  158.35   20.96
   5  -5  10  -12.12   10.38
   6  -5  10   60.03   14.35
   7  -5  10    2.56    6.55
   8  -5  10   -7.02    9.83
   9  -5  10   -0.12    6.86
  10  -5  10   34.04   12.22
  11  -5  10   -2.35    7.38
  11   6 -10   41.51   13.97
  11  -6 -10   31.92   12.75
  10  -6 -10    0.82    9.26
  10   6 -10    7.00    9.05
  10  -6 -10    6.48    8.19
   9  -6 -10   37.35   11.25
   9  -6 -10   39.16   12.81
   9   6 -10   39.73   13.86
   8  -6 -10   -4.11    8.69
   8  -6 -10    4.54    7.15
   8   6 -10   21.22   12.56
   7   6 -10   35.77   13.87
   7  -6 -10   58.81   16.13
   7  -6 -10   39.94   11.56
  -6  -6  10   20.12   13.15
   6  -6 -10   15.08   10.75
   6  -6 -10    2.12    5.74
  -5  -6  10  117.25   19.59
   5  -6 -10  137.15   22.51
  -4  -6  10   24.03    9.43
   4  -6 -10   36.91   15.41
  -3  -6  10   42.77   13.08
   3  -6 -10   63.87   16.71
  -2  -6  10    5.18    7.62
   2  -6 -10   20.07   11.30
  -1  -6  10  101.23   17.77
   1  -6 -10  124.17   21.25
   0  -6  10  -13.90   11.07
   0  -6 -10   12.37    9.39
   1  -6  10   18.77    9.74
  -1  -6 -10   29.48   12.59
   2  -6  10   -8.94    8.49
  -2  -6 -10    5.03   10.01
   3  -6  10   53.33   13.72
  -3  -6 -10   74.16   16.38
   4  -6  10    4.63    7.09
  -4  -6 -10  -10.71   12.60
   5  -6  10   41.06   13.32
  -5  -6 -10   19.96   10.50
   6  -6  10   -1.35    9.75
  -6  -6 -10   14.16    8.62
   7  -6  10   35.19   12.95
  -7  -6 -10   12.84    8.77
   8  -6  10  -17.01   10.64
  -8  -6 -10  -21.99   17.64
   7   7 -10   -3.26    8.77
   7  -7 -10   19.50   13.91
  -6  -7  10   -8.11    7.76
   6  -7 -10    9.04   11.15
  -5  -7  10   -1.67    7.71
   5  -7 -10   -2.04    8.71
  -4  -7  10   -2.27    8.55
   4  -7 -10   -9.50   10.73
  -3  -7  10  -12.32    8.87
   3  -7 -10   17.65   14.01
  -2  -7  10    0.50    8.84
   2  -7 -10   -0.64   10.05
  -1  -7  10   16.37    9.44
   1  -7 -10    9.03    9.24
   0  -7  10   -0.74    7.53
   0  -7 -10  -14.94   11.89
   1  -7  10   11.29    8.18
  -1  -7 -10    0.33    8.79
   2  -7  10   -5.72   10.11
  -2  -7 -10   -7.75   10.78
   3  -7  10   17.30   10.08
  -3  -7 -10   21.69   12.37
   4  -7  10   -7.62   10.18
  -4  -7 -10   11.96   11.26
  17   0 -11   21.08   12.22
  16   0 -11   17.58   10.19
  15   0 -11    2.44    8.77
  14   0 -11   -1.52   10.07
  13   0 -11  -10.04    9.17
  12   0 -11   -0.39    8.11
  11   0 -11   -0.12    7.73
  10   0 -11   -3.96    5.83
   9   0 -11   -5.14    5.43
   8   0 -11   -1.39    5.15
   7   0 -11    6.04    7.04
   6   0 -11   -8.96    8.13
   5   0 -11   -5.64    6.03
   5   0 -11    7.86    5.64
   4   0 -11   -1.13    3.66
   4   0 -11    2.79    4.27
   3   0 -11   -1.23    4.08
   3   0 -11    6.80    4.48
   2   0 -11   -1.65    4.48
   2   0 -11   -0.79    4.07
   1   0 -11   -2.94    3.53
   1   0 -11    8.54    6.64
   0   0  11   -6.50    4.09
   0   0 -11   -3.68    5.38
   1   0  11   -6.18    4.31
  -1   0 -11    3.79    5.64
   2   0  11    1.67    2.98
  -2   0 -11    0.26    4.93
   3   0  11   -0.93    3.12
  -3   0 -11   -4.14    4.99
   4   0  11    7.02    4.79
  -4   0 -11   -0.64    5.36
   5   0  11   -5.63    4.60
  -5   0 -11   -2.18    6.33
   6   0  11    3.24    4.38
  -6   0 -11    2.46    6.09
   7   0  11   -3.18    3.70
  -7   0 -11   -2.35    7.77
   8   0  11    1.62    3.42
  -8   0 -11   -9.47    7.62
   9   0  11   -1.16    3.90
  -9   0 -11    1.00    6.39
 -10   0 -11  -12.68    8.66
  10   0  11   -5.79    4.41
 -11   0 -11    0.24    7.68
  11   0  11   -1.81    5.52
 -12   0 -11    2.23    6.97
  12   0  11  -10.34    6.18
 -13   0 -11  -10.77    9.27
  13   0  11    6.88    6.01
 -14   0 -11  -18.15   11.14
  17   1 -11   -9.31   13.66
  17  -1 -11   15.93   11.52
  16  -1 -11    7.63   10.69
  16   1 -11   27.71   15.47
  15  -1 -11   -6.09    9.60
  15   1 -11    5.55    9.38
  14  -1 -11    4.99    9.13
  14   1 -11   37.80   14.81
  13  -1 -11  136.21   23.44
  13   1 -11   79.76   17.87
  12  -1 -11  166.19   23.72
  12   1 -11  157.41   23.80
  11  -1 -11   58.87   14.34
  11   1 -11   83.44   17.61
  10  -1 -11   16.64    7.77
  10   1 -11   19.67    9.98
   9  -1 -11  270.23   26.82
   9   1 -11  277.22   27.82
   8   1 -11    6.88    4.22
   8  -1 -11   15.58    9.12
   8   1 -11   16.46    6.55
   7  -1 -11  290.69   25.28
   7   1 -11  267.84   24.13
   7   1 -11  253.92   20.18
   6   1 -11   -1.12    4.39
   6  -1 -11   -2.37    4.57
   6   1 -11    2.50    5.98
   5  -1 -11  105.11   14.30
   5   1 -11  112.89   13.96
   5   1 -11  102.57   14.56
   4  -1 -11   18.91    6.22
   4   1 -11   16.77    6.57
   4   1 -11   17.96    6.92
   3   1 -11   73.10   11.69
   3  -1 -11   67.90   10.02
   3   1 -11   68.50   11.16
   2   1 -11   20.93    6.71
  -2  -1  11   15.44    6.20
   2  -1 -11   19.91    5.67
   1   1 -11    6.54    4.81
  -1  -1  11    6.86    6.20
   1  -1 -11    1.75    2.87
   0   1 -11   -0.72    6.14
   0  -1  11    2.85    4.40
   0  -1 -11    6.83    3.60
  -1  -1 -11   -4.72    4.38
  -1   1 -11    2.00    3.81
   1  -1  11   -3.77    3.88
  -1  -1 -11    0.41    2.78
  -2  -1 -11    1.95    5.38
   2   1  11    4.89    3.95
  -2   1 -11   -5.12    5.68
   2  -1  11    2.35    3.95
  -3  -1 -11   49.46   11.97
   3   1  11   58.90    7.99
  -3   1 -11   40.46   11.27
   3  -1  11   38.96    8.18
  -4  -1 -11   -7.85    7.20
   4   1  11   -2.27    2.78
  -4   1 -11    6.99    7.09
   4  -1  11    0.06    3.72
  -5  -1 -11   22.16    6.54
   5   1  11   19.99    4.64
  -5   1 -11   34.02   10.05
   5  -1  11   23.13    6.33
  -6  -1 -11   -3.97    6.84
  -6   1 -11   -6.97    5.86
   6   1  11   -0.86    2.87
   6  -1  11   -5.45    5.14
  -7  -1 -11   87.67   15.66
  -7   1 -11  103.77   16.68
   7   1  11   97.91   10.46
   7  -1  11   87.70   12.05
  -8   1 -11    2.56    6.67
   8   1  11    1.64    3.71
   8  -1  11   12.11    6.85
  -9   1 -11  114.14   18.66
  -9  -1 -11  100.63   17.72
   9   1  11   91.77   11.05
   9  -1  11  106.00   14.40
 -10   1 -11   -0.23    5.55
 -10  -1 -11   -1.42    7.32
  10  -1  11    9.95    7.98
  11  -1  11   54.35   11.92
 -11   1 -11   23.57   10.00
  12  -1  11   18.55    8.43
 -12   1 -11   -3.94    7.79
  13  -1  11   41.62   10.87
 -13   1 -11   30.82   12.07
  14  -1  11   12.87    8.16
 -14   1 -11   19.11   11.11
  16  -2 -11   15.23   14.27
  16   2 -11   25.02   11.80
  15  -2 -11   -6.95    9.66
  15   2 -11  -14.83   14.78
  14  -2 -11  -10.41   10.43
  14   2 -11   18.80   12.84
  13  -2 -11    9.51    8.71
  13  -2 -11    6.16    5.75
  13   2 -11   19.64   13.25
  12  -2 -11   12.83   10.57
  12   2 -11   12.31   11.34
  12  -2 -11    6.08    6.08
  11   2 -11   28.54   11.98
  11  -2 -11   23.98    8.33
  10   2 -11    8.25    4.77
  10  -2 -11    6.58   10.23
  10   2 -11   -4.69    9.98
   9  -2 -11   92.44   17.48
   9   2 -11   62.80    9.93
   9   2 -11   66.16   13.56
   8  -2 -11   57.68   13.10
   8   2 -11   72.74   10.93
   8   2 -11   69.06   14.32
   7  -2 -11   14.35    7.49
   7   2 -11   17.69    7.61
   7   2 -11   28.82    7.69
   6   2 -11   41.43    8.78
   6  -2 -11   39.15   10.29
   6   2 -11   36.38    9.34
   5  -2 -11  339.40   25.15
   5   2 -11  338.01   26.08
   5   2 -11  327.84   24.17
   4  -2 -11   13.18    5.60
   4   2 -11   14.67    6.82
  -3  -2  11  331.54   25.12
   3  -2 -11  329.95   22.92
   3   2 -11  340.41   25.36
   2   2 -11    8.41    5.55
  -2  -2  11    4.67    5.35
   2  -2 -11    3.65    4.00
  -1  -2  11  335.38   24.44
   1  -2 -11  351.14   20.52
   1   2 -11  307.68   25.03
   0  -2  11   -5.06    5.94
   0  -2 -11   -0.42    3.09
  -1   2 -11  407.88   30.11
   1  -2  11  410.92   26.82
  -1  -2 -11  374.57   18.33
   2  -2  11   51.32    9.88
  -2   2 -11   61.47   12.34
  -2  -2 -11   40.06    5.96
   3  -2  11   73.71   11.32
  -3   2 -11   89.33   15.20
   4  -2  11   23.40    6.37
  -4   2 -11   19.66    8.79
  -5   2 -11  480.89   34.62
   5  -2  11  465.12   29.56
  -6   2 -11    5.96    8.27
   6  -2  11    4.47    4.80
  -7   2 -11   33.04   11.68
   7  -2  11    8.50    4.67
  -8   2 -11   23.75    9.22
   8  -2  11   33.79    9.57
   9  -2  11   14.76    7.06
  -9   2 -11   24.28   11.48
  10  -2  11    6.19    5.06
 -10   2 -11    4.41    7.22
  11  -2  11   -3.51    6.15
 -11   2 -11   -7.47    7.41
 -12   2 -11    7.64    7.19
  12  -2  11    0.10    5.89
 -13   2 -11   36.32   13.85
  13  -2  11   15.46    8.67
  15  -3 -11   10.43   13.12
  15   3 -11  -11.53   15.23
  14  -3 -11   32.25   14.47
  14   3 -11   10.40    9.50
  13  -3 -11  -14.96   10.98
  13  -3 -11   -6.94    8.32
  13   3 -11   16.46   12.81
  12  -3 -11   -8.58   10.08
  12  -3 -11   -5.58    5.87
  12   3 -11    7.21   10.57
  11  -3 -11   -4.97    8.14
  11  -3 -11    2.55    5.66
  11   3 -11   -1.24    7.39
  10  -3 -11    3.41    7.00
  10  -3 -11   11.25    7.42
  10   3 -11   10.13    7.71
  10   3 -11    9.32    4.48
   9  -3 -11    7.41    7.73
   9   3 -11    2.22    4.57
   9  -3 -11   -2.61    6.05
   9   3 -11   -4.18    7.47
   8  -3 -11   32.54   11.24
   8   3 -11   20.09    6.67
   8   3 -11   23.53    9.28
   7   3 -11   15.48    4.84
   7  -3 -11   10.96    7.56
   7   3 -11   -4.00    7.76
   6  -3 -11   68.91   12.86
   6   3 -11   80.09   11.83
   6   3 -11   60.17   12.94
   5   3 -11   -2.30    6.69
   5   3 -11   -0.16    5.92
   5  -3 -11   11.05    5.61
   4   3 -11  456.25   30.37
  -4  -3  11  370.04   28.89
   4  -3 -11  422.16   27.79
  -3  -3  11    2.19    5.33
   3  -3 -11    8.53    5.85
   3   3 -11   -4.17    5.76
  -2  -3  11  204.02   20.52
   2  -3 -11  196.74   16.78
   2   3 -11  209.79   21.30
   1  -3 -11   11.91    4.71
  -1  -3  11    7.38    4.99
   0  -3  11  228.66   21.45
   1  -3  11   -7.13    5.97
   2  -3  11  213.30   21.10
   3  -3  11   -1.46    5.07
   4  -3  11  261.23   23.31
  -5   3 -11   -0.43    6.93
   5  -3  11    0.68    5.92
  -6   3 -11   84.48   15.43
   6  -3  11   74.55   13.46
  -7   3 -11    6.06    9.09
   7  -3  11   -5.16    5.30
   8  -3  11   24.19   10.36
  -8   3 -11   21.62   10.43
  -9   3 -11    0.24    7.65
   9  -3  11   -2.93    5.87
  10  -3  11    7.77    6.23
 -10   3 -11    7.33    7.17
  11  -3  11    2.03    7.01
 -11   3 -11   -0.13    8.14
 -12   3 -11    8.66    8.10
  12  -3  11   -6.98    8.45
  14  -4 -11    3.35    8.97
  14   4 -11   23.20   14.12
  13  -4 -11    9.76    9.52
  13  -4 -11    1.89    6.88
  12  -4 -11   17.29    9.58
  12  -4 -11   29.92    9.58
  12   4 -11   25.56   13.69
  11  -4 -11    8.87    9.57
  11  -4 -11    2.83    8.75
  11   4 -11   -9.03   10.85
  10   4 -11   36.15    8.84
  10  -4 -11   19.17    9.42
  10  -4 -11   31.37   10.24
  10   4 -11   35.50   11.09
   9  -4 -11   -8.71    8.43
   9  -4 -11  -12.92   10.62
   9   4 -11    3.88    4.96
   9   4 -11   -3.41    8.19
   8  -4 -11   22.15    8.79
   8   4 -11   63.50   12.60
   8  -4 -11   50.09   12.14
   8   4 -11   66.92   14.90
   7  -4 -11   -0.56    5.96
   7  -4 -11    6.81    6.10
   7   4 -11   17.32   10.63
   6   4 -11   42.11   13.62
   6  -4 -11   21.70    7.60
   5  -4 -11   -3.09    6.04
  -5  -4  11   -0.10    6.66
   4  -4 -11   55.36   10.73
  -4  -4  11   65.98   13.24
   3  -4 -11  -11.02    5.02
  -3  -4  11    3.21    5.96
  -2  -4  11   13.80    7.27
  -1  -4  11   44.23   10.06
   0  -4  11    3.88    5.40
   1  -4  11   37.40   10.91
   2  -4  11   27.36    9.21
   3  -4  11    2.60    5.73
   4  -4  11    0.09    5.95
   5  -4  11   -4.93    7.70
   6  -4  11   25.24    9.39
   7  -4  11    7.32    6.70
   8  -4  11   11.50    8.84
   9  -4  11    2.76    6.10
  10  -4  11   20.64    9.49
  11  -4  11   -0.60    6.87
 -11   4 -11   -1.14    8.53
  12  -5 -11    4.38    9.52
  12  -5 -11   -1.24    7.81
  12   5 -11   21.70   12.66
  11  -5 -11   10.05    9.71
  11  -5 -11   -2.49    8.15
  11   5 -11   -9.92   10.01
  10  -5 -11    4.92    8.13
  10  -5 -11   -0.63    8.40
  10   5 -11    0.53    7.52
   9  -5 -11   -0.22    6.93
   9  -5 -11   -9.34    9.75
   9   5 -11    6.41    9.97
   8  -5 -11   15.03    8.48
   8  -5 -11   21.15   11.06
   8   5 -11   16.59   10.29
   7   5 -11   15.91   11.35
   7  -5 -11   -1.61    7.81
   7  -5 -11    4.41    6.10
  -6  -5  11   -0.68    6.79
   6  -5 -11   16.02    8.48
   6  -5 -11    8.39    6.05
  -5  -5  11    7.06    9.12
   5  -5 -11   27.79   13.18
   5  -5 -11    4.98    5.02
  -4  -5  11   27.45   11.72
   4  -5 -11   25.76   10.71
  -3  -5  11   34.51   11.91
   3  -5 -11   32.42   14.03
  -2  -5  11   23.43   11.36
  -1  -5  11    4.00    7.76
   0  -5  11   77.90   15.60
   1  -5  11    5.83    6.53
   2  -5  11    3.13    6.91
   3  -5  11   -5.17    9.38
   4  -5  11   44.21   12.07
   5  -5  11    8.11    8.97
   6  -5  11   14.25    9.30
   7  -5  11   11.91   10.04
   8  -5  11    3.02    8.38
   9  -5  11    0.87    7.57
  10  -6 -11   31.80   14.74
  10   6 -11   24.23   13.37
  10  -6 -11   16.81    9.02
   9  -6 -11   -1.00    8.37
   9   6 -11   27.95   11.91
   9  -6 -11   10.39    8.69
   8  -6 -11    2.02    8.64
   8  -6 -11    0.85    6.18
   8   6 -11   24.39   14.31
   7   6 -11   25.02   13.47
   7  -6 -11    7.11    8.74
  -6  -6  11   24.04   11.66
   6  -6 -11   19.25   11.76
  -5  -6  11    9.21    9.59
   5  -6 -11   -1.87   10.60
  -4  -6  11    5.26    9.74
   4  -6 -11   17.69    8.82
  -3  -6  11   14.15    8.29
   3  -6 -11   -2.87    8.31
  -2  -6  11   -6.90    8.77
   2  -6 -11   -1.58   10.07
  -1  -6  11   -7.98    7.47
   1  -6 -11    7.27    9.92
   0  -6  11   -2.19    8.68
   0  -6 -11    2.96   10.45
   1  -6  11  -14.22    9.20
  -1  -6 -11  -16.50   13.00
   2  -6  11   -7.21    8.30
  -2  -6 -11  -11.92   12.76
   3  -6  11   12.57    9.85
  -3  -6 -11    5.15    8.25
   4  -6  11   13.86    6.82
  -4  -6 -11   17.79   10.03
   5  -6  11    7.09   10.47
  -5  -6 -11   -0.16   12.28
   6  -6  11   20.77   12.65
  -6  -6 -11   13.08   11.72
   7  -6  11   -2.90    7.23
  -7  -6 -11  -15.18   13.32
  -4  -7  11   35.25   14.07
   4  -7 -11   22.52   12.11
  -3  -7  11    4.50    8.21
   3  -7 -11    6.01   10.19
  -2  -7  11   32.76   12.35
   2  -7 -11   27.18   14.26
  -1  -7  11   -4.59    8.05
   1  -7 -11    6.76   10.69
   0  -7  11   11.55   10.18
   0  -7 -11   17.81    8.98
   1  -7  11    7.10    8.78
  -1  -7 -11  -24.08   15.90
   2  -7  11   -6.92    9.27
  -2  -7 -11    4.48   11.19
  16   0 -12  232.04   33.95
  15   0 -12   55.34   14.79
  14   0 -12  188.80   27.38
  13   0 -12   10.91   10.99
  12   0 -12   95.31   19.23
  11   0 -12  109.59   18.73
  10   0 -12  200.80   24.48
   9   0 -12   55.71   13.92
   8   0 -12  610.07   38.97
   7   0 -12   84.81   15.72
   6   0 -12   24.03    8.20
   5   0 -12  147.73   16.92
   4   0 -12   23.38    6.66
   4   0 -12   19.25    5.48
   3   0 -12   25.26    7.54
   3   0 -12   31.80    8.74
   2   0 -12   61.21   11.69
   2   0 -12   62.61   10.16
   1   0 -12  370.10   27.96
   1   0 -12  348.39   23.03
   0   0  12    0.98    3.35
   0   0 -12   10.81    6.39
   1   0  12  270.13   19.12
  -1   0 -12  252.49   23.45
   2   0  12   17.19    5.63
  -2   0 -12    5.18    4.38
   3   0  12  423.19   23.80
  -3   0 -12  427.22   31.74
   4   0  12   -3.22    3.90
  -4   0 -12   12.46    7.64
   5   0  12  826.79   33.58
  -5   0 -12  794.45   45.47
   6   0  12   63.60    9.95
  -6   0 -12   93.76   16.62
   7   0  12  169.70   16.08
  -7   0 -12  172.77   22.73
   8   0  12   11.97    5.43
  -8   0 -12   30.20   12.81
   9   0  12  116.39   14.32
  -9   0 -12   81.55   16.41
 -10   0 -12   20.86    8.85
  10   0  12   17.17    6.59
 -11   0 -12   90.14   17.80
  11   0  12   68.64   12.40
 -12   0 -12   11.64    8.89
 -13   0 -12   28.06   12.37
  16  -1 -12   16.56   13.69
  16   1 -12   -4.71   12.14
  15  -1 -12   95.36   21.71
  15   1 -12   70.65   17.35
  14  -1 -12    1.73   10.54
  14   1 -12  -11.80   13.40
  13  -1 -12  107.58   20.67
  13   1 -12  165.53   24.53
  12  -1 -12    6.12   10.53
  12   1 -12    8.90    8.69
  11  -1 -12  115.78   19.41
  11   1 -12   86.96   18.44
  10  -1 -12   -5.05    7.09
  10   1 -12   -2.20    8.89
   9  -1 -12  282.97   27.70
   9   1 -12  282.05   28.16
   8   1 -12   30.55    8.10
   8  -1 -12   31.76   10.37
   8   1 -12   36.33   10.61
   7  -1 -12  524.76   34.77
   7   1 -12  530.78   35.25
   7   1 -12  527.24   30.90
   6   1 -12   14.75    5.88
   6  -1 -12    6.21    5.26
   6   1 -12   18.94    9.55
   5  -1 -12  343.03   25.94
   5   1 -12  345.32   26.59
   5   1 -12  361.46   26.01
   4  -1 -12  146.64   16.23
   4   1 -12  111.30   14.57
   4   1 -12  163.14   17.83
   3  -1 -12  209.70   18.55
   3   1 -12  210.30   20.90
   3   1 -12  261.83   21.83
   2   1 -12   67.07   11.75
  -2  -1  12   59.24   10.40
   2  -1 -12   59.05    9.26
   2   1 -12   56.04   10.86
  -1  -1  12  250.87   20.65
   1  -1 -12  259.79   18.68
   1   1 -12  267.22   23.84
   0   1 -12   90.00   14.28
   0  -1  12  100.62   12.80
   0  -1 -12  117.34   12.02
  -1   1 -12  137.94   17.70
   1  -1  12  128.34   14.99
  -1  -1 -12  131.67   12.69
  -2  -1 -12   29.52    6.39
  -2  -1 -12   19.73    7.36
  -2   1 -12   37.28    9.82
   2  -1  12   25.32    6.67
   3   1  12  246.17   16.21
   3  -1  12  257.31   20.48
  -3   1 -12  279.11   25.90
  -3  -1 -12  266.42   25.53
  -4  -1 -12   38.65   10.01
  -4   1 -12   40.91   11.45
   4   1  12   32.85    6.21
   4  -1  12   32.94    7.51
  -5  -1 -12   -6.96    8.06
  -5   1 -12   -0.52    7.63
   5   1  12   -5.46    3.62
   5  -1  12   -4.82    5.40
  -6   1 -12  145.08   20.12
   6   1  12  182.55   14.22
  -6  -1 -12  204.22   23.58
   6  -1  12  182.92   17.55
  -7   1 -12   67.52   14.31
  -7  -1 -12   55.06   13.63
   7   1  12   48.41    7.43
   7  -1  12   69.27   11.73
  -8   1 -12    1.73    6.07
  -8  -1 -12  -12.62   10.95
   8  -1  12    2.38    4.91
  -9  -1 -12    8.77    7.80
   9  -1  12   13.04    6.29
  -9   1 -12   14.00    9.31
  10  -1  12   10.95    6.18
 -10   1 -12   11.02    6.73
  11  -1  12   -4.42    6.46
 -11   1 -12   17.16   11.39
  12  -1  12   15.73    8.22
 -12   1 -12   14.25    7.94
  13  -1  12    1.71    5.79
 -13   1 -12  -11.08    9.65
  15  -2 -12   11.39   12.81
  15   2 -12   -7.12   10.23
  14  -2 -12   19.27   12.14
  14   2 -12   52.28   18.03
  13  -2 -12    1.33    9.19
  13   2 -12  -13.35   10.52
  12  -2 -12   60.27   16.87
  12   2 -12   75.94   19.33
  12  -2 -12   49.12   11.15
  11  -2 -12  -10.08   10.25
  11   2 -12   10.33    9.72
  10   2 -12  100.47   13.16
  10  -2 -12   98.28   17.63
  10   2 -12   83.84   17.07
   9  -2 -12   18.16    9.71
   9   2 -12   15.80    5.80
   9   2 -12   21.41    8.70
   8  -2 -12  392.75   31.84
   8   2 -12  384.61   32.34
   8   2 -12  369.23   25.76
   7  -2 -12    2.35    6.18
   7   2 -12    6.03    4.44
   7   2 -12   -7.14    9.09
   6  -2 -12  216.53   22.29
   6   2 -12  223.37   22.97
   6   2 -12  233.58   21.04
   5   2 -12   73.99   12.46
   5  -2 -12   58.36   10.96
   5   2 -12   53.41   11.58
   4  -2 -12  388.36   26.81
   4   2 -12  441.02   30.65
   4   2 -12  415.67   29.27
  -3  -2  12   27.73    8.25
   3  -2 -12   11.35    6.73
   3   2 -12    6.30    5.75
  -2  -2  12  387.62   27.49
   2  -2 -12  373.74   23.80
   2   2 -12  383.56   29.27
  -1  -2  12   -4.96    5.04
   1  -2 -12   -1.94    3.50
   1   2 -12  -12.46    6.28
   0  -2  12  428.51   29.01
   0  -2 -12  402.96   21.86
   0   2 -12  453.47   32.23
   1  -2  12   73.07   12.17
  -1  -2 -12   75.44    9.51
  -1   2 -12   55.52   12.36
   2  -2  12  445.06   28.71
  -2   2 -12  480.46   33.98
  -3   2 -12    4.45    8.33
   3  -2  12    1.36    5.16
  -4   2 -12   42.68   11.18
   4  -2  12   68.94   13.12
   5  -2  12   32.81    9.58
  -5   2 -12   32.91   10.87
   6  -2  12   73.79   13.25
  -6   2 -12  100.47   17.23
   7  -2  12   11.91    5.85
  -7   2 -12   -0.69    5.58
   8  -2  12   31.66    9.86
  -8   2 -12   31.41   10.93
   9  -2  12   34.21   10.82
  -9   2 -12   15.90   10.07
  10  -2  12    4.30    6.23
 -10   2 -12  -13.13   10.17
 -11   2 -12    3.51    7.70
  11  -2  12    4.71    6.30
 -12   2 -12    7.21    8.96
  12  -2  12   -0.72    5.81
  15  -3 -12   16.56   14.34
  15   3 -12   34.04   15.80
  14  -3 -12   20.39   13.57
  14   3 -12   36.70   14.05
  13  -3 -12   14.22    9.62
  13  -3 -12   11.71    8.07
  13   3 -12   27.93   14.75
  12  -3 -12   78.16   17.68
  12  -3 -12   60.86   13.21
  12   3 -12   71.73   19.22
  11  -3 -12   38.07   12.41
  11  -3 -12   25.55    9.31
  11   3 -12    7.63    9.93
  10  -3 -12  109.04   19.77
  10  -3 -12   93.17   16.15
  10   3 -12   84.79   17.06
  10   3 -12   77.89   12.09
   9   3 -12   11.91    5.62
   9  -3 -12    6.00    6.07
   9   3 -12    4.11    6.41
   8  -3 -12  152.00   20.59
   8   3 -12  164.84   17.85
   8   3 -12  159.61   21.41
   7  -3 -12   -0.70    6.06
   7   3 -12    3.24    5.41
   7   3 -12    8.26    5.59
   6  -3 -12   47.17   11.44
   6   3 -12   22.87    8.65
   6   3 -12   32.12    9.94
   5   3 -12    7.15    6.61
   5   3 -12   11.10    6.96
   5  -3 -12   17.07    7.57
  -4  -3  12   62.83   12.56
   4  -3 -12   67.25   11.80
   4   3 -12   67.79   12.67
  -3  -3  12    1.74    7.55
   3  -3 -12    1.52    4.54
   3   3 -12   -5.11    6.25
   2   3 -12   16.42    7.40
  -2  -3  12   11.83    6.49
   2  -3 -12   22.28    7.29
  -1  -3  12   26.40    8.84
   1  -3 -12   21.13    6.53
   1   3 -12   12.47    6.80
   0  -3  12    7.70    5.09
   0   3 -12    4.57    5.31
   1  -3  12   39.57   10.73
  -1   3 -12   55.26   11.70
   2  -3  12    9.31    6.69
  -2   3 -12  -13.07   10.09
   3  -3  12   30.17    8.61
  -3   3 -12   34.64   10.15
   4  -3  12   28.26    8.41
  -4   3 -12   42.22   11.75
   5  -3  12   41.14   11.05
  -5   3 -12   19.76    6.95
  -6   3 -12   -4.76    7.97
   6  -3  12   17.70    8.53
  -7   3 -12   82.28   16.87
   7  -3  12   65.07   12.98
   8  -3  12    7.92    7.01
  -8   3 -12   -3.31    7.04
   9  -3  12   71.94   14.49
  -9   3 -12   75.19   17.26
 -10   3 -12    1.49    7.40
  10  -3  12   24.53   10.10
 -11   3 -12   31.97   12.87
  11  -3  12   19.44    9.26
  13  -4 -12   35.95   12.10
  13  -4 -12   34.48   12.41
  13   4 -12   70.81   20.31
  12  -4 -12    1.80    7.04
  12  -4 -12   10.51    9.97
  12   4 -12   -1.17    9.94
  11  -4 -12   52.78   15.55
  11  -4 -12   46.99   13.90
  11   4 -12   75.97   17.82
  10  -4 -12   -6.21    9.93
  10  -4 -12   -5.47    8.75
  10   4 -12   -1.27    5.26
  10   4 -12  -19.24   14.03
   9   4 -12   82.49   13.59
   9  -4 -12   86.54   16.39
   9  -4 -12   86.46   16.09
   9   4 -12  106.86   19.42
   8  -4 -12  -18.45    8.14
   8   4 -12    8.01    6.99
   8  -4 -12   -5.63    7.12
   8   4 -12  -15.12   12.50
   7   4 -12  127.43   18.09
   7  -4 -12  131.06   18.65
   7   4 -12  140.35   20.57
   6   4 -12    3.21    6.94
   6  -4 -12   -6.40    6.03
   6   4 -12    7.93    6.11
   5  -4 -12   66.99   11.53
   5   4 -12   86.87   15.21
  -5  -4  12   69.96   14.33
   4  -4 -12    1.07    4.69
  -4  -4  12   12.51    7.06
  -3  -4  12   88.83   14.83
  -2  -4  12    8.96    7.26
  -1  -4  12  101.18   16.66
   0  -4  12   18.41    8.12
   1  -4  12   50.49   11.33
   2  -4  12    2.93    6.70
   3  -4  12    3.67    8.61
   4  -4  12   74.54   14.77
   5  -4  12   27.54    9.40
   6  -4  12   16.24    9.07
   7  -4  12   -1.62    6.19
   8  -4  12   40.88   12.45
  -8   4 -12   35.35   13.96
   9  -4  12    4.64    7.92
  -9   4 -12   14.42   11.45
  10  -4  12   63.98   15.49
 -10   4 -12   59.28   16.13
  11  -5 -12    7.02    7.95
  11  -5 -12   -9.85    9.26
  11   5 -12   -2.66    8.93
  10  -5 -12   12.25    9.48
  10  -5 -12   -4.79    7.94
  10   5 -12   -9.59   10.55
   9  -5 -12   -2.42    8.02
   9  -5 -12   15.54   11.76
   9   5 -12    3.83    6.39
   9   5 -12   12.34    9.48
   8  -5 -12    8.01    7.34
   8  -5 -12   24.05   11.97
   8   5 -12    1.15    9.51
   7  -5 -12   14.14    7.98
   7  -5 -12   20.54   11.11
   7   5 -12   25.18   10.63
   6   5 -12   -5.32    9.64
  -6  -5  12   22.69    8.98
   6  -5 -12    5.50    7.79
   6  -5 -12   -0.17    6.06
  -5  -5  12   90.19   16.88
   5  -5 -12   93.54   18.83
  -4  -5  12   62.61   14.72
   4  -5 -12  109.72   20.88
  -3  -5  12   93.24   17.63
  -2  -5  12   72.95   14.75
  -1  -5  12   55.61   13.26
   0  -5  12   94.14   16.60
   1  -5  12   45.72   13.01
   2  -5  12   59.57   14.47
   3  -5  12  115.94   18.61
   4  -5  12   94.87   18.45
   5  -5  12   57.84   15.32
   6  -5  12   40.00   12.88
   7  -5  12   23.15   12.30
   8  -5  12   64.16   15.21
   8  -6 -12    3.19    9.61
   8   6 -12    8.52    9.24
   7   6 -12    3.15    8.14
   7  -6 -12   -6.98   10.44
  -6  -6  12   -3.46    7.95
   6  -6 -12   -3.32    8.86
  -5  -6  12   12.41    9.42
   5  -6 -12    3.92    9.95
  -4  -6  12   19.76    9.44
   4  -6 -12   34.20   10.90
  -3  -6  12   26.74   12.92
   3  -6 -12    3.01    9.47
  -2  -6  12   15.57   10.02
   2  -6 -12   29.74   16.41
  -1  -6  12   20.24    8.54
   1  -6 -12   -9.75   11.10
   0  -6  12    4.15    8.53
   0  -6 -12   15.73    8.54
   1  -6  12    8.61    8.35
  -1  -6 -12    4.97    8.40
   2  -6  12    6.18    9.20
  -2  -6 -12    1.31    9.59
   3  -6  12    6.95    8.69
   4  -6  12   27.07   12.57
   5  -6  12   -6.66    8.29
  15   0 -13   10.73   14.48
  14   0 -13    7.42   10.14
  13   0 -13   10.81   10.19
  12   0 -13  -12.29   12.30
  11   0 -13   23.01   11.76
  10   0 -13   -0.37    6.84
   9   0 -13   20.83   10.87
   8   0 -13   17.99    9.74
   7   0 -13   17.33    9.09
   6   0 -13   -7.68    7.20
   5   0 -13   -7.09    7.34
   4   0 -13    6.40    5.06
   4   0 -13    7.97    6.23
   3   0 -13   -0.99    6.30
   3   0 -13    4.47    4.84
   2   0 -13  -10.29    7.35
   2   0 -13    5.08    5.02
   1   0 -13  -11.33    7.52
   1   0 -13    0.66    4.05
   0   0 -13   -6.66    6.03
   0   0 -13   -9.92    6.04
   1   0  13    0.99    4.68
  -1   0 -13    1.50    5.40
   2   0  13   -1.87    3.93
  -2   0 -13   -0.62    7.17
   3   0  13   -9.40    5.43
  -3   0 -13   -2.77    5.76
   4   0  13   -5.29    5.45
  -4   0 -13    1.43    5.44
   5   0  13    1.83    3.72
  -5   0 -13  -16.84   10.12
   6   0  13    2.30    4.63
  -6   0 -13    6.71    6.07
   7   0  13    2.33    5.51
  -7   0 -13   -3.17    7.87
   8   0  13   -7.02    6.18
  -8   0 -13   -8.31    9.10
  -9   0 -13    0.26    8.28
   9   0  13    0.27    4.54
 -10   0 -13   21.17   11.25
 -11   0 -13   -3.07    8.28
 -12   0 -13    4.32    7.81
  15  -1 -13   10.94    8.76
  15   1 -13   -7.60   11.88
  14  -1 -13   -4.60   11.55
  14   1 -13  -17.48   15.37
  13  -1 -13   -8.85   11.11
  13   1 -13    1.22    9.41
  12  -1 -13   19.19    8.85
  12   1 -13   16.09   13.96
  11  -1 -13    2.97    8.43
  11   1 -13   -8.56   10.69
  10  -1 -13   33.69   10.99
  10   1 -13   57.18   14.46
   9  -1 -13    5.00    8.29
   9   1 -13   12.36   10.41
   8  -1 -13  312.84   29.26
   8   1 -13  271.36   27.04
   8   1 -13  257.98   22.46
   7   1 -13   32.48    8.84
   7  -1 -13   60.49   13.51
   7   1 -13   28.43   10.23
   6   1 -13  165.68   18.65
   6  -1 -13  170.35   20.03
   6   1 -13  154.95   19.34
   5   1 -13   17.37    7.89
   5  -1 -13   12.98    5.70
   5   1 -13   13.36    7.20
   4   1 -13  189.55   20.52
   4  -1 -13  190.86   19.29
   4   1 -13  178.38   19.43
   3   1 -13   91.40   15.25
   3  -1 -13  118.88   15.01
   3   1 -13  114.50   15.37
   2  -1 -13  263.30   20.25
   2   1 -13  231.51   23.00
   2   1 -13  280.51   23.60
  -1  -1  13   50.85   10.81
   1  -1 -13   43.04    8.16
   1   1 -13   60.31   12.90
   0  -1  13  188.70   18.52
   0  -1 -13  188.47   16.41
   0   1 -13  180.76   20.87
   1  -1  13   31.32    8.64
  -1  -1 -13   43.39    8.14
  -1   1 -13   41.59   11.27
   2  -1  13   71.56   11.86
  -2   1 -13   40.79   10.29
  -2  -1 -13   48.45    8.48
  -3  -1 -13  141.21   20.60
   3   1  13  116.71   12.21
   3  -1  13  114.93   14.29
  -3   1 -13  117.50   17.78
  -4  -1 -13   59.30   14.06
   4   1  13   34.88    6.94
   4  -1  13   41.98    9.16
  -4   1 -13   37.30   11.54
  -5  -1 -13   -2.45    6.71
   5   1  13   -0.05    3.10
   5  -1  13   -4.89    6.14
  -5   1 -13   -1.24    6.51
  -6  -1 -13   37.11   11.90
   6  -1  13   22.74    7.24
  -6   1 -13   22.43    8.97
  -7  -1 -13    9.35    7.70
   7  -1  13   17.55    7.45
  -7   1 -13   34.21   12.50
   8  -1  13   11.35    6.35
  -8   1 -13   -4.37    6.26
   9  -1  13    6.99    7.22
  -9   1 -13   25.64   11.38
  10  -1  13   -2.38    5.08
 -10   1 -13    9.90   10.92
  11  -1  13   10.07    7.34
 -11   1 -13    9.30    8.94
  12  -1  13   -5.41    7.53
 -12   1 -13  -10.66    9.56
  15  -2 -13    4.12   10.03
  15   2 -13    5.15   12.99
  14  -2 -13   51.75   17.82
  14   2 -13   45.87   18.04
  13  -2 -13   11.83   12.63
  13   2 -13    4.45   10.81
  12  -2 -13   50.34   14.59
  12   2 -13   62.58   16.16
  12  -2 -13   48.21   12.78
  11  -2 -13    6.56    7.98
  11   2 -13    9.19    9.99
  10   2 -13   37.04    8.93
  10  -2 -13   52.83   15.72
  10   2 -13   39.97   12.07
   9   2 -13   40.94    9.30
   9  -2 -13   30.79   10.46
   9   2 -13   42.57   11.89
   8  -2 -13   97.12   17.74
   8   2 -13   96.02   15.28
   8   2 -13  106.97   18.52
   7  -2 -13   35.56   10.04
   7   2 -13   56.17   11.56
   7   2 -13   56.52   13.86
   6  -2 -13   48.71   10.82
   6   2 -13   80.12   13.13
   6   2 -13   78.93   14.28
   5   2 -13   59.08   11.64
   5  -2 -13   44.29   10.84
   5   2 -13   44.90   11.15
   4   2 -13   29.75    9.79
   4  -2 -13   12.81    6.15
   4   2 -13   12.75    8.19
  -3  -2  13   35.98    9.76
   3   2 -13   37.25   10.89
   3  -2 -13   45.49    9.66
  -2  -2  13   24.33    7.20
   2   2 -13   13.46    9.08
   2  -2 -13   12.53    6.51
  -1  -2  13   73.73   12.76
   1   2 -13   85.05   14.85
   1  -2 -13   85.58   11.77
   0  -2  13   -3.72    6.11
   0   2 -13    7.54    4.72
   0  -2 -13    7.61    4.80
   1  -2  13  136.26   17.07
  -1  -2 -13  126.21   12.51
  -1   2 -13  134.46   19.46
   2  -2  13   -0.80    5.49
  -2   2 -13   20.54   10.69
   3  -2  13  151.45   17.74
  -3   2 -13  152.72   20.79
   4  -2  13   85.20   13.42
  -4   2 -13   53.26   12.94
   5  -2  13  110.39   15.55
  -5   2 -13  114.87   19.14
   6  -2  13    4.97    6.83
  -6   2 -13    5.02    8.00
   7  -2  13   59.84   11.81
  -7   2 -13   51.71   15.04
   8  -2  13   10.81    7.74
  -8   2 -13   16.11   11.03
  -9   2 -13   53.07   14.27
   9  -2  13   66.72   13.70
 -10   2 -13   15.89   11.14
  10  -2  13    2.17    6.52
 -11   2 -13   40.36   13.74
  11  -2  13   34.79   10.56
  14  -3 -13   19.88   12.35
  14   3 -13   20.07   15.47
  13  -3 -13   53.37   16.31
  13  -3 -13   62.25   13.95
  12  -3 -13    6.42   10.05
  12  -3 -13   -0.93    7.48
  12   3 -13   13.29   15.09
  11  -3 -13   79.60   17.86
  11  -3 -13   81.06   16.01
  11   3 -13   74.76   19.17
  10  -3 -13    1.16    7.28
  10   3 -13    6.38    5.04
  10   3 -13   18.28   12.47
   9  -3 -13   72.75   16.45
   9   3 -13   72.31   17.28
   9   3 -13   61.65   12.01
   8   3 -13   19.45    6.65
   8  -3 -13   32.95   10.36
   8   3 -13   24.26    7.93
   7  -3 -13   93.45   16.85
   7   3 -13   84.96   14.36
   7   3 -13   85.74   16.21
   6  -3 -13    8.65    7.12
   6   3 -13    3.98    7.17
   6   3 -13    8.05    9.00
   5   3 -13   28.12   10.52
   5  -3 -13   31.84   10.84
   5   3 -13   21.44    7.36
   4   3 -13    6.21    7.82
  -4  -3  13   17.19    8.87
   4  -3 -13    9.64    7.05
  -3  -3  13   -3.84    7.90
   3   3 -13  -13.75   10.37
   3  -3 -13    7.38    6.84
  -2  -3  13   12.41    7.18
   2  -3 -13   18.16    6.65
   2   3 -13   32.39   10.64
  -1  -3  13   10.36    7.40
   1   3 -13    9.05    7.12
   0  -3  13   90.23   15.17
   0   3 -13   98.03   17.00
   1  -3  13  -12.64    8.71
  -1   3 -13    3.78    7.43
   2  -3  13   93.10   15.08
  -2   3 -13   71.59   14.57
   3  -3  13   -2.59    6.19
  -3   3 -13   -6.11    7.38
   4  -3  13    7.19    5.18
  -4   3 -13    9.20    5.74
   5  -3  13   51.15   12.06
  -5   3 -13   45.01   12.63
   6  -3  13  101.14   16.93
  -6   3 -13   74.04   17.32
  -7   3 -13    4.38    7.82
   7  -3  13   10.55    8.06
  -8   3 -13   60.54   16.81
   8  -3  13   61.09   13.74
  -9   3 -13   20.02   10.50
   9  -3  13   12.06    6.99
  10  -3  13    8.50    8.33
 -10   3 -13   28.93   12.34
  12  -4 -13    0.29    9.00
  12  -4 -13    6.81   10.24
  12   4 -13   -4.50    9.95
  11  -4 -13   22.55   12.79
  11  -4 -13   29.66   11.35
  11   4 -13    9.69   10.34
  10  -4 -13   -0.38    8.78
  10  -4 -13   -2.88    8.83
  10   4 -13   10.63   12.79
   9  -4 -13   10.43    6.92
   9   4 -13    2.20    6.71
   9  -4 -13   15.43    9.83
   9   4 -13   13.02    8.49
   8  -4 -13    2.83    6.76
   8  -4 -13   25.34   11.15
   8   4 -13   14.79    9.76
   8   4 -13    5.96    6.25
   7  -4 -13   72.96   14.17
   7   4 -13   66.46   13.74
   7   4 -13   55.72   15.11
   6   4 -13   22.18    8.80
   6  -4 -13   -1.11    7.00
   6   4 -13    4.05    7.07
   5   4 -13   59.16   14.21
   5   4 -13   48.11   12.71
   5  -4 -13   53.34   11.77
  -5  -4  13   44.11   13.37
  -4  -4  13    8.60    7.79
   4   4 -13    9.19    7.31
  -3  -4  13   54.66   13.63
   3   4 -13   62.66   13.38
  -2  -4  13   14.41    9.73
   2   4 -13   17.13   10.51
  -1  -4  13   25.10   11.07
   1   4 -13   49.11   12.72
   0  -4  13   43.51   11.84
   0   4 -13   45.35   14.28
  -1   4 -13   67.61   14.44
   1  -4  13   50.14   12.07
   2  -4  13   28.75   10.90
  -2   4 -13   18.63    8.15
   3  -4  13   16.30    8.86
  -3   4 -13   14.65    9.60
   4  -4  13    9.95    8.42
  -4   4 -13   45.89   13.77
   5  -4  13    4.56    6.00
  -5   4 -13   -8.27   11.35
  -6   4 -13    7.94    9.11
   6  -4  13   -2.54    7.53
   7  -4  13  -12.49    7.41
  -7   4 -13   -9.61   10.15
   8  -4  13   -9.01    7.95
  -8   4 -13  -12.69   11.25
  -9   4 -13   -0.30   10.03
   9  -4  13   -2.06    7.35
  10  -5 -13   17.33   11.73
  10  -5 -13    7.14    9.38
  10   5 -13    9.41    9.11
   9  -5 -13    0.47    7.57
   9  -5 -13  -21.64   10.67
   9   5 -13   -1.03    7.76
   9   5 -13   -6.68   10.66
   8  -5 -13   11.83    9.33
   8   5 -13   -3.20    9.71
   8  -5 -13  -11.83    9.01
   8   5 -13   16.34   11.10
   7   5 -13    9.16    8.51
   7  -5 -13   -6.05    9.91
   7   5 -13  -14.57   11.04
   6   5 -13    5.35    9.63
   6   5 -13    3.07    7.94
   6  -5 -13   -5.29   11.65
  -5  -5  13  -18.11   10.90
   5  -5 -13   -9.03    7.53
  -4  -5  13    8.50    9.96
  -3  -5  13    3.25    7.32
  -2  -5  13   -5.46    9.81
  -1  -5  13    0.35    8.38
   0  -5  13    5.51    7.98
   1  -5  13   19.24    9.47
   2  -5  13   -0.70    8.30
   3  -5  13    6.98    7.17
   4  -5  13    3.86    9.82
   5  -5  13   -8.31    9.41
   6  -5  13    4.10    8.65
   7  -5  13    8.57   10.70
   6   6 -13   -7.66    8.93
  -6  -6  13    1.84    9.10
   6  -6 -13   14.22   11.21
  -5  -6  13   29.02   11.88
   5  -6 -13   11.31   12.28
  -4  -6  13    7.64    9.69
   4  -6 -13   -9.77   11.85
  -3  -6  13   13.78    9.35
   3  -6 -13   24.56   12.65
  -2  -6  13    1.45    6.67
   2  -6 -13    0.65   10.23
  -1  -6  13   23.13   11.18
   1  -6 -13   32.34   13.48
   0  -6  13   13.11   11.76
   0  -6 -13   -5.52    9.11
   1  -6  13   -0.52    7.49
   2  -6  13    6.04    7.60
   3  -6  13    9.82    9.33
  14   0 -14  131.07   25.12
  13   0 -14  134.24   24.94
  12   0 -14  152.16   24.41
  11   0 -14  143.48   22.96
  10   0 -14  498.26   40.24
   9   0 -14   92.48   17.52
   8   0 -14  117.49   19.94
   7   0 -14  423.85   33.55
   6   0 -14  326.01   28.01
   5   0 -14  208.54   21.72
   4   0 -14  248.22   24.00
   4   0 -14  275.99   23.60
   3   0 -14  225.69   23.96
   3   0 -14  227.56   21.94
   2   0 -14  165.88   20.86
   2   0 -14  151.79   17.30
   1   0 -14  144.23   19.14
   1   0 -14  130.17   16.20
   0   0 -14    1.49    7.89
   0   0 -14    9.46    5.58
   1   0  14  318.26   23.53
  -1   0 -14  352.23   30.67
   2   0  14   -8.98    6.09
  -2   0 -14  -13.05    8.76
   3   0  14  200.78   17.94
  -3   0 -14  229.78   25.53
   4   0  14   14.26    4.92
  -4   0 -14    9.45    8.39
   5   0  14  100.58   13.32
  -5   0 -14  150.69   22.38
   6   0  14    9.85    5.22
  -6   0 -14    8.16    7.07
   7   0  14  122.10   14.44
  -7   0 -14  141.07   22.85
  -8   0 -14   39.68   14.08
   8   0  14   64.63   11.35
  -9   0 -14  158.16   24.41
 -10   0 -14   20.29   12.95
 -11   0 -14  122.78   21.58
  14  -1 -14   23.44   15.34
  14   1 -14   31.07   16.00
  13  -1 -14   47.12   13.60
  13   1 -14   54.19   17.98
  12  -1 -14   19.57    8.89
  12   1 -14   36.46   10.91
  11  -1 -14  101.75   19.95
  11   1 -14  139.15   22.71
  10  -1 -14   90.39   18.28
  10   1 -14   72.25   17.85
   9  -1 -14   13.03    8.93
   9   1 -14   11.81   10.81
   8  -1 -14  286.96   28.92
   8   1 -14  225.53   24.77
   7   1 -14   58.83   12.01
   7  -1 -14   55.91   13.08
   7   1 -14   74.77   14.76
   6   1 -14  256.51   24.57
   6  -1 -14  264.45   25.64
   6   1 -14  300.32   27.99
   5   1 -14   59.41   13.33
   5  -1 -14   59.58   12.03
   5   1 -14   53.76   13.11
   4   1 -14  214.25   22.51
   4  -1 -14  273.66   24.07
   4   1 -14  248.26   24.49
   3   1 -14   66.90   13.88
   3  -1 -14   54.21   10.77
   3   1 -14   59.18   12.36
   2  -1 -14  353.30   24.87
   2   1 -14  364.07   30.53
   2   1 -14  367.23   27.78
  -1  -1  14    4.06    5.78
   1   1 -14   14.47    7.84
   1  -1 -14   20.89    6.91
   0  -1  14  453.21   29.90
   0  -1 -14  398.92   24.90
   0   1 -14  471.43   35.17
   1  -1  14   24.06    7.92
  -1   1 -14    6.29    7.61
  -1  -1 -14   20.86    6.32
   2  -1  14  371.56   26.92
  -2  -1 -14  390.39   23.13
  -2   1 -14  401.84   33.29
   3  -1  14    0.08    5.03
  -3   1 -14   -2.07    6.95
  -3  -1 -14    0.43    4.33
   4   1  14  256.05   18.44
   4  -1  14  282.66   23.61
  -4   1 -14  262.31   28.66
   5  -1  14    2.77    5.69
  -5   1 -14   11.84    8.65
   6  -1  14  147.55   17.57
  -6   1 -14  114.06   20.30
   7  -1  14    9.86    7.28
  -7   1 -14   -8.46    8.93
   8  -1  14  140.40   17.52
  -8   1 -14  169.77   24.67
   9  -1  14   -3.08    6.53
  -9   1 -14   10.49   11.26
  10  -1  14   85.57   14.74
 -10   1 -14  129.36   23.70
 -11   1 -14   -5.85    8.99
  14  -2 -14    7.59   11.87
  14   2 -14    8.84   11.74
  13  -2 -14    0.16    8.43
  13   2 -14   18.11   15.09
  12  -2 -14   16.66   13.02
  12   2 -14    3.95   10.26
  11  -2 -14   48.07   15.69
  11   2 -14   94.02   20.46
  10   2 -14   14.67    6.32
  10  -2 -14   24.46   12.13
  10   2 -14   23.54   11.85
   9   2 -14    7.09    6.08
   9  -2 -14    6.06    8.85
   9   2 -14    8.17    7.52
   8  -2 -14    2.23    7.84
   8   2 -14    8.72    8.10
   8   2 -14    2.99    7.99
   7  -2 -14  164.33   21.52
   7   2 -14  171.22   19.44
   7   2 -14  224.14   26.08
   6  -2 -14    3.62    6.84
   6   2 -14   -0.37    5.33
   6   2 -14   -5.77    7.62
   5  -2 -14  184.88   21.35
   5   2 -14  169.60   20.47
   5   2 -14  163.67   20.87
   4  -2 -14   -3.87    5.80
   4   2 -14    0.20    6.60
   4   2 -14   -0.20    6.18
   3   2 -14  171.50   20.58
   3   2 -14  228.60   24.48
   3  -2 -14  187.81   18.97
   2   2 -14    4.19    7.40
  -2  -2  14    0.65    5.46
   2  -2 -14    6.72    5.23
  -1  -2  14  221.80   22.78
   1   2 -14  290.06   28.48
   1  -2 -14  254.59   20.19
   0  -2  14   -5.90    6.33
   0   2 -14   14.65    8.14
   0  -2 -14    5.74    5.29
   1  -2  14  328.26   26.92
  -1   2 -14  364.23   32.66
   2  -2  14    4.24    7.30
  -2   2 -14   -8.38    5.49
   3  -2  14  229.04   23.14
  -3   2 -14  252.43   28.36
   4  -2  14   21.88    9.55
  -4   2 -14   49.41   14.13
   5  -2  14  109.89   15.95
  -5   2 -14  119.24   21.56
  -6   2 -14   23.80   12.66
   6  -2  14    5.50    7.56
  -7   2 -14   42.49   12.75
   7  -2  14   69.27   14.09
  -8   2 -14    8.37   10.02
   8  -2  14   24.54   10.72
  -9   2 -14   75.23   18.56
   9  -2  14   55.45   13.11
 -10   2 -14  -17.30   10.26
  10  -2  14    7.79    8.33
  13  -3 -14   10.35   10.41
  13   3 -14   20.70   15.17
  12  -3 -14   14.44   10.22
  12  -3 -14    7.22    7.97
  11  -3 -14   -0.99    8.34
  11   3 -14  -16.99   13.79
  11  -3 -14    0.91    7.14
  10  -3 -14   21.70   12.66
  10   3 -14   37.00   10.64
  10   3 -14   27.29   12.22
   9  -3 -14   60.48   14.28
   9   3 -14   49.85   10.19
   9   3 -14   41.21   13.03
   8  -3 -14    7.18    7.40
   8   3 -14  -15.35   10.04
   8   3 -14    5.16    7.32
   7   3 -14   -6.97    6.56
   7  -3 -14    9.01    8.10
   7   3 -14    9.83    9.59
   6  -3 -14   11.52    7.78
   6   3 -14   29.80   11.22
   6   3 -14   10.10    6.85
   5  -3 -14    4.24    6.10
   5   3 -14   13.67    9.50
   5   3 -14   -0.22    8.06
   4   3 -14    7.88    8.41
   4  -3 -14   -1.90    5.10
   4   3 -14   15.96    9.90
   3  -3 -14   12.44    7.80
   3   3 -14   26.31   11.81
  -2  -3  14   -6.94    6.92
   2   3 -14   -7.23    7.66
   1   3 -14  -12.99    9.93
  -1  -3  14   -8.23    6.24
   0   3 -14   -3.75    6.36
   0  -3  14   19.27   10.52
  -1   3 -14   11.41    8.54
   1  -3  14   -7.50    7.85
  -2   3 -14    4.69    8.22
   2  -3  14   -5.70    7.05
  -3   3 -14   27.63   11.80
   3  -3  14   34.62    9.11
  -4   3 -14    1.83    9.88
   4  -3  14    3.50    5.69
  -5   3 -14   -0.40    7.97
   5  -3  14   -8.72    9.32
  -6   3 -14   -7.59   10.12
   6  -3  14   -0.21    6.92
   7  -3  14    0.74    8.30
  -7   3 -14   -4.83    8.82
   8  -3  14   -6.23    6.49
  -8   3 -14   15.13    9.93
   9  -3  14  -18.79   10.80
  -9   3 -14    5.32   10.02
  11  -4 -14    6.90    9.19
  11  -4 -14   37.78   12.25
  11   4 -14   33.49   16.14
  10  -4 -14    6.73    8.88
  10  -4 -14  -16.11   10.47
  10   4 -14   -5.81   10.88
   9  -4 -14    4.86    7.01
   9   4 -14    6.15    6.76
   9  -4 -14   -2.60    8.42
   9   4 -14   -6.25    8.79
   8  -4 -14   -2.37    6.89
   8   4 -14   -7.81    8.80
   8   4 -14    0.27    8.41
   7  -4 -14    1.16    6.71
   7   4 -14    0.32    7.37
   7   4 -14   -5.69    9.92
   6   4 -14   -0.55    9.07
   6  -4 -14   -1.45    8.02
   6   4 -14    3.38    8.26
   5   4 -14   -0.25    7.87
   5   4 -14    6.07    6.78
  -4  -4  14    5.26    8.38
   4   4 -14   -6.93    8.37
  -3  -4  14    8.31    8.88
   3   4 -14  -14.43    9.70
   2   4 -14    1.69    8.39
  -2  -4  14   -4.58    8.51
   1   4 -14   10.67    7.68
  -1  -4  14   15.70   10.30
   0  -4  14    5.83    7.27
   0   4 -14   13.09    8.49
   1  -4  14   -7.16    8.53
  -1   4 -14   21.93   10.95
   2  -4  14    7.85    5.66
  -2   4 -14    0.94    7.90
   3  -4  14   18.62    9.56
  -3   4 -14   15.80   12.20
  -4   4 -14    9.71    8.57
   4  -4  14    6.45    6.23
  -5   4 -14    4.92   10.90
   5  -4  14   -9.01    9.53
  -6   4 -14   -1.78    8.14
   6  -4  14   -6.58    9.14
[truncated: 394,067 more chars]
