# Supplementary material for: Crystal structures of three zinc(II) halide coordination complexes with quinoline N-oxide
Source: Acta Crystallogr E Crystallogr Commun. 2022 Jun 10;78(Pt 7):716–21. doi: 10.1107/S2056989022005953 (PMC9260350; doi:10.1107/S2056989022005953)
Supplement: Supplementary file 2 [file e-78-00716-Isup2.hkl]

data_I                                                                          
_shelx_title ' x1357a_a.res in P2(1)'                                           
_shelx_refln_list_code          4                                               
_shelx_F_calc_maximum      189.85                                               
_exptl_crystal_F_000       432.00                                               
_reflns_d_resolution_high  0.8301                                               
                                                                                
loop_                                                                           
 _space_group_symop_operation_xyz                                               
 'x, y, z'                                                                      
 '-x, y+1/2, -z'                                                                
                                                                                
_cell_length_a     8.5167                                                       
_cell_length_b     7.8697                                                       
_cell_length_c    13.1617                                                       
_cell_angle_alpha  90.000                                                       
_cell_angle_beta   94.890                                                       
_cell_angle_gamma  90.000                                                       
                                                                                
_shelx_F_squared_multiplier     1.000                                           
                                                                                
loop_                                                                           
 _refln_index_h                                                                 
 _refln_index_k                                                                 
 _refln_index_l                                                                 
 _refln_F_squared_calc                                                          
 _refln_F_squared_meas                                                          
 _refln_F_squared_sigma                                                         
 _refln_observed_status                                                         
   1  -9   0         21.62         17.57        11.19 o                         
   2  -9   0         10.34         -1.86        13.59 o                         
   3  -9   0          8.85         -1.07         9.92 o                         
   0  -8   0        449.52        421.01        40.48 o                         
   1  -8   0        148.15        132.10        16.10 o                         
   2  -8   0          1.42         -2.22         7.07 o                         
   3  -8   0          6.75         16.44        13.63 o                         
   4  -8   0         82.66         98.71        18.48 o                         
   5  -8   0        105.23        119.03        20.51 o                         
   1  -7   0        351.99        360.73        20.67 o                         
   2  -7   0        619.32        634.98        27.05 o                         
   3  -7   0        204.48        204.84        22.16 o                         
   4  -7   0        151.70        139.30        19.70 o                         
   5  -7   0         22.86         23.45        12.03 o                         
   6  -7   0         48.23         42.58        15.76 o                         
   0  -6   0        136.53        122.10        19.18 o                         
   1  -6   0        454.30        470.74        21.30 o                         
   2  -6   0        395.68        393.23        19.34 o                         
   3  -6   0        449.25        464.25        20.52 o                         
   4  -6   0         88.49         91.37        16.89 o                         
   5  -6   0        135.52        132.03        18.99 o                         
   6  -6   0         44.53         31.34        10.85 o                         
   7  -6   0         50.83         46.85        13.69 o                         
   1  -5   0         23.86         18.53         5.59 o                         
   2  -5   0        480.30        498.86        19.53 o                         
   3  -5   0        260.35        253.17        13.57 o                         
   4  -5   0         65.06         63.02        11.65 o                         
   5  -5   0         66.40         58.90        12.51 o                         
   6  -5   0        128.12        132.18        18.01 o                         
   7  -5   0        152.64        178.10        21.73 o                         
   8  -5   0         34.74         38.46        12.52 o                         
   0  -4   0       1950.96       2085.52        58.65 o                         
   1  -4   0       1264.95       1181.05        26.78 o                         
   2  -4   0       1100.69       1125.51        25.64 o                         
   3  -4   0        663.49        710.56        30.43 o                         
   4  -4   0        632.10        643.01        31.07 o                         
   5  -4   0        339.91        361.96        24.79 o                         
   6  -4   0        560.59        601.92        34.48 o                         
   7  -4   0         53.54         54.57        12.61 o                         
   8  -4   0        260.85        259.03        26.22 o                         
   9  -4   0         48.71         35.36        14.15 o                         
   1  -3   0       1558.68       1545.04        26.42 o                         
   2  -3   0       5185.00       5381.32        47.57 o                         
   3  -3   0       3024.84       3147.17        57.45 o                         
   4  -3   0       1082.77       1116.92        42.19 o                         
   5  -3   0         86.18         77.00        12.14 o                         
   6  -3   0        300.88        322.08        23.98 o                         
   7  -3   0        400.15        398.81        28.70 o                         
   8  -3   0        178.59        180.94        25.76 o                         
   9  -3   0          8.85          7.24         9.18 o                         
   0  -2   0       3264.54       3251.98        39.08 o                         
   1  -2   0        189.06        192.59         9.48 o                         
   2  -2   0        148.20        151.52        11.26 o                         
   3  -2   0         81.15         63.58        22.79 o                         
   4  -2   0        779.66        795.02        47.73 o                         
   5  -2   0       1392.57       1435.95        43.35 o                         
   6  -2   0         54.45         57.22        10.26 o                         
   7  -2   0         56.67         55.91        11.54 o                         
   8  -2   0        196.61        180.58        20.23 o                         
   9  -2   0        149.42        155.07        19.91 o                         
   1  -1   0       1135.31       1198.00        20.41 o                         
   2  -1   0       7421.86       7839.79        63.73 o                         
   3  -1   0       3902.16       3973.96        53.45 o                         
   4  -1   0        782.89        758.37        26.65 o                         
   5  -1   0        518.95        477.78        23.49 o                         
   6  -1   0        958.87        906.08        35.67 o                         
   7  -1   0        195.73        208.36        19.16 o                         
   8  -1   0         65.98         67.89        14.17 o                         
   9  -1   0         52.96         51.45        12.94 o                         
  10  -1   0         21.83         31.98        12.38 o                         
   1   0   0       4193.00       4237.72        66.77 o                         
   2   0   0        893.36        983.60        34.64 o                         
   3   0   0         50.86         53.32         6.81 o                         
   4   0   0       2598.26       2596.50        47.11 o                         
   5   0   0       3693.12       3726.11        62.85 o                         
   6   0   0        254.00        248.31        18.62 o                         
   7   0   0        179.33        162.96        26.43 o                         
   8   0   0          3.87         -3.83         8.89 o                         
   9   0   0         57.92         49.73        26.86 o                         
  10   0   0        177.02        169.28        22.40 o                         
   1   1   0       1163.16       1128.24        27.57 o                         
   2   1   0       6891.02       7019.63       101.12 o                         
   3   1   0       3639.32       3667.14       102.52 o                         
   4   1   0        741.13        766.66        24.09 o                         
   5   1   0        558.93        534.32        22.95 o                         
   6   1   0        975.42        970.29        42.58 o                         
   7   1   0        161.63        159.20        15.71 o                         
   8   1   0         48.84         36.36        21.39 o                         
   9   1   0         50.81         66.91        13.69 o                         
  10   1   0         21.08        -17.68        22.27 o                         
   1   2   0        260.08        226.44        16.21 o                         
   2   2   0        133.82        136.16        12.59 o                         
   3   2   0         85.32         87.09         6.50 o                         
   4   2   0        742.61        753.53        22.53 o                         
   5   2   0       1535.15       1566.42        36.62 o                         
   6   2   0         46.33         42.79         7.72 o                         
   7   2   0         55.73         43.62         9.29 o                         
   8   2   0        179.85        162.55        20.83 o                         
   9   2   0        154.23        177.00        33.46 o                         
   2   3   0       5158.96       5293.43        97.89 o                         
   3   3   0       2967.75       2880.02        74.64 o                         
   4   3   0       1137.50       1088.55        43.35 o                         
   5   3   0         80.68         87.29         9.30 o                         
   6   3   0        310.54        283.00        16.94 o                         
   7   3   0        409.46        404.48        40.48 o                         
   8   3   0        195.04        200.20        31.34 o                         
   9   3   0          8.15         -6.96        15.74 o                         
   2   4   0       1124.71       1227.10        53.75 o                         
   3   4   0        672.37        684.00        22.36 o                         
   4   4   0        636.06        608.69        20.57 o                         
   5   4   0        332.37        352.74        34.14 o                         
   6   4   0        536.76        575.66        46.72 o                         
   7   4   0         52.85          9.83        13.52 o                         
   8   4   0        257.25        281.63        38.15 o                         
   9   4   0         48.29         35.18        21.34 o                         
   2   5   0        465.53        423.52        36.22 o                         
   3   5   0        274.67        282.92        30.30 o                         
   4   5   0         51.73         24.89         8.96 o                         
   5   5   0         67.83         41.88        12.44 o                         
   6   5   0        107.63        107.25        23.88 o                         
   7   5   0        173.95        210.74        34.78 o                         
   8   5   0         37.06         43.78        20.47 o                         
   2   6   0        416.58        421.76        39.91 o                         
   3   6   0        470.38        493.84        43.64 o                         
   4   6   0        106.62        127.12        25.46 o                         
   5   6   0        130.27        105.82        22.59 o                         
   6   6   0         57.59         49.45        19.36 o                         
   7   6   0         50.01         55.72        21.84 o                         
   1   7   0        360.75        309.60        35.61 o                         
   2   7   0        679.87        699.70        54.65 o                         
   3   7   0        211.14        227.63        33.31 o                         
   4   7   0        136.76        113.67        25.60 o                         
   5   7   0         19.10        -17.43        17.43 o                         
   6   7   0         37.94          4.80        18.25 o                         
   1   8   0        128.72        111.77        24.02 o                         
   2   8   0          1.53          5.24        10.90 o                         
   3   8   0         11.41          2.65        11.90 o                         
   4   8   0         86.35        100.37        24.63 o                         
   5   8   0         91.62        106.46        26.03 o                         
   1   9   0         24.47         17.96        13.20 o                         
   2   9   0          3.42         -5.20        17.53 o                         
   3   9   0          3.26         22.23        20.37 o                         
  -3  -9   1          9.14          8.08        16.44 o                         
  -2  -9   1         17.58         29.83        16.92 o                         
  -1  -9   1          1.61          0.38         8.42 o                         
   0  -9   1         41.56         38.54        11.83 o                         
   1  -9   1         24.61         -9.90        13.63 o                         
   2  -9   1          1.31         -1.99        10.34 o                         
   3  -9   1          5.85        -11.32        11.32 o                         
  -5  -8   1         20.48          7.67        22.39 o                         
  -4  -8   1         39.67         41.43        13.09 o                         
  -3  -8   1         69.23         52.01        14.48 o                         
  -2  -8   1        134.42        134.80        14.25 o                         
  -1  -8   1        149.22        155.47        18.58 o                         
   0  -8   1          7.23          6.69         7.43 o                         
   1  -8   1         38.01         39.58         8.70 o                         
   2  -8   1         15.32          5.40        13.11 o                         
   3  -8   1         77.58         78.16        16.55 o                         
   4  -8   1         95.28         93.40        17.57 o                         
   5  -8   1          3.38          6.05        10.74 o                         
  -6  -7   1         17.76         12.26        14.72 o                         
  -5  -7   1        111.77        118.95        19.42 o                         
  -4  -7   1        193.05        203.63        23.19 o                         
  -3  -7   1         62.79         56.21         9.13 o                         
  -2  -7   1          4.23          3.59         5.58 o                         
  -1  -7   1        100.11        105.38        13.87 o                         
   0  -7   1        608.88        631.34        32.35 o                         
   1  -7   1        466.69        465.03        23.19 o                         
   2  -7   1        160.73        148.46        13.45 o                         
   3  -7   1          4.48          7.10         8.77 o                         
   4  -7   1         52.94         58.82        14.07 o                         
   5  -7   1        232.42        239.05        26.28 o                         
   6  -7   1         85.92         72.42        21.59 o                         
  -7  -6   1        117.64        138.89        25.10 o                         
  -6  -6   1         72.62         85.13        15.81 o                         
  -5  -6   1        115.40        119.58        17.74 o                         
  -4  -6   1         27.71         14.36        15.47 o                         
  -3  -6   1         24.37         16.50         5.44 o                         
  -2  -6   1        477.51        497.10        21.98 o                         
  -1  -6   1        515.18        557.68        23.43 o                         
   0  -6   1         46.17         42.97         7.12 o                         
   1  -6   1          8.43          4.96         5.03 o                         
   2  -6   1        204.82        203.10        13.93 o                         
   3  -6   1        511.72        510.29        31.71 o                         
   4  -6   1         21.25         22.21         9.39 o                         
   5  -6   1         43.11         42.20        11.04 o                         
   6  -6   1         98.04         75.26        15.17 o                         
   7  -6   1        102.00        107.49        23.52 o                         
  -8  -5   1        186.98        200.25        23.66 o                         
  -7  -5   1        246.62        245.63        25.89 o                         
  -6  -5   1        109.55        109.08        15.74 o                         
  -5  -5   1         24.04         28.37         9.48 o                         
  -4  -5   1        297.90        297.64        35.71 o                         
  -3  -5   1        612.71        653.26        22.69 o                         
  -2  -5   1         54.77         53.67         6.94 o                         
  -1  -5   1        166.05        155.41        11.35 o                         
   0  -5   1        566.94        568.31        21.19 o                         
   1  -5   1        939.35        953.44        27.03 o                         
   2  -5   1        264.36        267.51        14.02 o                         
   3  -5   1         58.46         48.81         6.00 o                         
   4  -5   1        307.70        290.31        23.14 o                         
   5  -5   1        126.46        116.68        16.21 o                         
   6  -5   1        142.30        133.50        17.87 o                         
   7  -5   1          4.24         -1.49        11.56 o                         
   8  -5   1         20.71         11.50        10.19 o                         
  -9  -4   1          8.07          9.63         9.01 o                         
  -8  -4   1         51.29         38.97        12.68 o                         
  -7  -4   1        154.94        188.25        20.88 o                         
  -6  -4   1         41.70         38.47        10.15 o                         
  -5  -4   1         75.00         65.89        11.97 o                         
  -4  -4   1         53.27         56.02        10.42 o                         
  -3  -4   1       1778.27       1842.19        70.46 o                         
  -2  -4   1       3190.30       3453.51        46.32 o                         
  -1  -4   1       1353.81       1387.00        29.55 o                         
   0  -4   1        642.16        616.78        19.54 o                         
   1  -4   1         90.21         88.21         7.46 o                         
   2  -4   1       2535.02       2552.48        36.78 o                         
   3  -4   1       2005.68       2026.03        53.03 o                         
   4  -4   1        436.38        451.87        26.82 o                         
   5  -4   1        227.72        220.29        20.54 o                         
   6  -4   1         18.93          9.01        14.88 o                         
   7  -4   1        210.38        218.83        23.01 o                         
   8  -4   1         57.36         47.97        24.15 o                         
   9  -4   1          8.42          4.84        12.86 o                         
  -9  -3   1         20.68         35.79        21.01 o                         
  -8  -3   1        212.16        236.84        23.31 o                         
  -7  -3   1         51.09         63.04        13.05 o                         
  -6  -3   1         94.99         75.75        11.88 o                         
  -5  -3   1        197.62        183.73        16.06 o                         
  -4  -3   1       1091.92       1134.91        37.00 o                         
  -3  -3   1       2009.39       2048.58        50.88 o                         
  -2  -3   1         47.91         45.22        11.24 o                         
  -1  -3   1       1359.59       1393.78        22.63 o                         
   0  -3   1       2937.75       2898.13        36.23 o                         
   1  -3   1       1582.95       1550.73        25.72 o                         
   2  -3   1       2324.11       2424.71        39.87 o                         
   3  -3   1        365.64        375.78        20.97 o                         
   4  -3   1        214.90        209.84        16.95 o                         
   5  -3   1        440.32        430.13        26.10 o                         
   6  -3   1        403.06        436.72        28.12 o                         
   7  -3   1         74.31         70.66        12.45 o                         
   8  -3   1         97.89         84.05        15.47 o                         
   9  -3   1         49.95         38.53        18.48 o                         
 -10  -2   1         53.83         60.93        20.85 o                         
  -9  -2   1         73.56         96.26        16.52 o                         
  -8  -2   1         16.72          3.36        11.94 o                         
  -7  -2   1        164.66        134.08        15.40 o                         
  -6  -2   1        808.01        768.20        33.46 o                         
  -5  -2   1       1226.73       1247.95        39.18 o                         
  -4  -2   1        419.44        413.35        20.30 o                         
  -3  -2   1        769.72        789.49        25.32 o                         
  -2  -2   1        952.27        912.41        24.70 o                         
  -1  -2   1       2983.33       3012.23        31.65 o                         
   0  -2   1        284.96        283.97         9.58 o                         
   1  -2   1        229.60        222.95         7.56 o                         
   2  -2   1       2751.24       2785.35        46.24 o                         
   3  -2   1       1052.22       1065.82        31.61 o                         
   4  -2   1        372.42        380.16        21.37 o                         
   5  -2   1          9.32         10.01         6.60 o                         
   6  -2   1        153.76        146.78        16.03 o                         
   7  -2   1        476.49        488.58        30.95 o                         
   8  -2   1        165.88        167.65        20.20 o                         
   9  -2   1         17.37         23.70         9.62 o                         
 -10  -1   1         19.13         31.98        13.10 o                         
  -9  -1   1        292.47        316.76        26.94 o                         
  -8  -1   1        127.89        103.01        14.40 o                         
  -7  -1   1         68.22         67.98        11.71 o                         
  -6  -1   1          3.35          1.44         7.37 o                         
  -5  -1   1        573.46        566.31        25.21 o                         
  -4  -1   1       2366.48       2439.38        45.83 o                         
  -3  -1   1        396.57        432.25        16.95 o                         
  -2  -1   1       2606.45       2763.63        35.49 o                         
  -1  -1   1       1325.57       1379.98        24.37 o                         
   0  -1   1       3564.24       3636.25        43.08 o                         
   1  -1   1      10440.99      10490.32       125.41 o                         
   2  -1   1        601.05        599.96        19.86 o                         
   3  -1   1         31.72         30.16        10.35 o                         
   4  -1   1       1294.72       1219.92        60.42 o                         
   5  -1   1       1195.88       1168.01        46.60 o                         
   6  -1   1        500.32        498.62        27.57 o                         
   7  -1   1         88.31         51.57        24.22 o                         
   8  -1   1         12.16         17.05        10.67 o                         
   9  -1   1         91.27        107.80        21.05 o                         
  10  -1   1         62.34         49.74        15.56 o                         
 -10   0   1         66.84         90.50        17.02 o                         
  -9   0   1         36.57          2.60        20.19 o                         
  -8   0   1          7.95        -10.02        10.02 o                         
  -7   0   1         28.97         28.08         7.66 o                         
  -6   0   1       1099.89       1132.13        38.41 o                         
  -5   0   1        528.45        522.58        23.56 o                         
  -4   0   1        356.29        353.96        35.52 o                         
  -3   0   1        122.63        122.06         9.21 o                         
  -2   0   1       3422.22       3506.30        35.87 o                         
  -1   0   1        401.38        475.66        15.99 o                         
   1   0   1         76.30         94.54         5.37 o                         
   2   0   1        385.87        342.19        12.68 o                         
   3   0   1       1943.81       1887.74        35.39 o                         
   4   0   1       2509.19       2629.96       109.04 o                         
   5   0   1          5.23          6.35        22.21 o                         
   6   0   1        175.00        172.93        16.71 o                         
   7   0   1         74.22         74.27        12.58 o                         
   8   0   1        176.73        149.31        18.36 o                         
   9   0   1          4.11        -10.17        11.21 o                         
  10   0   1          0.33        -26.86        26.86 o                         
 -10   1   1         27.28          3.51        15.20 o                         
  -9   1   1        312.17        307.54        26.07 o                         
  -8   1   1        116.11        105.62        14.78 o                         
  -7   1   1         79.85         96.98        26.59 o                         
  -6   1   1          6.93         14.64        18.65 o                         
  -5   1   1        552.30        539.10        23.06 o                         
  -4   1   1       2308.18       2405.71        42.57 o                         
  -3   1   1        335.79        360.89        24.47 o                         
  -2   1   1       2679.50       2665.82        42.87 o                         
  -1   1   1       1164.11       1216.63        26.64 o                         
   0   1   1       3684.77       3516.19       115.41 o                         
   1   1   1      11115.65      10976.21        94.92 o                         
   2   1   1        560.70        550.42        12.20 o                         
   3   1   1         34.50         36.50         6.97 o                         
   4   1   1       1444.76       1411.42        32.09 o                         
   5   1   1       1249.57       1231.91        41.70 o                         
   6   1   1        470.64        449.94        23.73 o                         
   7   1   1         76.71         88.46        13.22 o                         
   8   1   1          8.22          9.67        21.12 o                         
   9   1   1         99.77         83.02        14.40 o                         
  10   1   1         61.09         39.84        19.87 o                         
 -10   2   1         60.99         76.84        27.11 o                         
  -9   2   1         73.10         94.49        26.10 o                         
  -8   2   1         16.88         25.05         9.39 o                         
  -7   2   1        152.38        136.42        14.89 o                         
  -6   2   1        821.56        820.25        30.36 o                         
  -5   2   1       1249.42       1274.52        34.55 o                         
  -4   2   1        421.72        411.52        34.08 o                         
  -3   2   1        709.08        678.09        19.94 o                         
  -2   2   1        778.18        744.20        46.81 o                         
   1   2   1        266.73        252.44        18.32 o                         
   2   2   1       2480.47       2505.22        61.32 o                         
   3   2   1       1094.18       1036.54        52.64 o                         
   4   2   1        463.62        465.05        29.96 o                         
   5   2   1          9.21         10.65         3.99 o                         
   6   2   1        151.87        126.22        11.96 o                         
   7   2   1        446.39        438.99        24.15 o                         
   8   2   1        157.06        116.00        26.46 o                         
   9   2   1         18.10         42.92        23.85 o                         
  -9   3   1         20.02         22.45        16.28 o                         
  -8   3   1        184.31        178.68        29.76 o                         
  -7   3   1         42.08         51.62         9.59 o                         
  -6   3   1         97.58         79.37        27.20 o                         
  -5   3   1        255.90        252.24        15.68 o                         
  -4   3   1       1202.20       1227.21        30.96 o                         
  -3   3   1       1957.16       1979.06        37.04 o                         
  -2   3   1         52.32         48.41         9.72 o                         
   1   3   1       1732.53       1685.40        52.53 o                         
   2   3   1       2473.64       2599.38        70.78 o                         
   3   3   1        337.21        310.26         9.57 o                         
   4   3   1        235.78        218.55        25.21 o                         
   5   3   1        477.96        517.54        40.52 o                         
   6   3   1        423.73        445.93        40.41 o                         
   7   3   1         77.42         90.72        23.56 o                         
   8   3   1         89.43        123.60        28.11 o                         
   9   3   1         41.46         -2.87        17.93 o                         
  -9   4   1         10.00         10.72        17.32 o                         
  -8   4   1         51.50         54.32        20.55 o                         
  -7   4   1        163.12        170.25        26.75 o                         
  -6   4   1         68.49         66.52        16.39 o                         
  -5   4   1         91.47         71.76        14.33 o                         
  -4   4   1         50.83         38.12         8.59 o                         
  -3   4   1       1738.11       1711.30        38.86 o                         
  -2   4   1       3168.06       3104.05        81.83 o                         
   1   4   1         93.48         80.64        14.06 o                         
   2   4   1       2509.90       2475.64        77.92 o                         
   3   4   1       2074.41       1986.15        86.51 o                         
   4   4   1        443.91        453.57        37.04 o                         
   5   4   1        229.15        256.74        30.41 o                         
   6   4   1         19.80         43.89        17.89 o                         
   7   4   1        213.48        220.49        32.16 o                         
   8   4   1         69.83         92.37        24.38 o                         
   9   4   1          9.71        -12.37        16.82 o                         
  -8   5   1        198.54        182.41        31.66 o                         
  -7   5   1        266.21        288.08        38.98 o                         
  -6   5   1        103.73         91.65        20.12 o                         
  -5   5   1         19.76        -15.42        15.42 o                         
  -4   5   1        333.46        316.57        28.01 o                         
  -3   5   1        652.59        656.27        45.58 o                         
  -2   5   1         56.83         41.09        11.94 o                         
   1   5   1        861.11        848.54        47.44 o                         
   2   5   1        246.49        249.32        27.83 o                         
   3   5   1         51.24         48.80        14.41 o                         
   4   5   1        293.23        256.78        30.19 o                         
   5   5   1        112.46         82.22        18.97 o                         
   6   5   1        141.52        198.47        31.20 o                         
   7   5   1          6.34         32.67        18.29 o                         
   8   5   1         21.27          9.90        14.63 o                         
  -7   6   1        132.38        148.49        30.37 o                         
  -6   6   1         62.91         26.36        12.87 o                         
  -5   6   1        104.36         75.77        16.60 o                         
  -4   6   1         28.51         18.97        11.08 o                         
  -3   6   1         46.08         42.81        15.49 o                         
  -2   6   1        590.48        571.47        44.36 o                         
   1   6   1          6.66         10.76         9.86 o                         
   2   6   1        222.76        201.49        28.61 o                         
   3   6   1        537.14        587.25        47.80 o                         
   4   6   1         36.80          9.65        15.02 o                         
   5   6   1         47.01         32.09        13.91 o                         
   6   6   1         90.20         87.92        23.59 o                         
   7   6   1         99.69         96.89        27.68 o                         
  -6   7   1         18.55        -18.54        18.54 o                         
  -5   7   1        115.10        103.24        22.66 o                         
  -4   7   1        205.10        214.29        32.67 o                         
  -3   7   1         65.10         51.64        17.53 o                         
  -2   7   1          5.88         -4.12        12.62 o                         
   1   7   1        486.42        523.63        47.12 o                         
   2   7   1        182.35        218.73        31.91 o                         
   3   7   1          4.11         -0.90        10.76 o                         
   4   7   1         60.78         59.60        18.11 o                         
   5   7   1        226.76        177.96        31.91 o                         
   6   7   1         96.41         69.74        23.59 o                         
  -5   8   1         18.05        -15.49        20.01 o                         
  -4   8   1         37.67         47.51        20.51 o                         
  -3   8   1         55.65         59.56        21.30 o                         
  -2   8   1        132.95        125.22        26.18 o                         
  -1   8   1        145.17        143.58        27.36 o                         
   0   8   1         11.95          3.84        10.47 o                         
   1   8   1         36.19         15.28        15.49 o                         
   2   8   1         17.09         26.07        15.49 o                         
   3   8   1         64.01         73.26        21.23 o                         
   4   8   1         93.63        119.44        27.90 o                         
   5   8   1          2.94        -16.06        21.87 o                         
  -3   9   1         10.30         13.66        16.49 o                         
  -2   9   1         18.23         20.22        14.24 o                         
  -1   9   1          3.48         -4.59        11.87 o                         
   0   9   1         45.01         25.03        16.92 o                         
   1   9   1         29.00         37.33        19.47 o                         
   2   9   1          3.00         -2.01        13.55 o                         
   3   9   1          5.62         13.02        17.64 o                         
  -3  -9   2          2.65         -1.54        12.84 o                         
  -2  -9   2          6.17          4.45        13.20 o                         
  -1  -9   2         29.65         41.71        11.77 o                         
   0  -9   2          1.57         -0.50         9.25 o                         
   1  -9   2          1.86         -5.43         9.72 o                         
   2  -9   2          0.31          4.70         9.72 o                         
  -5  -8   2         61.79         57.60        14.99 o                         
  -4  -8   2         99.96        103.59        18.58 o                         
  -3  -8   2         55.21         63.58        17.80 o                         
  -2  -8   2         47.56         42.28        10.57 o                         
  -1  -8   2         43.15         38.43        10.96 o                         
   0  -8   2        253.75        234.43        22.35 o                         
   1  -8   2        243.12        240.68        18.67 o                         
   2  -8   2        125.87        119.88        32.51 o                         
   3  -8   2         45.73         49.75        14.02 o                         
   4  -8   2         23.54         29.96        13.27 o                         
   5  -8   2         63.33         65.06        17.13 o                         
  -6  -7   2        202.21        231.77        26.63 o                         
  -5  -7   2         98.55         91.77        17.14 o                         
  -4  -7   2         29.24         33.11        11.23 o                         
  -3  -7   2        164.27        140.13        13.61 o                         
  -2  -7   2        482.20        489.15        24.53 o                         
  -1  -7   2        480.43        477.75        28.83 o                         
   0  -7   2        303.46        291.65        18.76 o                         
   1  -7   2         45.95         31.98         6.89 o                         
   2  -7   2         89.05         95.03        15.36 o                         
   3  -7   2        354.32        340.04        51.76 o                         
   4  -7   2        364.57        404.17        33.16 o                         
   5  -7   2         75.77         73.26        16.13 o                         
   6  -7   2          1.42          6.10        11.73 o                         
  -7  -6   2         71.13         58.68        14.29 o                         
  -6  -6   2          0.30         -5.65         9.28 o                         
  -5  -6   2         24.84         20.00        13.20 o                         
  -4  -6   2        296.07        310.19        28.31 o                         
  -3  -6   2        280.10        284.40        17.12 o                         
  -2  -6   2         70.60         69.67         9.05 o                         
  -1  -6   2         54.26         34.65        15.81 o                         
   0  -6   2        112.41        103.27        10.82 o                         
   1  -6   2        510.76        494.21        21.70 o                         
   2  -6   2        128.19        119.71        10.73 o                         
   3  -6   2         45.18         54.33        12.17 o                         
   4  -6   2        199.67        198.97        21.95 o                         
   5  -6   2        243.01        249.95        25.49 o                         
   6  -6   2        129.33        142.78        20.28 o                         
   7  -6   2         14.82          4.82        11.33 o                         
  -8  -5   2          6.12          3.14         9.57 o                         
  -7  -5   2         50.47         57.00        18.72 o                         
  -6  -5   2         97.91         97.23        15.31 o                         
  -5  -5   2        109.49        116.39        26.93 o                         
  -4  -5   2        374.53        375.84        25.73 o                         
  -3  -5   2         47.83         41.07         6.86 o                         
  -2  -5   2        249.58        251.61        14.84 o                         
  -1  -5   2        167.84        167.16        12.20 o                         
   0  -5   2        203.63        196.94        12.76 o                         
   1  -5   2         43.28         34.91         5.93 o                         
   2  -5   2        821.80        864.84        29.03 o                         
   3  -5   2         77.99         93.67        19.04 o                         
   4  -5   2        241.55        250.85        22.27 o                         
   5  -5   2         42.95         37.14        10.55 o                         
   6  -5   2         22.55         17.56        14.31 o                         
   7  -5   2        154.30        148.11        20.69 o                         
   8  -5   2         11.08         -4.31        22.48 o                         
  -9  -4   2         23.52         26.95        18.36 o                         
  -8  -4   2        100.26         98.98        16.42 o                         
  -7  -4   2         96.72        119.98        16.43 o                         
  -6  -4   2         93.52         85.67        12.96 o                         
  -5  -4   2        254.64        224.70        18.80 o                         
  -4  -4   2       1137.59       1151.73        40.66 o                         
  -3  -4   2       1712.82       1721.37        35.02 o                         
  -2  -4   2        166.87        174.79        13.97 o                         
  -1  -4   2        265.30        256.51        12.53 o                         
   0  -4   2        752.28        759.14        21.87 o                         
   1  -4   2       2472.52       2481.68        51.08 o                         
   2  -4   2       1831.46       1883.83        34.72 o                         
   3  -4   2         24.43         26.67         9.86 o                         
   4  -4   2         23.45         10.87         6.38 o                         
   5  -4   2        131.16        118.47        16.16 o                         
   6  -4   2        426.27        441.98        31.28 o                         
   7  -4   2        151.81        134.39        19.20 o                         
   8  -4   2         15.08        -11.17        11.17 o                         
   9  -4   2          1.54        -12.58        12.58 o                         
  -9  -3   2         30.58         40.49        13.36 o                         
  -8  -3   2         25.22          9.82         8.80 o                         
  -7  -3   2        219.65        206.80        20.14 o                         
  -6  -3   2        254.27        251.61        19.90 o                         
  -5  -3   2        493.18        460.89        25.03 o                         
  -4  -3   2        421.35        401.87        23.68 o                         
  -3  -3   2        317.81        280.71        17.04 o                         
  -2  -3   2       2404.46       2397.52        35.83 o                         
  -1  -3   2       1815.50       1806.81        26.36 o                         
   0  -3   2       2732.13       2767.20        36.42 o                         
   1  -3   2        113.43        100.50         6.71 o                         
   2  -3   2       1572.45       1670.97        41.79 o                         
   3  -3   2       1891.72       1954.76        48.92 o                         
   4  -3   2        927.32        898.13        41.06 o                         
   5  -3   2        321.57        312.09        22.82 o                         
   6  -3   2         42.73         31.02         8.48 o                         
   7  -3   2        259.93        278.98        25.07 o                         
   8  -3   2        106.14        103.29        16.93 o                         
   9  -3   2         44.42         44.75        13.27 o                         
 -10  -2   2          8.04          7.49        16.17 o                         
  -9  -2   2         34.38         13.19        13.79 o                         
  -8  -2   2        182.24        159.28        17.94 o                         
  -7  -2   2        370.80        376.04        25.12 o                         
  -6  -2   2        151.76        138.20        14.10 o                         
  -5  -2   2        207.98        191.49        15.24 o                         
  -4  -2   2        190.65        188.17        13.92 o                         
  -3  -2   2       2022.24       2065.76        40.34 o                         
  -2  -2   2       1381.90       1378.40        29.54 o                         
  -1  -2   2        197.19        196.18         7.54 o                         
   0  -2   2       1788.41       1811.58        24.58 o                         
   1  -2   2        311.52        300.55         8.83 o                         
   2  -2   2        389.83        379.23        18.27 o                         
   3  -2   2        276.60        273.08        17.05 o                         
   4  -2   2        624.89        633.36        28.14 o                         
   5  -2   2        313.10        308.05        21.50 o                         
   6  -2   2        218.67        217.97        20.15 o                         
   7  -2   2        117.33        102.64        15.70 o                         
   8  -2   2         10.18          2.91         8.63 o                         
   9  -2   2         56.39         54.56        13.51 o                         
 -10  -1   2         41.99         45.83        17.68 o                         
  -9  -1   2         81.30         78.93        13.74 o                         
  -8  -1   2         11.68          1.63         6.57 o                         
  -7  -1   2        253.08        248.16        19.78 o                         
  -6  -1   2        851.34        853.34        32.84 o                         
  -5  -1   2        930.53        924.18        30.60 o                         
  -4  -1   2        357.62        379.09        17.64 o                         
  -3  -1   2       1846.06       2011.55        34.14 o                         
  -2  -1   2       3150.23       3241.83        84.57 o                         
  -1  -1   2      10067.21      10067.32        40.30 o                         
   0  -1   2       2077.20       1949.02        34.34 o                         
   1  -1   2        229.96        220.57         8.02 o                         
   2  -1   2       3346.40       3497.83        49.22 o                         
   3  -1   2       2374.74       2398.71        46.29 o                         
   4  -1   2       3166.60       3209.67        59.14 o                         
   5  -1   2        186.60        158.16        14.73 o                         
   6  -1   2         57.47         28.79        13.95 o                         
   7  -1   2         16.94          6.87        15.45 o                         
   8  -1   2        184.92        163.77        19.65 o                         
   9  -1   2         24.90         27.55        19.76 o                         
 -10   0   2         11.28          7.57        13.16 o                         
  -9   0   2         74.88         72.60        13.07 o                         
  -8   0   2        271.09        238.94        20.76 o                         
  -7   0   2         99.00         80.85        19.79 o                         
  -6   0   2        196.35        204.38        16.93 o                         
  -5   0   2       2957.77       3018.29        54.62 o                         
  -4   0   2        897.67        918.80        26.60 o                         
  -3   0   2       1441.25       1430.20        27.57 o                         
  -2   0   2       1341.89       1361.55        14.27 o                         
  -1   0   2        198.88        208.55        12.62 o                         
   0   0   2       1108.42       1093.03        14.44 o                         
   1   0   2       4675.25       4295.33        93.39 o                         
   2   0   2      36041.66      35431.39       340.79 o                         
   3   0   2        882.20        859.73        27.68 o                         
   4   0   2        338.75        317.78        22.09 o                         
   5   0   2       1568.92       1619.19        60.30 o                         
   6   0   2        541.77        545.17        40.11 o                         
   7   0   2        293.26        262.24        22.14 o                         
   8   0   2         72.60         67.28        12.74 o                         
   9   0   2         16.27          6.21         7.94 o                         
  10   0   2         43.12        -16.35        28.22 o                         
 -10   1   2         49.19         39.59        15.35 o                         
  -9   1   2         91.45         70.98        17.88 o                         
  -8   1   2          9.83         13.56         9.90 o                         
  -7   1   2        209.52        205.94        18.43 o                         
  -6   1   2        882.65        861.06        32.32 o                         
  -5   1   2        940.33        920.67        37.45 o                         
  -4   1   2        372.49        412.26        25.26 o                         
  -3   1   2       1714.89       1780.43        30.91 o                         
  -2   1   2       2708.44       2657.59        38.65 o                         
  -1   1   2       9788.63      10012.59        94.84 o                         
   0   1   2       1799.76       1841.02        35.39 o                         
   1   1   2        234.32        251.76        16.49 o                         
   2   1   2       3155.61       3277.14        69.31 o                         
   3   1   2       2018.74       2004.85        36.97 o                         
   4   1   2       3088.76       3075.88       129.20 o                         
   5   1   2        161.43        155.93        12.66 o                         
   6   1   2         70.48         61.74        20.26 o                         
   7   1   2         20.08         26.29        14.70 o                         
   8   1   2        176.79        191.44        35.59 o                         
   9   1   2         24.97         39.44        23.34 o                         
  -9   2   2         31.76         30.53        16.51 o                         
  -8   2   2        179.50        201.88        19.78 o                         
  -7   2   2        375.02        363.06        23.12 o                         
  -6   2   2        151.02        161.52        14.83 o                         
  -5   2   2        269.36        246.58        15.95 o                         
  -4   2   2        139.24        139.38        10.96 o                         
  -3   2   2       2046.26       2072.97        36.24 o                         
  -2   2   2       1376.10       1320.48        92.01 o                         
   0   2   2       2097.21       2040.50        46.90 o                         
   1   2   2        225.77        231.21        18.50 o                         
   2   2   2        376.15        346.35        24.31 o                         
   3   2   2        309.02        300.88        25.42 o                         
   4   2   2        709.95        690.60        17.67 o                         
   5   2   2        422.09        416.58        24.08 o                         
   6   2   2        159.51        147.72        34.59 o                         
   7   2   2        131.64        129.20        25.42 o                         
   8   2   2          9.44         11.22        15.60 o                         
   9   2   2         57.77         95.45        29.55 o                         
  -9   3   2         25.85         21.48        17.53 o                         
  -8   3   2         22.16         15.84         8.47 o                         
  -7   3   2        203.79        217.80        18.20 o                         
  -6   3   2        322.33        336.68        20.34 o                         
  -5   3   2        523.89        530.66        23.44 o                         
  -4   3   2        417.61        389.68        18.38 o                         
  -3   3   2        328.29        309.01        15.78 o                         
   0   3   2       2828.85       2656.25        62.89 o                         
   1   3   2        112.88        112.09        15.20 o                         
   2   3   2       1589.33       1571.84        56.12 o                         
   3   3   2       1910.95       1959.35        68.85 o                         
   4   3   2        984.72       1007.79        53.93 o                         
   5   3   2        315.36        365.46        35.03 o                         
   6   3   2         36.80         54.68        17.50 o                         
   7   3   2        237.79        255.09        36.14 o                         
   8   3   2        111.78        100.58        25.85 o                         
   9   3   2         51.95         26.50        18.97 o                         
  -9   4   2         26.80         65.98        23.34 o                         
  -8   4   2         93.65         86.20        20.65 o                         
  -7   4   2         86.17         41.99        15.28 o                         
  -6   4   2         91.32         74.33        10.56 o                         
  -5   4   2        219.10        207.83        15.27 o                         
  -4   4   2       1089.63       1082.46        33.12 o                         
  -3   4   2       1689.17       1698.81        41.77 o                         
   1   4   2       2342.67       2358.56        74.37 o                         
   2   4   2       1643.43       1787.95        67.31 o                         
   3   4   2         32.50          7.39         7.14 o                         
   4   4   2         18.11          1.29         7.82 o                         
   5   4   2        117.46        133.68        24.71 o                         
   6   4   2        403.92        448.05        43.68 o                         
   7   4   2        147.44        203.92        32.24 o                         
   8   4   2         15.60         16.75        19.97 o                         
   9   4   2          3.77         10.97        19.90 o                         
  -8   5   2          6.38        -18.93        18.93 o                         
  -7   5   2         34.58         47.30        18.04 o                         
  -6   5   2         79.31         54.90        15.38 o                         
  -5   5   2        110.52         87.61        13.02 o                         
  -4   5   2        373.25        389.38        21.85 o                         
  -3   5   2         35.39         21.44         9.54 o                         
   1   5   2         46.03         45.54        12.66 o                         
   2   5   2        873.31        934.60        54.18 o                         
   3   5   2         64.21         63.11        15.60 o                         
   4   5   2        178.05        166.27        25.57 o                         
   5   5   2         40.45         43.46        16.35 o                         
   6   5   2         21.74         49.70        21.05 o                         
   7   5   2        158.54        185.39        33.03 o                         
   8   5   2          6.59         23.67        20.08 o                         
  -7   6   2         63.60         82.55        23.31 o                         
  -6   6   2          0.81        -19.97        19.97 o                         
  -5   6   2         33.55         -5.81        14.70 o                         
  -4   6   2        358.27        368.25        23.41 o                         
  -3   6   2        298.28        306.16        33.92 o                         
  -2   6   2         48.63         42.60        12.87 o                         
   0   6   2        136.95        121.49        20.40 o                         
   1   6   2        571.39        572.47        45.11 o                         
   2   6   2        161.09        180.87        27.79 o                         
   3   6   2         47.71         54.61        18.07 o                         
   4   6   2        174.02        109.12        22.45 o                         
   5   6   2        250.78        243.73        35.71 o                         
   6   6   2        153.63        184.27        33.63 o                         
   7   6   2         15.72         61.21        23.59 o                         
  -6   7   2        196.07        179.15        30.41 o                         
  -5   7   2         80.06        116.93        25.21 o                         
  -4   7   2         27.43         17.50        13.23 o                         
  -3   7   2        176.36        139.95        26.89 o                         
  -2   7   2        456.00        460.17        42.85 o                         
   0   7   2        328.11        361.66        38.01 o                         
   1   7   2         45.60         68.99        18.57 o                         
   2   7   2        105.27        101.48        22.45 o                         
   3   7   2        364.35        385.40        44.93 o                         
   4   7   2        375.39        356.50        42.49 o                         
   5   7   2         79.00         72.97        21.91 o                         
   6   7   2          0.91          2.51        15.17 o                         
  -5   8   2         53.47         70.96        24.06 o                         
  -4   8   2         82.08         81.51        25.06 o                         
  -3   8   2         43.77         16.17        16.85 o                         
  -2   8   2         47.81         24.06        14.70 o                         
   0   8   2        239.29        243.08        35.71 o                         
   1   8   2        212.19        219.63        34.10 o                         
   2   8   2        107.54        100.51        24.60 o                         
   3   8   2         41.76         47.91        21.48 o                         
   4   8   2         19.87         13.52        14.34 o                         
   5   8   2         64.35         30.98        15.78 o                         
  -3   9   2          2.23          7.96        13.45 o                         
  -2   9   2          2.17         -2.01        12.87 o                         
  -1   9   2         27.23         44.02        13.79 o                         
   0   9   2          0.30          8.03        12.98 o                         
   1   9   2          1.79         -6.35        15.71 o                         
   2   9   2          0.28          9.25        16.49 o                         
  -2  -9   3         60.15         63.68        14.64 o                         
  -1  -9   3          3.35          3.38         8.84 o                         
   0  -9   3          4.21         -0.22        13.73 o                         
   1  -9   3          2.79         -8.46        10.57 o                         
   2  -9   3         21.76         25.67        13.19 o                         
  -5  -8   3         52.10         57.26        22.03 o                         
  -4  -8   3         44.76         34.78        12.16 o                         
  -3  -8   3          5.68         16.76         9.78 o                         
  -2  -8   3         46.33         44.25        11.39 o                         
  -1  -8   3        335.88        370.96        28.11 o                         
   0  -8   3        114.18        105.61        12.90 o                         
   1  -8   3          2.76          4.79         8.96 o                         
   2  -8   3          5.83         10.16         9.13 o                         
   3  -8   3         68.71         86.97        17.58 o                         
   4  -8   3        116.78        123.58        34.23 o                         
  -6  -7   3          7.81          8.37         9.71 o                         
  -5  -7   3         72.91         71.32        20.37 o                         
  -4  -7   3         71.38         80.12        15.61 o                         
  -3  -7   3        200.28        200.83        16.87 o                         
  -2  -7   3        232.23        220.72        19.98 o                         
  -1  -7   3         52.76         42.69         9.88 o                         
   0  -7   3        308.36        289.35        19.26 o                         
   1  -7   3        190.81        185.31        14.96 o                         
   2  -7   3        258.39        274.15        25.55 o                         
   3  -7   3        134.42        140.67        19.36 o                         
   4  -7   3         56.65         50.71        13.85 o                         
   5  -7   3         75.79         85.49        17.37 o                         
   6  -7   3         59.99         57.92        17.04 o                         
  -7  -6   3         41.68         41.14        11.99 o                         
  -6  -6   3        190.66        189.42        21.94 o                         
  -5  -6   3        213.19        239.18        23.53 o                         
  -4  -6   3        138.23        154.15        18.61 o                         
  -3  -6   3         29.60         37.69         7.19 o                         
  -2  -6   3        173.17        176.19        16.75 o                         
  -1  -6   3        115.20        123.60        14.15 o                         
   0  -6   3        253.29        246.86        15.87 o                         
   1  -6   3        152.61        148.79        12.10 o                         
   2  -6   3        170.35        147.67        18.12 o                         
   3  -6   3         80.72         57.40        13.06 o                         
   4  -6   3        126.27        134.82        18.95 o                         
   5  -6   3        164.29        145.53        19.87 o                         
   6  -6   3         24.64         13.07        10.71 o                         
   7  -6   3         18.01         16.46        11.96 o                         
  -8  -5   3        139.57        160.56        20.91 o                         
  -7  -5   3         85.26         91.40        15.94 o                         
  -6  -5   3        195.72        194.77        20.50 o                         
  -5  -5   3        602.72        625.02        33.96 o                         
  -4  -5   3        648.66        634.68        32.85 o                         
  -3  -5   3        631.08        639.09        24.31 o                         
  -2  -5   3        137.89        142.05        11.55 o                         
  -1  -5   3        110.78        111.68        12.06 o                         
   0  -5   3        311.29        318.91        16.48 o                         
   1  -5   3        499.64        491.46        19.49 o                         
   2  -5   3        352.92        351.27        16.74 o                         
   3  -5   3        148.10        133.16        16.18 o                         
   4  -5   3         19.26         23.19         8.57 o                         
   5  -5   3         77.30         71.80        14.42 o                         
   6  -5   3        273.01        276.04        37.67 o                         
   7  -5   3         36.06         52.30        14.38 o                         
   8  -5   3         25.54         19.42        10.62 o                         
  -9  -4   3         22.47         28.33        22.77 o                         
  -8  -4   3         27.10         12.42        10.63 o                         
  -7  -4   3        327.27        331.16        25.77 o                         
  -6  -4   3         22.53         11.64        11.03 o                         
  -5  -4   3        104.45         88.85        12.24 o                         
  -4  -4   3        111.14        101.54        12.38 o                         
  -3  -4   3        589.37        592.12        24.99 o                         
  -2  -4   3       1583.88       1627.91        34.33 o                         
  -1  -4   3        793.29        782.08        23.28 o                         
   0  -4   3       2044.52       2172.05        37.69 o                         
   1  -4   3        571.33        572.58        18.40 o                         
   2  -4   3        463.31        422.62        13.42 o                         
   3  -4   3        972.99       1015.92        39.50 o                         
   4  -4   3        363.36        382.10        26.15 o                         
   5  -4   3        521.88        561.24        33.04 o                         
   6  -4   3         39.18         30.58        10.31 o                         
   7  -4   3         44.60         36.07        12.62 o                         
   8  -4   3         21.69         13.60         9.53 o                         
  -9  -3   3         60.18         27.54        14.02 o                         
  -8  -3   3        158.18        161.67        18.26 o                         
  -7  -3   3         80.51         82.04        12.24 o                         
  -6  -3   3         99.84         85.80        12.08 o                         
  -5  -3   3        304.55        306.92        29.49 o                         
  -4  -3   3       1290.74       1332.49        53.79 o                         
  -3  -3   3        759.63        792.27        28.33 o                         
  -2  -3   3        816.30        826.72        23.99 o                         
  -1  -3   3        825.58        852.79        21.66 o                         
   0  -3   3        525.51        519.65        16.58 o                         
   1  -3   3       2956.73       2964.23        55.95 o                         
   2  -3   3       1358.96       1372.95        39.57 o                         
   3  -3   3        535.40        527.11        26.83 o                         
   4  -3   3        130.98        124.52        16.62 o                         
   5  -3   3         18.12         13.38         7.57 o                         
   6  -3   3        309.29        299.40        24.57 o                         
   7  -3   3        166.58        148.39        19.16 o                         
   8  -3   3         36.10         42.05        12.32 o                         
   9  -3   3          0.60         -0.44        21.10 o                         
  -9  -2   3         78.10         41.09        16.39 o                         
  -8  -2   3         63.46         60.84        11.91 o                         
  -7  -2   3          4.87          2.35         6.11 o                         
  -6  -2   3        297.89        307.71        20.19 o                         
  -5  -2   3        714.21        754.29        28.36 o                         
  -4  -2   3       1057.23       1042.59        30.72 o                         
  -3  -2   3        420.55        429.98        29.28 o                         
  -2  -2   3        567.01        552.26        28.02 o                         
  -1  -2   3       1351.43       1318.96        23.39 o                         
   0  -2   3        467.06        448.75        13.54 o                         
   1  -2   3         78.21         70.38         5.36 o                         
   2  -2   3        656.75        666.82        25.67 o                         
   3  -2   3        578.84        536.69        25.02 o                         
   4  -2   3       1228.42       1247.03        40.95 o                         
   5  -2   3         82.26         78.79        11.72 o                         
   6  -2   3        163.00        144.56        20.64 o                         
   7  -2   3        220.11        229.68        22.57 o                         
   8  -2   3         67.36         71.13        17.88 o                         
   9  -2   3         42.85         48.22        13.18 o                         
 -10  -1   3          7.93        -15.60        18.25 o                         
  -9  -1   3         38.43         26.46        16.32 o                         
  -8  -1   3         12.70         26.62        16.35 o                         
  -7  -1   3        743.11        760.31        32.87 o                         
  -6  -1   3        125.12        127.51        12.29 o                         
  -5  -1   3        637.82        654.60        24.87 o                         
  -4  -1   3         39.74         37.20         5.46 o                         
  -3  -1   3        780.71        799.31        20.08 o                         
  -2  -1   3       2904.30       2881.50        84.30 o                         
  -1  -1   3        180.33        171.33         7.27 o                         
   0  -1   3       1586.70       1519.27        32.25 o                         
   1  -1   3       6823.09       6709.68        49.27 o                         
   2  -1   3       1452.11       1457.03        34.31 o                         
   3  -1   3       1819.39       1859.96        43.04 o                         
   4  -1   3        854.04        853.28        31.78 o                         
   5  -1   3        769.07        790.83        33.78 o                         
   6  -1   3        181.36        172.93        17.81 o                         
   7  -1   3        106.72         87.09        13.44 o                         
   8  -1   3         49.94         12.52        20.99 o                         
   9  -1   3         52.95         51.40        13.84 o                         
 -10   0   3         38.37         16.39        13.05 o                         
  -9   0   3          0.65        -11.33        14.34 o                         
  -8   0   3         42.06         35.69        14.04 o                         
  -7   0   3         66.54         35.16        31.63 o                         
  -6   0   3        503.23        498.44        23.87 o                         
  -5   0   3        876.50        928.01        28.77 o                         
  -4   0   3         11.31         14.62        17.39 o                         
  -3   0   3         39.21         30.64         8.68 o                         
  -2   0   3       1487.62       1469.46        44.14 o                         
  -1   0   3       5398.56       5385.23        74.58 o                         
   0   0   3       2179.42       2127.03        24.66 o                         
   1   0   3       5216.89       5009.95        83.46 o                         
   2   0   3       3886.90       3984.51        50.65 o                         
   3   0   3        259.42        204.74        16.05 o                         
   4   0   3       2957.35       3153.57        55.92 o                         
   5   0   3        419.47        404.67        22.80 o                         
   6   0   3         47.19         38.86        22.30 o                         
   7   0   3         24.97         29.70         9.39 o                         
   8   0   3        128.07        117.07        16.44 o                         
   9   0   3         66.39         44.53        12.06 o                         
 -10   1   3          7.85         11.04        13.09 o                         
  -9   1   3         28.46         32.63        14.85 o                         
  -8   1   3         20.26         23.94         9.71 o                         
  -7   1   3        791.66        798.97        34.11 o                         
  -6   1   3        145.73        159.53        14.87 o                         
  -5   1   3        650.77        620.17        23.95 o                         
  -4   1   3         69.72         86.36         9.45 o                         
  -3   1   3        548.87        561.94        16.98 o                         
  -2   1   3       2913.80       2840.47        81.07 o                         
  -1   1   3        157.13        160.66         9.11 o                         
   0   1   3       1653.44       1681.74        37.15 o                         
   1   1   3       6305.42       6426.61        88.00 o                         
   2   1   3       1260.44       1233.00        23.15 o                         
   3   1   3       2014.38       2024.98        66.39 o                         
   4   1   3        846.19        810.75        41.51 o                         
   5   1   3        821.74        820.50        28.87 o                         
   6   1   3        178.90        181.26        19.09 o                         
   7   1   3        102.59        123.83        14.88 o                         
   8   1   3         48.01         37.41         9.95 o                         
   9   1   3         57.81         58.20        23.42 o                         
  -9   2   3         67.48         72.40        19.79 o                         
  -8   2   3         74.23         92.67        15.25 o                         
  -7   2   3          3.19         -3.30         7.04 o                         
  -6   2   3        343.16        347.96        20.52 o                         
  -5   2   3        763.21        776.18        46.35 o                         
  -4   2   3       1028.29       1017.16        36.18 o                         
  -3   2   3        422.13        438.04        17.11 o                         
  -2   2   3        642.38        635.40        30.87 o                         
  -1   2   3       1449.35       1346.58        36.18 o                         
   0   2   3        403.36        436.25        23.34 o                         
   1   2   3        108.65         83.94        11.73 o                         
   2   2   3        600.88        641.97        34.53 o                         
   3   2   3        497.90        525.32        35.75 o                         
   4   2   3       1126.89       1109.09        68.61 o                         
   5   2   3        106.86        103.17        20.67 o                         
   6   2   3        166.13        259.65        37.04 o                         
   7   2   3        194.84        259.22        36.93 o                         
   8   2   3         70.29        117.90        29.15 o                         
   9   2   3         45.87         83.80        27.32 o                         
  -8   3   3        140.20        141.10        16.34 o                         
  -7   3   3         63.54         40.13         9.56 o                         
  -6   3   3         80.48         88.08        22.11 o                         
  -5   3   3        317.36        316.71        18.69 o                         
  -4   3   3       1257.28       1256.05        34.42 o                         
  -3   3   3        641.57        626.94        45.79 o                         
   0   3   3        619.49        634.97        33.10 o                         
   1   3   3       2816.08       2855.84        74.62 o                         
   2   3   3       1384.56       1402.26        56.48 o                         
   3   3   3        624.13        637.30        41.24 o                         
   4   3   3        131.05        164.73        24.96 o                         
   5   3   3         36.60         35.25        14.31 o                         
   6   3   3        272.00        304.00        37.08 o                         
   7   3   3        164.10        191.84        33.20 o                         
   8   3   3         40.10         61.46        20.55 o                         
   9   3   3          1.20          1.58        18.47 o                         
  -8   4   3         28.79         34.50        15.99 o                         
  -7   4   3        316.72        300.18        21.80 o                         
  -6   4   3         31.04         36.02         8.19 o                         
  -5   4   3        105.40         89.40        15.31 o                         
  -4   4   3        109.46         97.67        11.15 o                         
  -3   4   3        584.79        564.34        24.67 o                         
   0   4   3       1978.65       2041.11        66.16 o                         
   1   4   3        619.45        679.11        40.66 o                         
   2   4   3        469.01        469.42        36.11 o                         
   3   4   3        970.53        978.28        54.43 o                         
   4   4   3        312.91        306.16        33.63 o                         
   5   4   3        510.25        572.58        48.01 o                         
   6   4   3         39.19         39.59        14.67 o                         
   7   4   3         45.46         40.59        18.75 o                         
   8   4   3         25.33         34.60        21.01 o                         
  -8   5   3        150.92        158.74        28.11 o                         
  -7   5   3         73.11         63.47        19.33 o                         
  -6   5   3        203.30        169.90        16.36 o                         
  -5   5   3        585.19        556.85        27.15 o                         
  -4   5   3        629.86        613.78        32.95 o                         
  -3   5   3        667.74        648.92        42.89 o                         
   0   5   3        264.33        242.40        25.96 o                         
   1   5   3        454.50        471.57        38.12 o                         
   2   5   3        315.06        361.31        34.82 o                         
   3   5   3        122.42        111.45        20.15 o                         
   4   5   3         20.77         -1.94        12.55 o                         
   5   5   3         54.66         62.57        20.91 o                         
   6   5   3        265.79        338.03        43.03 o                         
   7   5   3         32.32         24.56        17.43 o                         
   8   5   3         22.30         21.73        19.76 o                         
  -7   6   3         45.01         38.69        17.86 o                         
  -6   6   3        165.96        119.05        21.80 o                         
  -5   6   3        193.36        182.38        17.62 o                         
  -4   6   3        120.52        125.07        19.67 o                         
  -3   6   3         31.79         43.28        12.80 o                         
   0   6   3        318.56        287.98        32.63 o                         
   1   6   3        155.02        170.72        26.64 o                         
   2   6   3        185.98        180.72        28.18 o                         
   3   6   3        113.74         78.64        19.04 o                         
   4   6   3         89.79         49.13        14.38 o                         
   5   6   3        162.03        154.30        29.87 o                         
   6   6   3         26.46         28.51        17.36 o                         
   7   6   3         18.38         45.36        21.95 o                         
  -6   7   3          5.89        -18.75        20.62 o                         
  -5   7   3         63.65        102.23        24.78 o                         
  -4   7   3         75.19         82.95        19.29 o                         
  -3   7   3        247.38        253.19        33.71 o                         
  -1   7   3         47.92         29.80        12.12 o                         
   0   7   3        277.52        306.91        36.50 o                         
   1   7   3        207.34        215.43        31.77 o                         
   2   7   3        255.93        320.18        39.37 o                         
   3   7   3        129.48        135.08        26.82 o                         
   4   7   3         55.63         50.49        17.82 o                         
   5   7   3         67.82         52.14        20.37 o                         
   6   7   3         70.67         77.96        26.36 o                         
  -5   8   3         59.84         83.08        25.50 o                         
  -4   8   3         50.70         71.00        23.81 o                         
  -3   8   3          5.42        -11.33        15.17 o                         
  -2   8   3         34.71         27.18        13.91 o                         
  -1   8   3        312.36        360.30        41.09 o                         
   0   8   3        113.29        129.63        26.57 o                         
   1   8   3          4.03         16.75        13.38 o                         
   2   8   3          4.25          5.27        11.98 o                         
   3   8   3         62.64        103.52        27.36 o                         
   4   8   3        104.66        115.86        28.33 o                         
  -2   9   3         60.72         58.37        14.38 o                         
  -1   9   3          3.60          8.14        13.05 o                         
   0   9   3          4.96          1.04        14.74 o                         
   1   9   3          0.24          2.80        13.23 o                         
   2   9   3         16.78         29.26        22.41 o                         
  -2  -9   4          3.64         -0.03        12.19 o                         
  -1  -9   4         31.01         29.57        11.64 o                         
   0  -9   4         15.88         13.76        15.71 o                         
   1  -9   4          2.93        -11.17        11.54 o                         
  -5  -8   4         45.03         46.36        22.91 o                         
  -4  -8   4         39.07         39.98        18.07 o                         
  -3  -8   4         80.39         66.80        13.73 o                         
  -2  -8   4        162.44        177.35        20.21 o                         
  -1  -8   4         16.40         20.90        10.16 o                         
   0  -8   4         12.31          6.67         7.13 o                         
   1  -8   4         53.18         31.25        10.25 o                         
   2  -8   4        178.19        201.48        48.46 o                         
   3  -8   4        171.70        152.79        22.39 o                         
   4  -8   4          5.91         14.06        11.75 o                         
  -6  -7   4        104.26         85.08        16.71 o                         
  -5  -7   4        178.85        191.61        23.34 o                         
  -4  -7   4        182.64        179.30        21.20 o                         
  -3  -7   4        117.10        140.83        17.39 o                         
  -2  -7   4        200.92        192.10        19.77 o                         
  -1  -7   4        726.31        764.26        31.28 o                         
   0  -7   4        635.09        636.43        28.17 o                         
   1  -7   4         85.54         87.42        10.88 o                         
   2  -7   4         44.35         39.38        12.20 o                         
   3  -7   4         20.63         31.51        13.25 o                         
   4  -7   4        169.61        172.68        30.35 o                         
   5  -7   4        129.80        150.98        23.03 o                         
   6  -7   4         39.06         52.23        16.24 o                         
  -7  -6   4         86.33         87.93        16.70 o                         
  -6  -6   4        117.11        111.70        17.78 o                         
  -5  -6   4         40.06         52.71        22.36 o                         
  -4  -6   4         93.34         88.25        14.47 o                         
  -3  -6   4        626.70        703.47        34.24 o                         
  -2  -6   4        339.43        349.30        24.16 o                         
  -1  -6   4        142.55        142.47        12.78 o                         
   0  -6   4         34.14         23.31         8.24 o                         
   1  -6   4         95.76         73.08         8.84 o                         
   2  -6   4        227.64        237.32        22.82 o                         
   3  -6   4         59.70         67.77        13.45 o                         
   4  -6   4         44.84         42.97        11.87 o                         
   5  -6   4         25.99         27.33        11.10 o                         
   6  -6   4         49.38         53.13        18.14 o                         
   7  -6   4         36.81         39.53        13.90 o                         
  -8  -5   4         18.79         21.59        10.02 o                         
  -7  -5   4          2.03         -5.92        10.49 o                         
  -6  -5   4         39.80         35.17        21.95 o                         
  -5  -5   4         53.10         35.58        11.98 o                         
  -4  -5   4        382.65        398.96        26.18 o                         
  -3  -5   4         44.19         50.54         7.81 o                         
  -2  -5   4        146.07        119.82        15.92 o                         
  -1  -5   4        213.32        189.82        13.19 o                         
   0  -5   4        303.09        299.65        16.23 o                         
   1  -5   4        200.85        195.06        12.60 o                         
   2  -5   4        117.42        104.17        13.76 o                         
   3  -5   4         55.97         53.62        11.59 o                         
   4  -5   4        156.44        156.61        18.78 o                         
   5  -5   4         49.52         52.07        12.59 o                         
   6  -5   4         57.04         62.94        14.23 o                         
   7  -5   4         40.42         35.05        14.02 o                         
   8  -5   4          6.39          1.42        11.65 o                         
  -9  -4   4         32.44        -17.07        17.07 o                         
  -8  -4   4        135.78        134.93        17.24 o                         
  -7  -4   4         88.55         76.02        12.86 o                         
  -6  -4   4         47.57         54.38        11.29 o                         
  -5  -4   4         70.73         65.03        11.38 o                         
  -4  -4   4        497.64        537.32        27.33 o                         
  -3  -4   4       1607.11       1716.05        46.40 o                         
  -2  -4   4        465.11        473.39        19.37 o                         
  -1  -4   4        517.59        494.51        19.16 o                         
   0  -4   4          6.18          3.81         4.05 o                         
   1  -4   4       1790.67       1751.37        33.03 o                         
   2  -4   4       1310.67       1258.04        40.76 o                         
   3  -4   4        484.18        503.70        42.69 o                         
   4  -4   4        340.25        331.07        25.26 o                         
   5  -4   4         14.26         12.25         8.25 o                         
   6  -4   4        211.19        229.46        23.52 o                         
   7  -4   4        104.58         84.46        15.97 o                         
   8  -4   4         25.32         13.60        22.11 o                         
  -9  -3   4        134.00        129.66        30.66 o                         
  -8  -3   4         10.57         20.99         8.95 o                         
  -7  -3   4         49.51         42.29         9.89 o                         
  -6  -3   4        170.78        182.58        16.46 o                         
  -5  -3   4        409.87        415.31        23.16 o                         
  -4  -3   4        415.95        450.51        22.56 o                         
  -3  -3   4         34.80         37.75        10.72 o                         
  -2  -3   4        585.02        607.45        19.49 o                         
  -1  -3   4       1159.87       1200.66        26.69 o                         
   0  -3   4       1021.99        938.42        22.95 o                         
   1  -3   4        821.95        811.30        20.18 o                         
   2  -3   4        353.13        326.93        10.53 o                         
   3  -3   4        612.72        611.88        37.88 o                         
   4  -3   4        782.68        758.99        35.43 o                         
   5  -3   4        633.26        670.69        35.38 o                         
   6  -3   4        115.22        125.40        17.69 o                         
   7  -3   4         77.98         66.02        26.82 o                         
   8  -3   4         38.64         31.90        12.43 o                         
   9  -3   4         11.91         26.79        13.76 o                         
  -9  -2   4         14.38         21.19        17.21 o                         
  -8  -2   4        278.27        274.69        21.71 o                         
  -7  -2   4        177.92        200.71        16.78 o                         
  -6  -2   4        363.97        392.82        52.96 o                         
  -5  -2   4        217.70        213.16        14.79 o                         
  -4  -2   4         72.41         59.89         7.84 o                         
  -3  -2   4        326.31        356.68        16.18 o                         
  -2  -2   4         83.54         73.87         7.40 o                         
  -1  -2   4       1654.56       1639.66        40.22 o                         
   0  -2   4        974.60        940.41        20.92 o                         
   1  -2   4         74.66         76.52         6.42 o                         
   2  -2   4        250.69        203.39        25.98 o                         
   3  -2   4        238.64        209.68        14.40 o                         
   4  -2   4        149.51        151.79        15.64 o                         
   5  -2   4        267.30        284.70        22.13 o                         
   6  -2   4         83.15         94.86        15.07 o                         
   7  -2   4         28.52         33.04        11.21 o                         
   8  -2   4          1.06          2.78         9.72 o                         
   9  -2   4          2.74          2.88         9.11 o                         
 -10  -1   4         47.15         66.77        21.77 o                         
  -9  -1   4         56.13         55.26        20.55 o                         
  -8  -1   4         67.44         52.03        18.36 o                         
  -7  -1   4        172.27        169.89        24.02 o                         
  -6  -1   4        317.10        311.94        18.12 o                         
  -5  -1   4       1027.49       1073.20        29.16 o                         
  -4  -1   4        946.87        955.31        50.13 o                         
  -3  -1   4        832.89        820.24        20.67 o                         
  -2  -1   4        559.33        559.06        31.09 o                         
  -1  -1   4       3516.40       3393.98        34.45 o                         
   0  -1   4       1890.90       1777.42        42.71 o                         
   1  -1   4       1998.24       1852.73        27.82 o                         
   2  -1   4         84.14         84.85        18.97 o                         
   3  -1   4        271.87        266.64        17.35 o                         
   4  -1   4        160.27        161.88        15.07 o                         
   5  -1   4        794.98        808.76        35.13 o                         
   6  -1   4        138.90        121.77        15.11 o                         
   7  -1   4         21.30          6.74        31.99 o                         
   8  -1   4         30.93          5.77        15.51 o                         
   9  -1   4         37.57         49.49        14.19 o                         
 -10   0   4          0.05          5.34        14.95 o                         
  -9   0   4          9.13         31.95        18.11 o                         
  -8   0   4         20.84         40.73        17.53 o                         
  -7   0   4        341.84        332.03        20.56 o                         
  -6   0   4        189.34        182.68        13.85 o                         
  -5   0   4        335.96        318.07        15.58 o                         
  -4   0   4       1185.31       1211.33        23.71 o                         
  -3   0   4       2320.32       2455.30        67.81 o                         
  -2   0   4       2483.57       2474.35        62.29 o                         
  -1   0   4          3.67         14.18         5.81 o                         
   0   0   4       3157.04       3016.60        33.66 o                         
   1   0   4       2511.38       2446.42        39.74 o                         
   2   0   4        562.22        524.45        20.78 o                         
   3   0   4       1141.62       1126.96        33.15 o                         
   4   0   4        507.62        492.05        23.74 o                         
   5   0   4        178.24        154.34        14.81 o                         
   6   0   4         63.35         65.46        15.81 o                         
   7   0   4        341.13        358.96        39.16 o                         
   8   0   4        111.04        104.69        16.64 o                         
   9   0   4          4.02        -18.75        23.77 o                         
 -10   1   4         44.64         52.64        18.90 o                         
  -9   1   4         50.24         63.76        19.90 o                         
  -8   1   4         90.34         78.17        19.58 o                         
  -7   1   4        165.51        180.09        16.55 o                         
  -6   1   4        352.76        337.57        19.58 o                         
  -5   1   4        930.44        896.20        27.51 o                         
  -4   1   4       1002.02       1027.85        25.09 o                         
  -3   1   4        887.88        860.51        19.19 o                         
  -2   1   4        509.31        532.00        17.25 o                         
  -1   1   4       3400.42       3354.70       122.54 o                         
   0   1   4       1522.04       1583.60        40.81 o                         
   1   1   4       1892.49       1922.49        52.82 o                         
   2   1   4         81.53         87.83         7.73 o                         
   3   1   4        203.91        204.49        23.20 o                         
   4   1   4        105.83        100.66         9.77 o                         
   5   1   4        668.27        624.10        26.00 o                         
   6   1   4        141.75        158.92        81.16 o                         
   7   1   4         18.50         20.66         7.57 o                         
   8   1   4         37.37         58.41        22.95 o                         
   9   1   4         43.26         69.39        29.01 o                         
  -9   2   4         19.04         48.55        18.47 o                         
  -8   2   4        249.67        247.23        21.61 o                         
  -7   2   4        166.32        177.74        16.63 o                         
  -6   2   4        360.78        382.72        21.36 o                         
  -5   2   4        205.23        210.37        14.93 o                         
  -4   2   4         54.27         42.60         5.81 o                         
  -3   2   4        196.53        197.23        13.81 o                         
  -2   2   4        115.55        100.55        14.09 o                         
  -1   2   4       1646.45       1719.79        44.14 o                         
   0   2   4       1007.27        980.86        37.69 o                         
   1   2   4         50.99         57.34        10.58 o                         
   2   2   4        252.57        265.46        24.56 o                         
   3   2   4        332.47        343.77        29.91 o                         
   4   2   4        134.69        122.59        11.92 o                         
   5   2   4        299.19        302.07        34.46 o                         
   6   2   4        111.86        131.89        25.21 o                         
   7   2   4         39.52         49.91        19.97 o                         
   8   2   4          0.68         44.07        25.67 o                         
   9   2   4          2.76         20.30        24.78 o                         
  -8   3   4          9.94         11.88         8.23 o                         
  -7   3   4         49.87         50.48         9.76 o                         
  -6   3   4        196.16        239.05        17.63 o                         
  -5   3   4        397.09        408.21        21.19 o                         
  -4   3   4        412.24        425.89        20.45 o                         
  -3   3   4         36.76         34.73        10.74 o                         
  -1   3   4       1394.38       1456.44        48.12 o                         
   0   3   4       1134.92       1155.74        45.50 o                         
   1   3   4        775.91        749.29        39.77 o                         
   2   3   4        358.28        336.60        28.90 o                         
   3   3   4        657.40        674.56        44.61 o                         
   4   3   4        861.48        954.61        56.12 o                         
   5   3   4        638.04        614.00        47.58 o                         
   6   3   4        135.94        140.64        27.25 o                         
   7   3   4         78.32         74.91        22.09 o                         
   8   3   4         43.97         27.50        17.64 o                         
   9   3   4         13.10         41.74        28.15 o                         
  -8   4   4        130.95        137.55        25.03 o                         
  -7   4   4         89.48         93.48        13.03 o                         
  -6   4   4         50.33         54.16        10.02 o                         
  -5   4   4         65.43         58.59         8.37 o                         
  -4   4   4        468.35        487.59        24.17 o                         
  -3   4   4       1555.56       1550.70        85.99 o                         
  -1   4   4        493.60        465.94        30.73 o                         
   0   4   4          5.26         10.04         7.85 o                         
   1   4   4       1682.07       1748.18        66.95 o                         
   2   4   4       1298.45       1395.31        62.72 o                         
   3   4   4        457.46        433.34        38.15 o                         
   4   4   4        318.76        345.85        36.75 o                         
   5   4   4         11.40         49.09        19.72 o                         
   6   4   4        200.19        202.35        33.71 o                         
   7   4   4         97.71        108.04        27.97 o                         
   8   4   4         21.83         59.99        24.71 o                         
  -8   5   4         18.28          0.47        14.02 o                         
  -7   5   4          2.33         11.98        13.38 o                         
  -6   5   4         43.38         33.12         8.31 o                         
  -5   5   4         30.36         11.22        18.63 o                         
  -4   5   4        344.57        364.13        29.82 o                         
  -3   5   4         32.04         30.90         6.93 o                         
  -1   5   4        143.85        122.89        17.61 o                         
   0   5   4        310.49        333.62        32.16 o                         
   1   5   4        188.49        188.04        25.42 o                         
   2   5   4        114.76         95.10        19.65 o                         
   3   5   4         48.46         37.51        10.15 o                         
   4   5   4        173.77        157.42        26.36 o                         
   5   5   4         31.98         56.15        19.79 o                         
   6   5   4         46.60         72.33        21.80 o                         
   7   5   4         41.71         29.83        19.15 o                         
   8   5   4          7.50          7.89        17.14 o                         
  -7   6   4         81.68         71.75        20.83 o                         
  -6   6   4        107.60         65.51        15.81 o                         
  -5   6   4         41.21         38.88        10.10 o                         
  -4   6   4        106.67         87.57        13.17 o                         
  -3   6   4        724.41        714.94        49.81 o                         
  -1   6   4        119.91        117.43        19.51 o                         
   0   6   4         34.38         27.57        13.45 o                         
   1   6   4        128.32        125.43        22.55 o                         
   2   6   4        281.40        300.31        36.32 o                         
   3   6   4         73.30         29.04        10.86 o                         
   4   6   4         52.69         45.93        16.92 o                         
   5   6   4         18.50         -4.98        13.66 o                         
   6   6   4         50.05         77.24        27.83 o                         
   7   6   4         44.04         36.14        16.39 o                         
  -6   7   4        105.06         77.92        20.55 o                         
  -5   7   4        185.86        202.78        32.06 o                         
  -4   7   4        173.01        168.37        19.16 o                         
  -3   7   4        104.25        105.85        22.55 o                         
  -2   7   4        201.28        191.80        27.11 o                         
  -1   7   4        757.11        777.19        56.19 o                         
   0   7   4        622.13        692.67        55.33 o                         
   1   7   4         80.30        100.33        24.24 o                         
   2   7   4         44.44         57.62        20.01 o                         
   3   7   4         17.77          0.97        17.18 o                         
   4   7   4        169.53        158.17        30.44 o                         
   5   7   4        131.95        143.40        32.45 o                         
   6   7   4         40.31         46.79        24.56 o                         
  -5   8   4         46.56         67.59        23.31 o                         
  -4   8   4         30.69         33.03        17.86 o                         
  -3   8   4         73.08         81.29        21.44 o                         
  -2   8   4        145.54        144.69        26.36 o                         
  -1   8   4         11.92          8.10        12.16 o                         
   0   8   4         11.38         -5.38        13.05 o                         
   1   8   4         46.26         41.20        19.40 o                         
   2   8   4        160.14        191.88        35.50 o                         
   3   8   4        154.78        160.39        30.98 o                         
   4   8   4          4.71        -22.81        22.81 o                         
  -2   9   4          4.79          6.66         9.10 o                         
  -1   9   4         35.03         41.99        19.40 o                         
   0   9   4         12.43         -9.07        16.67 o                         
   1   9   4          2.14          2.83        14.49 o                         
  -4  -8   5         60.50         40.48        22.05 o                         
  -3  -8   5         35.42         29.22        11.51 o                         
  -2  -8   5          5.63          5.04        11.53 o                         
  -1  -8   5        108.80        108.49        13.93 o                         
   0  -8   5         42.87         45.32        21.37 o                         
   1  -8   5         98.32         93.58        17.33 o                         
   2  -8   5         41.65         43.59        20.28 o                         
   3  -8   5         12.80         15.28        10.84 o                         
   4  -8   5         58.08         54.23        27.02 o                         
  -6  -7   5         27.55         33.01        12.37 o                         
  -5  -7   5          0.76         29.26        22.09 o                         
  -4  -7   5         25.66         46.04        19.44 o                         
  -3  -7   5         91.43         85.95        14.54 o                         
  -2  -7   5        170.06        184.59        19.76 o                         
  -1  -7   5         60.85         58.62         9.85 o                         
   0  -7   5         49.22         41.40         8.76 o                         
   1  -7   5        181.67        206.01        26.30 o                         
   2  -7   5        195.24        220.73        24.24 o                         
   3  -7   5        145.02        137.29        20.69 o                         
   4  -7   5         30.97         39.80        13.51 o                         
   5  -7   5          1.11          1.54        11.76 o                         
  -7  -6   5         17.64          9.56         9.22 o                         
  -6  -6   5          3.88        -12.83        13.27 o                         
  -5  -6   5        179.69        168.07        19.59 o                         
  -4  -6   5        372.85        315.59        38.30 o                         
  -3  -6   5        577.00        581.67        32.41 o                         
  -2  -6   5         55.07         42.62        12.16 o                         
  -1  -6   5        170.06        184.61        16.68 o                         
   0  -6   5        484.99        488.68        22.76 o                         
   1  -6   5         59.92         64.47         8.72 o                         
   2  -6   5         16.91         12.83         8.82 o                         
   3  -6   5          2.37         -6.71         7.84 o                         
   4  -6   5         98.00         91.32        16.82 o                         
   5  -6   5        105.96         87.89        17.26 o                         
   6  -6   5         22.90         32.63        12.95 o                         
  -8  -5   5         67.02         45.54        18.00 o                         
  -7  -5   5         70.81         54.00        11.59 o                         
  -6  -5   5        345.73        323.18        31.50 o                         
  -5  -5   5        174.48        177.74        18.92 o                         
  -4  -5   5          4.99          5.45         6.97 o                         
  -3  -5   5        424.65        451.63        29.74 o                         
  -2  -5   5        629.40        627.00        24.90 o                         
  -1  -5   5        711.48        696.00        25.65 o                         
   0  -5   5         86.76         78.11         8.79 o                         
   1  -5   5        351.24        338.98        16.69 o                         
   2  -5   5        228.37        210.23        20.16 o                         
   3  -5   5        153.95        176.98        19.06 o                         
   4  -5   5        180.36        204.20        21.82 o                         
   5  -5   5          4.78          3.90         7.51 o                         
   6  -5   5        123.25        125.92        20.06 o                         
   7  -5   5          8.57          2.32        14.06 o                         
  -8  -4   5         14.31         -1.33        13.09 o                         
  -7  -4   5         14.53         -1.87        13.75 o                         
  -6  -4   5         68.85         61.98        11.18 o                         
  -5  -4   5        811.46        821.42        35.05 o                         
  -4  -4   5        224.15        262.88        19.73 o                         
  -3  -4   5          8.31         12.48        12.91 o                         
  -2  -4   5         63.89         64.99         7.76 o                         
  -1  -4   5        485.32        501.80        20.03 o                         
   0  -4   5       1653.49       1687.35        35.48 o                         
   1  -4   5        839.06        818.32        37.43 o                         
   2  -4   5         78.81         71.13         6.55 o                         
   3  -4   5          6.79         14.07         6.47 o                         
   4  -4   5        160.10        147.89        17.64 o                         
   5  -4   5        645.91        677.62        38.52 o                         
   6  -4   5         46.85         41.59        12.51 o                         
   7  -4   5          9.30         -4.35        11.76 o                         
   8  -4   5          9.15         11.69        10.28 o                         
  -9  -3   5         11.14         -1.83        15.31 o                         
  -8  -3   5         50.84         29.55        17.21 o                         
  -7  -3   5        247.30        243.26        19.50 o                         
  -6  -3   5        426.47        453.92        24.97 o                         
  -5  -3   5        362.37        380.45        21.59 o                         
  -4  -3   5        717.41        726.93        34.59 o                         
  -3  -3   5       1828.08       1963.55        72.68 o                         
  -2  -3   5       1545.80       1573.84        32.16 o                         
  -1  -3   5       1103.75       1097.87        26.89 o                         
   0  -3   5        132.69        117.45         9.27 o                         
   1  -3   5       1004.66       1019.94        24.74 o                         
   2  -3   5        910.97        848.89        37.00 o                         
   3  -3   5        764.19        781.49        34.56 o                         
   4  -3   5        342.64        351.60        30.32 o                         
   5  -3   5          3.27         -3.59         8.43 o                         
   6  -3   5         55.41         52.61        12.41 o                         
   7  -3   5         16.71          4.05        11.04 o                         
   8  -3   5         40.48         28.82        11.88 o                         
  -9  -2   5        186.07        189.08        34.60 o                         
  -8  -2   5        261.14        269.15        38.26 o                         
  -7  -2   5         46.90         74.26        22.27 o                         
  -6  -2   5        177.78        183.83        46.58 o                         
  -5  -2   5        388.42        400.15        19.31 o                         
  -4  -2   5       1014.50       1034.24        28.20 o                         
  -3  -2   5       1687.35       1782.47        66.88 o                         
  -2  -2   5        116.66        128.70         9.71 o                         
  -1  -2   5       1329.88       1322.71        34.15 o                         
   0  -2   5        961.35        950.57        22.88 o                         
   1  -2   5        500.03        475.93        16.18 o                         
   2  -2   5        537.92        466.37        36.66 o                         
   3  -2   5        231.87        185.63         9.80 o                         
   4  -2   5        233.30        251.53        20.34 o                         
   5  -2   5        544.89        554.16        31.77 o                         
   6  -2   5        224.63        223.52        22.17 o                         
   7  -2   5        166.42        170.39        21.23 o                         
   8  -2   5        136.11        120.29        20.92 o                         
   9  -2   5         34.98         36.80        12.77 o                         
  -9  -1   5          9.92         32.81        19.61 o                         
  -8  -1   5        114.65        100.08        24.17 o                         
  -7  -1   5        545.79        575.13        48.80 o                         
  -6  -1   5        157.66        151.97        24.89 o                         
  -5  -1   5        107.97        107.26         8.47 o                         
  -4  -1   5        577.25        537.93        14.76 o                         
  -3  -1   5       1480.02       1547.67        58.99 o                         
  -2  -1   5       1092.90       1080.81        21.47 o                         
  -1  -1   5        181.67        160.62         9.98 o                         
   0  -1   5         38.79         30.15         6.15 o                         
   1  -1   5         46.74         31.46         6.50 o                         
   2  -1   5       1680.49       1663.95        41.79 o                         
   3  -1   5       3183.24       3259.81        63.16 o                         
   4  -1   5        258.07        241.40        19.15 o                         
   5  -1   5         73.82         73.33        11.16 o                         
   6  -1   5         48.80         24.49         9.49 o                         
   7  -1   5        284.46        290.54        25.50 o                         
   8  -1   5         69.96         25.58        16.08 o                         
   9  -1   5         15.92         30.85        17.53 o                         
  -9   0   5         19.16         36.86        19.72 o                         
  -8   0   5         76.45         58.63        19.08 o                         
  -7   0   5         21.31         25.17        14.38 o                         
  -6   0   5        415.37        408.96        38.01 o                         
  -5   0   5        738.31        724.51        46.15 o                         
  -4   0   5        484.42        501.26        36.72 o                         
  -3   0   5       2093.21       2183.68        68.20 o                         
  -2   0   5       1282.61       1307.10        49.38 o                         
  -1   0   5       5695.33       5616.87        55.27 o                         
   0   0   5       2854.65       2730.63        75.00 o                         
   1   0   5       1541.79       1458.08        34.02 o                         
   2   0   5       1255.41       1254.00        33.33 o                         
   3   0   5       2474.78       2521.71        51.36 o                         
   4   0   5        131.05        135.78        13.42 o                         
   5   0   5        294.67        313.07        21.37 o                         
   6   0   5        408.31        457.14        34.41 o                         
   7   0   5        162.67        171.97        18.61 o                         
   8   0   5         11.29          7.97         8.89 o                         
   9   0   5         19.38        -25.60        26.39 o                         
  -9   1   5         10.05         11.01        12.41 o                         
  -8   1   5        122.14        132.46        25.67 o                         
  -7   1   5        512.40        540.70        44.32 o                         
  -6   1   5        190.31        202.63        25.75 o                         
  -5   1   5        126.92        127.38        10.31 o                         
  -4   1   5        552.05        498.78        58.29 o                         
  -3   1   5       1454.23       1462.61        19.72 o                         
  -2   1   5       1255.74       1272.65        32.86 o                         
  -1   1   5        130.78        148.57         9.95 o                         
   0   1   5         29.95         33.53         8.28 o                         
   1   1   5         25.73         28.01         9.68 o                         
   2   1   5       1738.90       1647.73        47.48 o                         
   3   1   5       2975.78       2999.08        80.41 o                         
   4   1   5        203.25        184.59        13.96 o                         
   5   1   5         70.88         64.67         9.25 o                         
   6   1   5         49.68         49.53        16.73 o                         
   7   1   5        286.67        281.40        36.75 o                         
   8   1   5         67.63         98.90        30.23 o                         
   9   1   5         13.09         36.22        24.49 o                         
  -9   2   5        167.27        211.81        31.20 o                         
  -8   2   5        248.78        269.97        34.75 o                         
  -7   2   5         37.09         18.32         9.00 o                         
  -6   2   5        181.98        165.18        14.04 o                         
  -5   2   5        400.00        423.75        19.96 o                         
  -4   2   5        975.49       1002.38        28.54 o                         
  -3   2   5       1801.54       1750.23        41.68 o                         
  -2   2   5        112.41        120.37         9.22 o                         
  -1   2   5       1444.14       1506.57        43.17 o                         
   0   2   5       1055.33       1040.13        40.02 o                         
   1   2   5        542.46        573.66        34.53 o                         
   2   2   5        593.70        654.23        39.30 o                         
   3   2   5        250.11        243.80        26.32 o                         
   4   2   5        266.92        234.70        14.02 o                         
   5   2   5        471.13        489.35        44.64 o                         
   6   2   5        212.32        224.36        34.46 o                         
   7   2   5        171.77        194.67        34.82 o                         
   8   2   5        136.01        190.48        39.19 o                         
   9   2   5         31.76         92.41        32.31 o                         
  -9   3   5         10.69          3.16        12.16 o                         
  -8   3   5         42.32         33.60        14.70 o                         
  -7   3   5        240.26        229.90        18.63 o                         
  -6   3   5        380.61        412.05        23.41 o                         
  -5   3   5        322.60        318.65        21.44 o                         
  -4   3   5        723.30        743.68        27.55 o                         
  -3   3   5       1831.92       2025.91        71.32 o                         
  -2   3   5       1531.00       1556.04        38.37 o                         
  -1   3   5        978.61        976.63        41.13 o                         
   0   3   5        138.75        142.64        16.67 o                         
   1   3   5       1047.89       1015.10        47.66 o                         
   2   3   5        965.35       1039.34        52.25 o                         
   3   3   5        754.66        839.54        51.99 o                         
   4   3   5        333.70        372.60        36.86 o                         
   5   3   5          3.21          7.82        11.65 o                         
   6   3   5         51.72         64.15        20.87 o                         
   7   3   5         24.24         28.15        18.72 o                         
   8   3   5         35.45         63.83        26.21 o                         
  -8   4   5         18.78         16.42        11.30 o                         
  -7   4   5         18.58         21.90         8.50 o                         
  -6   4   5         60.72         48.29         8.94 o                         
  -5   4   5        825.37        798.68        32.42 o                         
  -4   4   5        237.06        259.87        18.69 o                         
  -3   4   5          0.92          4.66         7.71 o                         
  -2   4   5         65.56         41.56         9.29 o                         
  -1   4   5        473.65        458.98        32.52 o                         
   0   4   5       1613.75       1687.84        64.33 o                         
   1   4   5        769.78        764.85        45.04 o                         
   2   4   5         63.69         58.56        13.66 o                         
   3   4   5          5.94          2.40         8.50 o                         
   4   4   5        175.97        224.61        32.06 o                         
   5   4   5        631.01        662.19        54.90 o                         
   6   4   5         39.46         38.65        17.96 o                         
   7   4   5          8.09          1.86        15.31 o                         
   8   4   5         12.35        -15.24        16.96 o                         
  -7   5   5         73.61         93.50        14.81 o                         
  -6   5   5        370.12        324.91        23.77 o                         
  -5   5   5        165.31        159.98        16.09 o                         
  -4   5   5          7.47          9.14         5.98 o                         
  -3   5   5        375.09        348.40        32.95 o                         
  -2   5   5        627.02        588.29        38.87 o                         
  -1   5   5        704.21        708.70        46.01 o                         
   0   5   5         80.04         78.35        17.68 o                         
   1   5   5        349.20        338.79        34.78 o                         
   2   5   5        202.92        184.49        24.71 o                         
   3   5   5        108.80         98.68        20.62 o                         
   4   5   5        187.56        230.78        32.59 o                         
   5   5   5          4.56          6.96        15.56 o                         
   6   5   5        138.64        145.94        29.55 o                         
   7   5   5          8.73         19.97        17.07 o                         
  -7   6   5         15.07         11.30        15.02 o                         
  -6   6   5          1.69        -11.18        11.18 o                         
  -5   6   5        195.48        198.65        29.08 o                         
  -4   6   5        338.61        360.65        25.85 o                         
  -3   6   5        511.59        474.97        31.50 o                         
  -2   6   5         54.52         35.97        11.58 o                         
  -1   6   5        133.86        142.32        23.81 o                         
   0   6   5        485.92        562.22        46.11 o                         
   1   6   5         47.94         56.98        17.53 o                         
   2   6   5          9.98        -17.53        17.53 o                         
   3   6   5          1.77         -5.52        15.24 o                         
   4   6   5        104.60         88.25        23.20 o                         
   5   6   5        136.95        136.80        30.34 o                         
   6   6   5         14.42         51.71        24.96 o                         
  -6   7   5         23.67        -20.65        20.65 o                         
  -5   7   5          0.29         -0.18         7.99 o                         
  -4   7   5         26.69         20.07         8.34 o                         
  -3   7   5         91.32         75.12        17.84 o                         
  -2   7   5        167.46        195.93        29.08 o                         
  -1   7   5         89.55        122.85        23.99 o                         
   0   7   5         44.14         30.19        13.27 o                         
   1   7   5        200.49        211.85        32.63 o                         
   2   7   5        179.09        177.07        31.12 o                         
   3   7   5        139.05        127.73        26.82 o                         
   4   7   5         34.44         45.61        20.91 o                         
   5   7   5          1.13          5.06        15.74 o                         
  -4   8   5         63.21         56.58        20.26 o                         
  -3   8   5         40.05         29.73        10.64 o                         
  -2   8   5          5.38         -2.19        13.48 o                         
  -1   8   5         99.16        106.93        25.24 o                         
   0   8   5         41.01         75.91        23.34 o                         
   1   8   5         91.66        117.69        27.93 o                         
   2   8   5         39.58          2.08        15.13 o                         
   3   8   5         12.31        -21.77        21.77 o                         
   4   8   5         55.55         39.87        19.61 o                         
  -4  -8   6         15.28         20.80        19.15 o                         
  -3  -8   6         51.66         48.67        13.24 o                         
  -2  -8   6        111.11        125.10        18.69 o                         
  -1  -8   6         48.49         53.96        10.96 o                         
   0  -8   6          3.39          1.42         9.81 o                         
   1  -8   6         16.71         24.67        11.65 o                         
   2  -8   6         25.03         23.72        11.33 o                         
   3  -8   6         94.38         93.81        19.27 o                         
  -6  -7   6         20.97         27.47        19.54 o                         
  -5  -7   6         69.58         81.29        23.81 o                         
  -4  -7   6        192.53        207.65        33.53 o                         
  -3  -7   6        181.79        169.80        20.15 o                         
  -2  -7   6         39.16         37.16        11.52 o                         
  -1  -7   6        107.76        107.60        13.13 o                         
   0  -7   6        273.21        280.69        23.90 o                         
   1  -7   6        616.97        645.12        40.61 o                         
   2  -7   6        258.12        281.91        28.65 o                         
   3  -7   6          4.57         -3.47         9.77 o                         
   4  -7   6         39.10         36.54        13.41 o                         
   5  -7   6         35.35         38.84        12.89 o                         
  -7  -6   6         57.63         33.20        18.72 o                         
  -6  -6   6         87.84         54.11        19.44 o                         
  -5  -6   6        161.42        162.94        30.84 o                         
  -4  -6   6        156.32        101.16        22.38 o                         
  -3  -6   6         36.73         32.15        10.27 o                         
  -2  -6   6        201.39        190.17        25.04 o                         
  -1  -6   6        660.10        675.28        28.07 o                         
   0  -6   6        236.93        215.76        16.09 o                         
   1  -6   6        250.52        264.16        16.68 o                         
   2  -6   6         78.42         75.64        25.32 o                         
   3  -6   6         40.23         38.20        10.90 o                         
   4  -6   6        135.80        127.21        19.92 o                         
   5  -6   6         34.87         16.04        10.13 o                         
   6  -6   6         24.39         22.01        12.68 o                         
  -8  -5   6         69.34         49.95        22.48 o                         
  -7  -5   6         78.09         33.42        17.32 o                         
  -6  -5   6         54.39         58.22        12.07 o                         
  -5  -5   6        126.19        126.04        26.14 o                         
  -4  -5   6        381.41        382.43        39.55 o                         
  -3  -5   6         45.62         37.14        10.18 o                         
  -2  -5   6        137.69        143.73        12.55 o                         
  -1  -5   6        149.27        151.34        13.21 o                         
   0  -5   6        156.58        141.31        12.29 o                         
   1  -5   6         31.25         20.10         5.40 o                         
   2  -5   6         21.50         29.47         9.99 o                         
   3  -5   6         27.05         18.80         9.03 o                         
   4  -5   6         65.24         63.91        13.37 o                         
   5  -5   6        104.93        104.33        17.61 o                         
   6  -5   6         33.29         16.33        19.78 o                         
   7  -5   6         38.43         18.76        10.22 o                         
  -8  -4   6         15.27          4.48        14.49 o                         
  -7  -4   6         76.69         79.25        24.63 o                         
  -6  -4   6        291.95        257.43        20.72 o                         
  -5  -4   6        379.77        380.85        41.56 o                         
  -4  -4   6        244.27        269.87        32.59 o                         
  -3  -4   6        696.35        714.87        48.16 o                         
  -2  -4   6        475.60        485.79        20.60 o                         
  -1  -4   6       1560.32       1575.85        36.40 o                         
   0  -4   6        311.81        313.99        16.20 o                         
   1  -4   6        663.39        669.89        22.50 o                         
   2  -4   6        565.43        529.97        27.77 o                         
   3  -4   6        427.16        463.59        29.62 o                         
   4  -4   6        515.40        562.59        44.07 o                         
   5  -4   6        113.11        102.92        23.45 o                         
   6  -4   6         51.81         31.46        10.76 o                         
   7  -4   6         35.48         47.57        14.17 o                         
   8  -4   6         49.10         46.18        14.30 o                         
  -9  -3   6         83.15         22.88        19.61 o                         
  -8  -3   6        101.86        117.26        26.28 o                         
  -7  -3   6        129.98         92.69        25.53 o                         
  -6  -3   6        174.72        226.62        33.17 o                         
  -5  -3   6        445.67        438.34        22.75 o                         
  -4  -3   6        789.80        846.71        53.54 o                         
  -3  -3   6        308.53        255.45        28.26 o                         
  -2  -3   6        254.81        256.34        13.88 o                         
  -1  -3   6       1200.86       1222.21        29.59 o                         
   0  -3   6       1875.31       1848.24        35.99 o                         
   1  -3   6        844.47        840.59        23.99 o                         
   2  -3   6        298.49        278.82        21.43 o                         
   3  -3   6        168.16        138.94        15.90 o                         
   4  -3   6        103.86         91.54        13.81 o                         
   5  -3   6        450.75        479.58        32.02 o                         
   6  -3   6        272.79        277.91        26.46 o                         
   7  -3   6         78.36         69.32        15.62 o                         
   8  -3   6         10.30         18.31        12.27 o                         
  -9  -2   6         50.50         69.67        24.89 o                         
  -8  -2   6          3.17         22.41        14.70 o                         
  -7  -2   6        292.69        347.00        41.42 o                         
  -6  -2   6       1119.60       1185.00        68.35 o                         
  -5  -2   6        325.20        368.69        37.44 o                         
  -4  -2   6        146.14        135.11        22.12 o                         
  -3  -2   6        242.24        233.90        26.14 o                         
  -2  -2   6        551.96        539.35        20.49 o                         
  -1  -2   6        733.63        735.55        21.31 o                         
   0  -2   6        185.02        174.57        14.71 o                         
   1  -2   6        380.10        337.25        14.67 o                         
   2  -2   6        373.69        330.25        31.12 o                         
   3  -2   6        261.12        242.26        21.09 o                         
   4  -2   6        164.38        158.36        10.68 o                         
   5  -2   6         33.85         27.46         8.02 o                         
   6  -2   6         66.11         64.77        13.46 o                         
   7  -2   6         77.87         89.05        16.23 o                         
   8  -2   6         38.01         55.56        16.48 o                         
  -9  -1   6        123.13        140.85        30.62 o                         
  -8  -1   6        179.47        200.70        32.52 o                         
  -7  -1   6         50.62         44.14        18.57 o                         
  -6  -1   6        202.66        193.06        28.22 o                         
  -5  -1   6        246.72        233.51        28.87 o                         
  -4  -1   6        756.46        757.21        46.44 o                         
  -3  -1   6       2082.97       2201.61        74.87 o                         
  -2  -1   6        501.70        479.54        15.77 o                         
  -1  -1   6       1390.50       1374.89        30.82 o                         
   0  -1   6       1803.47       1720.48        31.56 o                         
   1  -1   6       1827.87       1723.04        32.89 o                         
   2  -1   6        467.51        430.14        17.20 o                         
   3  -1   6        223.70        234.95        18.60 o                         
   4  -1   6        839.32        876.31        37.23 o                         
   5  -1   6        380.73        382.48        26.48 o                         
   6  -1   6        125.15        137.23        17.55 o                         
   7  -1   6         43.63         23.01        28.92 o                         
   8  -1   6          5.14         -6.38        18.97 o                         
   9  -1   6         23.31         35.21        20.83 o                         
  -9   0   6         16.62         57.98        22.23 o                         
  -8   0   6          3.49         -0.86        12.84 o                         
  -7   0   6        653.50        672.16        52.46 o                         
  -6   0   6        260.50        254.41        31.09 o                         
  -5   0   6          4.42        -12.34        12.34 o                         
  -4   0   6          6.07         19.51        12.48 o                         
  -3   0   6        254.72        235.73        25.24 o                         
  -2   0   6       5007.85       4788.20       101.98 o                         
  -1   0   6       1447.36       1385.95        31.30 o                         
   0   0   6        489.05        460.41        24.51 o                         
   1   0   6         11.21         15.98        11.03 o                         
   2   0   6       2664.58       2619.98        63.95 o                         
   3   0   6       4937.48       5203.12        78.01 o                         
   4   0   6         13.17         17.23         9.04 o                         
   5   0   6          2.58          9.77         6.35 o                         
   6   0   6          6.08          2.94         8.44 o                         
   7   0   6        147.95        135.95        29.35 o                         
   8   0   6         92.11         96.39        16.03 o                         
   9   0   6          3.59        -26.36        26.36 o                         
  -9   1   6        115.52        111.09        25.75 o                         
  -8   1   6        191.49        221.03        32.06 o                         
  -7   1   6         52.47         55.87        17.82 o                         
  -6   1   6        201.36        171.90        24.56 o                         
  -5   1   6        202.06        203.21        26.21 o                         
  -4   1   6        749.49        727.34        44.64 o                         
  -3   1   6       2064.50       2143.23        71.29 o                         
  -2   1   6        543.66        549.57        17.28 o                         
  -1   1   6       1411.34       1407.80        57.77 o                         
   0   1   6       1707.70       1709.46        50.81 o                         
   1   1   6       1729.22       1778.49        59.52 o                         
   2   1   6        512.01        528.89        45.88 o                         
   3   1   6        224.19        214.86        15.05 o                         
   4   1   6        878.02        843.02        55.56 o                         
   5   1   6        322.42        344.54        73.78 o                         
   6   1   6        106.10        124.25        20.85 o                         
   7   1   6         37.13         59.78        26.36 o                         
   8   1   6          4.55          3.30        19.79 o                         
   9   1   6         20.80         46.90        28.51 o                         
  -9   2   6         61.46         39.91        16.75 o                         
  -8   2   6          4.69          4.63        10.61 o                         
  -7   2   6        354.47        352.63        37.62 o                         
  -6   2   6       1057.51       1103.85        61.86 o                         
  -5   2   6        292.47        341.83        32.27 o                         
  -4   2   6        159.22        156.23         7.87 o                         
  -3   2   6        250.04        253.98        13.39 o                         
  -2   2   6        604.04        600.77        21.69 o                         
  -1   2   6        546.18        563.97        27.93 o                         
   0   2   6        157.98        192.45        20.04 o                         
   1   2   6        366.15        392.43        29.94 o                         
   2   2   6        396.65        389.13        32.24 o                         
   3   2   6        325.12        346.21        34.93 o                         
   4   2   6        138.74        146.77        26.00 o                         
   5   2   6         40.81         35.36        17.10 o                         
   6   2   6         64.88         64.58        21.48 o                         
   7   2   6         95.40         93.66        26.57 o                         
   8   2   6         48.43        172.12        40.34 o                         
  -9   3   6         87.36         83.55        23.06 o                         
  -8   3   6        101.85        122.99        24.13 o                         
  -7   3   6        128.57        126.61        22.88 o                         
  -6   3   6        180.55        185.82        15.92 o                         
  -5   3   6        474.98        469.97        22.72 o                         
  -4   3   6        816.28        780.30        47.55 o                         
  -3   3   6        346.59        350.40        18.69 o                         
  -2   3   6        248.09        255.85        16.27 o                         
  -1   3   6       1242.43       1267.22        48.52 o                         
   0   3   6       1902.64       1964.84        65.01 o                         
   1   3   6       1005.94       1092.59        51.96 o                         
   2   3   6        379.91        426.24        35.61 o                         
   3   3   6        160.07        178.97        26.25 o                         
   4   3   6        113.39        104.63        21.73 o                         
   5   3   6        451.03        566.52        51.99 o                         
   6   3   6        296.89        390.82        47.69 o                         
   7   3   6         90.10        104.06        28.69 o                         
   8   3   6          9.63          7.42        16.92 o                         
  -8   4   6         16.73         12.84        11.90 o                         
  -7   4   6         73.32         94.81        21.95 o                         
  -6   4   6        289.58        262.22        20.18 o                         
  -5   4   6        388.42        365.56        22.13 o                         
  -4   4   6        247.27        237.27        32.49 o                         
  -3   4   6        715.84        723.99        29.76 o                         
  -2   4   6        484.26        482.79        32.77 o                         
  -1   4   6       1566.88       1672.27        63.22 o                         
   0   4   6        283.56        277.58        27.04 o                         
   1   4   6        661.92        660.36        44.14 o                         
   2   4   6        548.33        542.17        41.74 o                         
   3   4   6        386.76        442.24        42.24 o                         
   4   4   6        516.72        616.83        50.67 o                         
   5   4   6        114.67         97.89        19.18 o                         
   6   4   6         53.79         68.56        23.52 o                         
   7   4   6         36.10         52.75        22.95 o                         
   8   4   6         44.22         63.86        28.15 o                         
  -7   5   6         86.48         98.97        22.09 o                         
  -6   5   6         54.77         35.87         8.95 o                         
  -5   5   6        138.03        126.84        15.05 o                         
  -4   5   6        437.52        453.81        27.39 o                         
  -3   5   6         18.50          4.97         5.73 o                         
  -2   5   6        132.27        133.57        19.72 o                         
  -1   5   6        132.52        135.18        20.51 o                         
   0   5   6        107.30         83.51        18.57 o                         
   1   5   6         32.11         15.92         9.86 o                         
   2   5   6         16.74        -13.77        15.20 o                         
   3   5   6         26.89         44.82        16.75 o                         
   4   5   6         52.05         59.02        19.04 o                         
   5   5   6         96.55        144.33        31.05 o                         
   6   5   6         40.71         28.04        19.58 o                         
   7   5   6         32.90         35.46        23.06 o                         
  -6   6   6         88.67         63.26        10.74 o                         
  -5   6   6        169.42        173.31        18.99 o                         
  -4   6   6        153.00        128.53        16.75 o                         
  -3   6   6         48.39         35.07         8.37 o                         
  -2   6   6        243.24        224.04        28.29 o                         
  -1   6   6        761.62        812.79        54.50 o                         
   0   6   6        256.48        294.61        34.64 o                         
   1   6   6        257.62        279.55        34.10 o                         
   2   6   6         87.82         98.00        19.83 o                         
   3   6   6         54.44         26.79        13.81 o                         
   4   6   6        160.96        146.48        30.08 o                         
   5   6   6         39.69         66.55        23.24 o                         
   6   6   6         25.01          0.82        16.85 o                         
  -6   7   6         20.55          0.79        14.81 o                         
  -5   7   6         71.75         67.31        14.20 o                         
  -4   7   6        204.18        210.28        17.72 o                         
  -3   7   6        173.86        138.41        14.37 o                         
  -2   7   6         34.35         19.33        13.09 o                         
  -1   7   6         98.79        110.01        23.27 o                         
   0   7   6        276.39        323.04        39.16 o                         
   1   7   6        668.88        747.28        59.78 o                         
   2   7   6        248.91        242.36        35.32 o                         
   3   7   6          5.10         -3.87        15.31 o                         
   4   7   6         39.81         40.95        21.37 o                         
   5   7   6         42.64         35.21        21.66 o                         
  -4   8   6         16.67          6.96         8.42 o                         
  -3   8   6         45.06         24.27         7.53 o                         
  -2   8   6         99.46        129.41        27.57 o                         
  -1   8   6         46.83         71.11        22.91 o                         
   0   8   6          2.03         23.85        18.32 o                         
   1   8   6         16.77         37.44        20.33 o                         
   2   8   6         17.53         -5.67        21.16 o                         
   3   8   6         87.22         85.02        26.36 o                         
  -3  -8   7        116.12        111.28        18.41 o                         
  -2  -8   7          5.81         20.43        11.09 o                         
  -1  -8   7         23.24         16.38         7.83 o                         
   0  -8   7         37.65         35.07        12.35 o                         
   1  -8   7        132.04        135.50        21.61 o                         
   2  -8   7         37.92         49.00        15.74 o                         
  -5  -7   7         42.40         12.30        13.88 o                         
  -4  -7   7         23.41         -2.37        16.85 o                         
  -3  -7   7         20.07          2.92         8.33 o                         
  -2  -7   7        121.02        129.07        14.82 o                         
  -1  -7   7        131.21        153.21        15.86 o                         
   0  -7   7         20.63         22.34         7.55 o                         
   1  -7   7          1.29          5.14         8.84 o                         
   2  -7   7         19.94         27.80        11.84 o                         
   3  -7   7        146.17        138.89        22.46 o                         
   4  -7   7         76.05        102.50        20.26 o                         
  -6  -6   7         17.44         -8.46        13.16 o                         
  -5  -6   7         24.18         -0.50        14.74 o                         
  -4  -6   7         43.05         57.30        20.26 o                         
  -3  -6   7        163.13        154.26        18.78 o                         
  -2  -6   7        156.73        160.01        14.89 o                         
  -1  -6   7         97.68         93.41        12.45 o                         
   0  -6   7         38.15         26.07         7.15 o                         
   1  -6   7        118.91        116.98        17.61 o                         
   2  -6   7        211.46        211.87        30.87 o                         
   3  -6   7         12.20         18.92         8.81 o                         
   4  -6   7         18.86         22.59        13.77 o                         
   5  -6   7         52.86         51.56        18.34 o                         
   6  -6   7         27.00         10.85        10.46 o                         
  -7  -5   7         18.37          3.01        14.06 o                         
  -6  -5   7        242.05        231.61        38.98 o                         
  -5  -5   7        273.18        354.03        43.46 o                         
  -4  -5   7        143.64        133.28        27.18 o                         
  -3  -5   7          7.52          8.97        10.35 o                         
  -2  -5   7         15.59         12.07         5.83 o                         
  -1  -5   7        576.70        587.08        25.11 o                         
   0  -5   7        503.13        497.27        22.98 o                         
   1  -5   7        129.70        123.36        11.20 o                         
   2  -5   7         25.81         14.46         7.21 o                         
   3  -5   7        144.19        158.16        19.74 o                         
   4  -5   7        165.09        199.33        23.33 o                         
   5  -5   7         23.38         30.72        11.65 o                         
   6  -5   7          0.64          2.37         9.30 o                         
   7  -5   7         10.87          9.80        10.65 o                         
  -8  -4   7         22.14          9.97        15.96 o                         
  -7  -4   7        131.99        174.34        33.10 o                         
  -6  -4   7         37.21         24.71        17.75 o                         
  -5  -4   7         84.22        136.58        29.33 o                         
  -4  -4   7        417.39        469.63        44.57 o                         
  -3  -4   7        512.57        481.07        40.20 o                         
  -2  -4   7        212.20        212.89        14.36 o                         
  -1  -4   7         47.43         57.04         8.34 o                         
   0  -4   7        528.34        537.82        21.97 o                         
   1  -4   7        425.06        401.03        29.78 o                         
   2  -4   7        192.83        194.76        16.17 o                         
   3  -4   7        419.78        444.20        44.61 o                         
   4  -4   7          4.47          0.16         7.80 o                         
   5  -4   7        154.99        119.72        18.05 o                         
   6  -4   7         49.97         36.27        11.49 o                         
   7  -4   7         45.63         60.61        15.83 o                         
  -8  -3   7          6.70         12.51        14.77 o                         
  -7  -3   7         50.82         78.67        24.31 o                         
  -6  -3   7        178.04        213.50        33.67 o                         
  -5  -3   7        526.65        576.49        48.70 o                         
  -4  -3   7         54.62         30.23        13.27 o                         
  -3  -3   7        100.42        100.58        19.76 o                         
  -2  -3   7        900.65        944.70        27.21 o                         
  -1  -3   7       1577.19       1595.63        35.38 o                         
   0  -3   7       1358.51       1370.66        39.32 o                         
   1  -3   7         17.02         15.87         5.14 o                         
   2  -3   7        228.63        220.45        13.21 o                         
   3  -3   7        508.27        537.64        31.59 o                         
   4  -3   7        376.08        440.87        41.34 o                         
   5  -3   7        164.72        186.98        21.66 o                         
   6  -3   7         25.06         25.81        10.71 o                         
   7  -3   7         20.09         13.34        19.63 o                         
   8  -3   7          6.78          9.13        10.50 o                         
  -9  -2   7         57.51         54.79        25.42 o                         
  -8  -2   7        430.14        493.91        53.54 o                         
  -7  -2   7        258.10        262.48        37.15 o                         
  -6  -2   7        467.46        465.97        45.50 o                         
  -5  -2   7        116.59        146.95        27.93 o                         
  -4  -2   7        740.12        676.71        48.98 o                         
  -3  -2   7       1337.96       1381.07        63.68 o                         
  -2  -2   7       1273.36       1334.83        33.61 o                         
  -1  -2   7        439.93        430.50        17.41 o                         
   0  -2   7        306.26        285.26        14.61 o                         
   1  -2   7        614.09        567.78        27.48 o                         
   2  -2   7        717.98        674.03        33.79 o                         
   3  -2   7         27.67         22.28         5.47 o                         
   4  -2   7          1.31         -3.91         3.91 o                         
   5  -2   7         56.78         58.38        12.19 o                         
   6  -2   7         90.04        119.07        31.16 o                         
   7  -2   7         33.85         33.01        11.01 o                         
   8  -2   7          6.27          4.52        10.98 o                         
  -9  -1   7        152.18        176.46        34.78 o                         
  -8  -1   7         70.36         66.59        19.51 o                         
  -7  -1   7        109.39        133.32        27.07 o                         
  -6  -1   7        919.24       1021.59        64.65 o                         
  -5  -1   7        745.38        720.64        50.56 o                         
  -4  -1   7        675.67        669.72        46.47 o                         
  -3  -1   7         81.74         73.47        16.71 o                         
  -2  -1   7        856.94        822.11        33.17 o                         
  -1  -1   7       1224.11       1171.90        31.18 o                         
   0  -1   7        428.34        404.79        22.15 o                         
   1  -1   7       1205.13       1189.95        29.41 o                         
   2  -1   7        229.18        205.62        12.79 o                         
   3  -1   7        221.25        240.41        19.55 o                         
   4  -1   7        252.07        269.01        22.39 o                         
   5  -1   7        371.94        367.99        26.84 o                         
   6  -1   7          2.28        -21.34        30.07 o                         
   7  -1   7         73.03         38.89        19.67 o                         
   8  -1   7         18.18          3.51        21.82 o                         
  -9   0   7         36.95         22.41        13.70 o                         
  -8   0   7        203.96        207.73        34.35 o                         
  -7   0   7          9.33         15.71        13.45 o                         
  -6   0   7         13.57          1.94        12.05 o                         
  -5   0   7         21.66         34.17        13.63 o                         
  -4   0   7        947.21        975.55        54.50 o                         
  -3   0   7       1837.07       1772.35        69.53 o                         
  -2   0   7         41.78         28.02         8.61 o                         
  -1   0   7          1.88          5.16         4.71 o                         
   0   0   7       1165.35       1171.63        34.29 o                         
   1   0   7       2729.52       2692.27        44.30 o                         
   2   0   7       1693.86       1737.94        45.43 o                         
   3   0   7         69.10         73.70        11.89 o                         
   4   0   7         12.81         13.81         9.59 o                         
   5   0   7        375.32        388.50        25.72 o                         
   6   0   7        224.90        285.25        24.22 o                         
   7   0   7        128.09        141.37        19.26 o                         
   8   0   7          0.04         -6.71        21.87 o                         
  -9   1   7        166.63        174.92        32.09 o                         
  -8   1   7         71.37         65.98        19.61 o                         
  -7   1   7        133.69        137.48        25.42 o                         
  -6   1   7        965.76        995.70        61.60 o                         
  -5   1   7        701.67        750.54        50.06 o                         
  -4   1   7        742.13        776.61        48.98 o                         
  -3   1   7         68.66         48.26        10.79 o                         
  -2   1   7        771.85        735.29        33.49 o                         
  -1   1   7       1151.68       1163.51        32.06 o                         
   0   1   7        496.58        479.02        48.19 o                         
   1   1   7       1246.26       1246.85        53.43 o                         
   2   1   7        208.89        212.06        24.63 o                         
   3   1   7        230.22        221.69        16.86 o                         
   4   1   7        262.91        267.66        19.04 o                         
   5   1   7        343.49        336.57        22.33 o                         
   6   1   7          2.45         11.42        35.50 o                         
   7   1   7         80.63         80.36        27.18 o                         
   8   1   7         20.89         38.62        26.10 o                         
  -9   2   7         59.41         66.23        23.02 o                         
  -8   2   7        423.56        437.50        45.61 o                         
  -7   2   7        251.46        243.01        31.81 o                         
  -6   2   7        451.22        476.95        42.67 o                         
  -5   2   7        135.55        110.34        21.59 o                         
  -4   2   7        732.79        776.83        48.87 o                         
  -3   2   7       1399.39       1434.54        32.15 o                         
  -2   2   7       1237.75       1384.04        35.00 o                         
  -1   2   7        447.66        493.15        25.82 o                         
   0   2   7        309.92        369.70        27.57 o                         
   1   2   7        682.22        727.34        41.85 o                         
   2   2   7        799.85        866.87        50.34 o                         
   3   2   7         27.62         38.69        14.27 o                         
   4   2   7          1.69         -0.22        12.41 o                         
   5   2   7         63.32         69.53        18.93 o                         
   6   2   7        103.04         99.76        23.52 o                         
   7   2   7         31.03        105.75        30.98 o                         
   8   2   7          6.08         66.12        31.84 o                         
  -8   3   7          6.09          8.35        11.90 o                         
  -7   3   7         64.14         69.42        20.44 o                         
  -6   3   7        161.10        165.88        27.11 o                         
  -5   3   7        495.27        534.46        43.03 o                         
  -4   3   7         53.27         63.23         6.87 o                         
  -3   3   7        106.88        103.58        11.05 o                         
  -2   3   7        955.00       1002.61        33.68 o                         
  -1   3   7       1565.54       1666.29        57.70 o                         
   0   3   7       1313.91       1384.44        57.16 o                         
   1   3   7         21.68         42.46        14.09 o                         
   2   3   7        205.56        238.06        28.90 o                         
   3   3   7        556.61        603.42        46.79 o                         
   4   3   7        382.35        547.41        48.05 o                         
   5   3   7        168.77        185.71        31.48 o                         
   6   3   7         24.82         47.33        21.91 o                         
   7   3   7         25.15         34.53        17.03 o                         
   8   3   7          7.66         18.22        18.18 o                         
  -8   4   7         31.17         25.42        15.60 o                         
  -7   4   7        148.56        144.08        25.17 o                         
  -6   4   7         39.59         60.03        17.07 o                         
  -5   4   7         84.15         73.71        10.75 o                         
  -4   4   7        384.91        376.23        26.98 o                         
  -3   4   7        568.49        592.50        28.31 o                         
  -2   4   7        235.93        234.25        27.66 o                         
  -1   4   7         47.71         22.59         7.85 o                         
   0   4   7        529.54        528.83        39.09 o                         
   1   4   7        454.55        473.61        40.05 o                         
   2   4   7        212.35        245.20        31.23 o                         
   3   4   7        404.08        489.03        45.40 o                         
   4   4   7          6.33         33.20        15.81 o                         
   5   4   7        152.30        153.26        29.76 o                         
   6   4   7         54.94         65.23        25.82 o                         
   7   4   7         44.21         50.99        21.80 o                         
  -7   5   7         18.04         39.55        18.54 o                         
  -6   5   7        239.88        209.30        29.22 o                         
  -5   5   7        288.66        312.94        18.21 o                         
  -4   5   7        156.79        150.30        14.65 o                         
  -3   5   7          8.03          2.56         6.51 o                         
  -2   5   7         17.28         10.65         9.83 o                         
  -1   5   7        601.67        645.37        45.47 o                         
   0   5   7        509.30        523.24        42.03 o                         
   1   5   7        119.51        101.87        18.79 o                         
   2   5   7         29.47         33.89        14.99 o                         
   3   5   7        138.41        165.13        28.94 o                         
   4   5   7        167.51        240.43        36.90 o                         
   5   5   7         15.47        -12.12        16.92 o                         
   6   5   7          0.60         13.91        16.03 o                         
   7   5   7          9.61         -4.30        18.07 o                         
  -6   6   7         18.62        -17.03        17.03 o                         
  -5   6   7         27.36         37.10         8.92 o                         
  -4   6   7         46.54         55.01         9.00 o                         
  -3   6   7        163.67        185.87        19.00 o                         
  -2   6   7        138.46        179.72        25.96 o                         
  -1   6   7         95.05        102.98        21.19 o                         
   0   6   7         47.26         69.92        19.08 o                         
   1   6   7        104.00         84.05        18.65 o                         
   2   6   7        205.96        194.92        30.08 o                         
   3   6   7         13.32         30.87        16.78 o                         
   4   6   7         17.64         49.02        21.08 o                         
   5   6   7         55.71         80.39        25.75 o                         
   6   6   7         29.43         -4.27        21.66 o                         
  -5   7   7         44.95         41.44         9.56 o                         
  -4   7   7         18.53         12.92         6.38 o                         
  -3   7   7         20.74         10.70        10.42 o                         
  -2   7   7        121.15        135.47        25.39 o                         
  -1   7   7        153.71        166.02        29.73 o                         
   0   7   7         17.82         39.52        17.25 o                         
   1   7   7          0.36        -17.64        17.64 o                         
   2   7   7         28.05          9.61        13.59 o                         
   3   7   7        156.80        155.80        31.95 o                         
   4   7   7         80.39        132.93        33.20 o                         
  -3   8   7        113.26        116.05        15.13 o                         
  -2   8   7          7.96         15.60        12.73 o                         
  -1   8   7         23.34         21.37        14.74 o                         
   0   8   7         35.08         57.66        22.77 o                         
   1   8   7        123.02        109.40        25.78 o                         
   2   8   7         40.74         28.87        15.89 o                         
  -2  -8   8         23.72         31.41        11.31 o                         
  -1  -8   8         45.52         54.29        14.61 o                         
   0  -8   8         41.49         50.70        14.71 o                         
   1  -8   8         29.18         14.68        12.50 o                         
  -5  -7   8          9.26        -12.66        19.51 o                         
  -4  -7   8        103.36         68.31        20.98 o                         
  -3  -7   8        153.10        142.00        19.78 o                         
  -2  -7   8         45.54         31.73        12.26 o                         
  -1  -7   8          0.70         -5.04         8.98 o                         
   0  -7   8         19.52         16.12        10.86 o                         
   1  -7   8        211.33        198.29        24.54 o                         
   2  -7   8        165.45        193.13        24.63 o                         
   3  -7   8        166.47        172.50        24.91 o                         
   4  -7   8          1.15        -13.12        13.12 o                         
  -6  -6   8         61.03         79.03        25.06 o                         
  -5  -6   8        210.66        232.93        37.33 o                         
  -4  -6   8        103.65        123.96        26.82 o                         
  -3  -6   8         31.36         20.91         9.31 o                         
  -2  -6   8          4.00          5.49         5.84 o                         
  -1  -6   8        174.50        183.23        15.95 o                         
   0  -6   8        163.21        139.00        18.96 o                         
   1  -6   8         33.39         23.98        10.09 o                         
   2  -6   8         33.05         36.33        12.23 o                         
   3  -6   8         35.96         36.23        11.99 o                         
   4  -6   8         65.46         72.53        16.82 o                         
   5  -6   8          6.32          7.97        10.07 o                         
  -7  -5   8        103.40         92.91        27.72 o                         
  -6  -5   8        220.57        230.06        38.30 o                         
  -5  -5   8          7.39          8.50        14.31 o                         
  -4  -5   8         26.26         18.83        15.17 o                         
  -3  -5   8        122.31        156.13        28.11 o                         
  -2  -5   8        448.29        476.99        23.64 o                         
  -1  -5   8         47.20         58.40        10.20 o                         
   0  -5   8         52.32         58.15         9.27 o                         
   1  -5   8        151.37        156.85        13.61 o                         
   2  -5   8         77.88         85.18        15.01 o                         
   3  -5   8         63.35         65.09        16.21 o                         
   4  -5   8         19.18         13.96        10.08 o                         
   5  -5   8         34.91         28.45        15.33 o                         
   6  -5   8         31.26         37.56        13.37 o                         
  -8  -4   8          0.83         18.75        20.08 o                         
  -7  -4   8          3.45         32.45        20.30 o                         
  -6  -4   8         83.51        114.96        28.72 o                         
  -5  -4   8        149.69        208.69        32.74 o                         
  -4  -4   8         14.15         18.07        14.41 o                         
  -3  -4   8        128.29        134.10        14.49 o                         
  -2  -4   8        439.65        472.82        21.91 o                         
  -1  -4   8       1092.69       1130.16        33.61 o                         
   0  -4   8        334.57        346.33        18.74 o                         
   1  -4   8         80.03         71.17         9.96 o                         
   2  -4   8         24.33         15.27         5.56 o                         
   3  -4   8        585.34        611.68        36.96 o                         
   4  -4   8        486.31        525.18        35.97 o                         
   5  -4   8         47.30         40.55        13.72 o                         
   6  -4   8          0.07          0.24         8.71 o                         
   7  -4   8          8.09         -6.02        13.66 o                         
  -8  -3   8         46.33         64.15        22.88 o                         
  -7  -3   8        254.71        291.81        42.60 o                         
  -6  -3   8         93.35         68.95        19.94 o                         
  -5  -3   8          8.26         23.16        14.13 o                         
  -4  -3   8        216.78        229.06        31.30 o                         
  -3  -3   8        323.80        321.90        19.35 o                         
  -2  -3   8        938.56        907.18        32.27 o                         
  -1  -3   8        269.39        247.87        15.26 o                         
   0  -3   8         67.22         62.49         8.11 o                         
   1  -3   8       1093.51       1089.15        31.10 o                         
   2  -3   8        507.69        501.45        20.79 o                         
   3  -3   8        314.55        361.71        50.13 o                         
   4  -3   8          2.01          9.28         8.59 o                         
   5  -3   8         76.44         76.03        15.48 o                         
   6  -3   8         64.88         66.48        15.24 o                         
   7  -3   8         41.82         50.09        14.73 o                         
  -9  -2   8         71.82        119.23        31.52 o                         
  -8  -2   8         66.65         69.28        24.31 o                         
  -7  -2   8         13.26         32.56        17.14 o                         
  -6  -2   8         32.75         53.14        20.30 o                         
  -5  -2   8        473.15        494.12        47.05 o                         
  -4  -2   8        949.06        968.06        59.63 o                         
  -3  -2   8        115.65        109.66         9.77 o                         
  -2  -2   8         63.13         51.24        15.29 o                         
  -1  -2   8        413.04        415.51        18.20 o                         
   0  -2   8        379.44        348.61        17.05 o                         
   1  -2   8        128.41        106.77         9.76 o                         
   2  -2   8         24.79         13.04         5.89 o                         
   3  -2   8         54.01         56.17         7.88 o                         
   4  -2   8        189.05        189.19        18.05 o                         
   5  -2   8         55.41         70.81        14.13 o                         
   6  -2   8         27.46         32.14        18.31 o                         
   7  -2   8         18.24         11.93        11.65 o                         
   8  -2   8          8.35         16.72        33.47 o                         
  -9  -1   8         11.26         36.72        20.65 o                         
  -8  -1   8        173.38        172.44        32.16 o                         
  -7  -1   8        246.06        232.36        35.57 o                         
  -6  -1   8         16.82         14.38        11.73 o                         
  -5  -1   8         77.65         70.60        17.71 o                         
  -4  -1   8        391.80        411.58        38.30 o                         
  -3  -1   8       1169.20       1114.43        61.42 o                         
  -2  -1   8        421.89        402.21        17.63 o                         
  -1  -1   8        151.30        136.22        14.20 o                         
   0  -1   8        340.69        301.55        15.49 o                         
   1  -1   8       1104.51       1075.06        30.00 o                         
   2  -1   8       1054.11       1059.75        30.59 o                         
   3  -1   8        244.34        252.31        15.85 o                         
   4  -1   8         19.58         13.77        19.47 o                         
   5  -1   8         34.97         21.71        11.08 o                         
   6  -1   8        280.63        295.66        26.75 o                         
   7  -1   8        110.53        116.24        28.61 o                         
   8  -1   8         17.01         -0.82        10.17 o                         
  -9   0   8         95.21         87.96        25.67 o                         
  -8   0   8         43.48         40.88        18.57 o                         
  -7   0   8         31.97         35.10        16.32 o                         
  -6   0   8        253.47        237.77        32.24 o                         
  -5   0   8       1232.65       1254.96        69.46 o                         
  -4   0   8        494.82        474.58        41.34 o                         
  -3   0   8        110.65        107.68        19.29 o                         
  -2   0   8        927.13        887.16        34.33 o                         
  -1   0   8         85.61         72.71         8.89 o                         
   0   0   8       1786.90       1768.65        45.65 o                         
   1   0   8       1273.64       1270.30        32.74 o                         
   2   0   8         75.53         76.64        11.64 o                         
   3   0   8        320.30        355.38        37.06 o                         
   4   0   8        435.42        457.56        73.06 o                         
   5   0   8        917.89        959.60        42.37 o                         
   6   0   8         29.82         55.14        11.85 o                         
   7   0   8         30.38         10.90         7.73 o                         
   8   0   8         30.19         29.15        22.41 o                         
  -9   1   8         13.34         11.90        19.08 o                         
  -8   1   8        179.18        173.95        32.20 o                         
  -7   1   8        219.05        258.64        35.71 o                         
  -6   1   8         28.99         53.46        17.57 o                         
  -5   1   8         75.05         95.31        21.19 o                         
  -4   1   8        355.60        321.22        34.57 o                         
  -3   1   8       1147.52       1166.68        59.85 o                         
  -2   1   8        373.97        355.79        17.61 o                         
  -1   1   8        139.50        142.43        12.54 o                         
   0   1   8        308.24        282.99        30.10 o                         
   1   1   8       1093.20       1123.90        54.15 o                         
   2   1   8       1018.39        997.35        55.97 o                         
   3   1   8        194.47        202.65        22.03 o                         
   4   1   8         22.69         48.18        32.74 o                         
   5   1   8         32.04         37.48         9.52 o                         
   6   1   8        290.14        345.06        46.54 o                         
   7   1   8        102.71        150.25        33.42 o                         
   8   1   8         13.06          0.29        18.22 o                         
  -9   2   8         80.38         89.97        25.85 o                         
  -8   2   8         79.10         72.86        20.37 o                         
  -7   2   8          9.24         -8.03        11.65 o                         
  -6   2   8         29.42         29.91        14.88 o                         
  -5   2   8        549.96        587.39        47.15 o                         
  -4   2   8        964.31       1092.81        60.53 o                         
  -3   2   8        123.42        115.01        10.04 o                         
  -2   2   8         81.83         75.99        19.06 o                         
  -1   2   8        374.23        389.14        21.53 o                         
   0   2   8        382.77        425.10        30.62 o                         
   1   2   8        145.15        170.79        22.88 o                         
   2   2   8         27.85         26.18        13.12 o                         
   3   2   8         47.78         48.01        16.78 o                         
   4   2   8        153.29        176.85        28.36 o                         
   5   2   8         76.57        102.95        26.89 o                         
   6   2   8         31.31         24.74        17.43 o                         
   7   2   8         18.89         54.83        29.98 o                         
   8   2   8          9.98         51.13        30.12 o                         
  -8   3   8         44.45         34.53        18.18 o                         
  -7   3   8        251.46        257.68        34.93 o                         
  -6   3   8         85.75         98.75        22.70 o                         
  -5   3   8          6.72         -6.02        14.27 o                         
  -4   3   8        256.52        264.94        13.30 o                         
  -3   3   8        361.80        383.29        23.33 o                         
  -2   3   8        926.75        918.06        33.42 o                         
  -1   3   8        264.81        272.84        24.99 o                         
   0   3   8         64.72         71.14        15.45 o                         
   1   3   8       1171.90       1254.64        60.13 o                         
   2   3   8        544.01        557.23        43.96 o                         
   3   3   8        325.61        401.00        40.48 o                         
   4   3   8          1.90          2.29        12.34 o                         
   5   3   8         82.97        119.01        29.40 o                         
   6   3   8         72.19        106.28        28.18 o                         
   7   3   8         41.40         69.89        27.14 o                         
  -8   4   8          0.64          3.59        13.73 o                         
  -7   4   8          2.10        -15.74        15.74 o                         
  -6   4   8         78.39         75.91        18.40 o                         
  -5   4   8        131.63        148.81        25.03 o                         
  -4   4   8         16.85         16.42         7.57 o                         
  -3   4   8        136.05        112.62        12.68 o                         
  -2   4   8        405.20        399.20        24.21 o                         
  -1   4   8       1083.28       1134.94        55.26 o                         
   0   4   8        340.96        367.47        33.99 o                         
   1   4   8         83.38         98.57        19.11 o                         
   2   4   8         24.26         43.28        17.21 o                         
   3   4   8        563.55        623.71        52.46 o                         
   4   4   8        462.08        485.66        48.52 o                         
   5   4   8         42.85         92.91        26.53 o                         
   6   4   8          0.11          2.22        18.36 o                         
   7   4   8          8.97         39.34        19.87 o                         
  -7   5   8        118.11        110.05        23.20 o                         
  -6   5   8        240.09        229.96        33.17 o                         
  -5   5   8          7.59         14.23         8.88 o                         
  -4   5   8         14.65         11.41         6.20 o                         
  -3   5   8        124.72        115.07        14.16 o                         
  -2   5   8        507.14        626.55        43.85 o                         
  -1   5   8         55.37         35.03         8.43 o                         
   0   5   8         45.36         33.49        11.62 o                         
   1   5   8        111.57         97.03        21.23 o                         
   2   5   8         45.27         45.25        16.39 o                         
   3   5   8         73.45         93.95        25.93 o                         
   4   5   8         20.50         38.98        19.58 o                         
   5   5   8         35.44         33.85        19.79 o                         
   6   5   8         20.93         -3.55        15.67 o                         
  -6   6   8         72.57         19.15        12.69 o                         
  -5   6   8        214.14        204.56        17.11 o                         
  -4   6   8         85.00         85.71        11.46 o                         
  -3   6   8         33.44         26.33         8.72 o                         
  -2   6   8          7.81          4.05         9.97 o                         
  -1   6   8        201.61        202.17        28.51 o                         
   0   6   8        199.60        192.23        28.54 o                         
   1   6   8         35.18         30.12        12.30 o                         
   2   6   8         33.32         15.13        13.41 o                         
   3   6   8         44.27         41.95        21.05 o                         
   4   6   8         78.28        139.27        31.63 o                         
   5   6   8          9.47        -10.86        21.26 o                         
  -5   7   8          8.59          9.54        13.70 o                         
  -4   7   8        104.54        110.16        13.69 o                         
  -3   7   8        139.57        162.94        21.03 o                         
  -2   7   8         48.83         81.36        22.20 o                         
  -1   7   8          0.21         25.71        15.60 o                         
   0   7   8         23.23         11.01        11.65 o                         
   1   7   8        184.95        226.95        35.68 o                         
   2   7   8        159.99        215.18        35.46 o                         
   3   7   8        186.81        220.60        37.26 o                         
   4   7   8          1.14         19.65        20.87 o                         
  -2   8   8         17.75         42.35        18.83 o                         
  -1   8   8         37.63         63.43        24.38 o                         
   0   8   8         39.80         22.16        17.32 o                         
   1   8   8         26.00         17.64        14.13 o                         
  -4  -7   9         64.04         63.00        20.33 o                         
  -3  -7   9          2.36         -6.25        12.10 o                         
  -2  -7   9         20.63          2.21         9.23 o                         
  -1  -7   9         55.02         47.95         9.89 o                         
   0  -7   9        111.96        103.19        18.54 o                         
   1  -7   9         66.22         52.19        15.35 o                         
   2  -7   9         13.21         20.37        11.78 o                         
   3  -7   9         16.96         23.65        12.64 o                         
  -5  -6   9         20.78         18.40        16.21 o                         
  -4  -6   9         22.83         29.58        17.86 o                         
  -3  -6   9         88.13         87.03        22.98 o                         
  -2  -6   9         63.78         77.22        11.45 o                         
  -1  -6   9         57.40         71.91        12.79 o                         
   0  -6   9         34.09         32.27         8.62 o                         
   1  -6   9          8.56          5.58         8.46 o                         
   2  -6   9         18.13         25.73        10.68 o                         
   3  -6   9         65.44         44.94        13.22 o                         
   4  -6   9         21.34         11.29        10.08 o                         
  -6  -5   9         57.98         85.31        27.32 o                         
  -5  -5   9        152.15        177.28        34.28 o                         
  -4  -5   9        171.15        208.87        33.74 o                         
  -3  -5   9        113.11        140.79        22.25 o                         
  -2  -5   9        101.04        109.30        17.23 o                         
  -1  -5   9        230.50        245.48        17.95 o                         
   0  -5   9         77.12         85.40        17.86 o                         
   1  -5   9         63.27         74.10        10.43 o                         
   2  -5   9         79.96         84.00        15.58 o                         
   3  -5   9          8.67          9.59         8.86 o                         
   4  -5   9         85.68        109.39        18.63 o                         
   5  -5   9         14.06          5.84        17.64 o                         
  -7  -4   9         96.57         96.74        31.20 o                         
  -6  -4   9         99.92        158.10        32.52 o                         
  -5  -4   9         15.17         13.09        12.66 o                         
  -4  -4   9         67.53         58.66        18.93 o                         
  -3  -4   9         63.96         56.62         9.71 o                         
  -2  -4   9        550.39        560.64        25.06 o                         
  -1  -4   9        374.01        334.09        19.51 o                         
   0  -4   9         99.17         85.44        10.45 o                         
   1  -4   9         84.05         86.26        10.65 o                         
   2  -4   9         55.58         74.24        21.55 o                         
   3  -4   9        222.45        270.55        33.62 o                         
   4  -4   9         67.52         71.80        26.39 o                         
   5  -4   9          6.21        -10.30        10.30 o                         
   6  -4   9          5.11          3.20        15.69 o                         
  -8  -3   9         32.09         57.05        26.75 o                         
  -7  -3   9          3.66        -11.04        14.52 o                         
  -6  -3   9        125.88        151.75        28.61 o                         
  -5  -3   9        112.39        106.43        24.42 o                         
  -4  -3   9         25.60         24.28        14.77 o                         
  -3  -3   9         83.31         71.49         9.74 o                         
  -2  -3   9         49.95         54.21         9.55 o                         
  -1  -3   9        292.35        307.99        17.63 o                         
   0  -3   9        221.82        225.93        15.52 o                         
   1  -3   9        143.13        151.30        13.71 o                         
   2  -3   9        253.13        240.96        19.78 o                         
   3  -3   9         26.51         30.92        12.84 o                         
   4  -3   9        352.49        384.89        30.40 o                         
   5  -3   9         72.30         65.73        14.73 o                         
   6  -3   9         26.85         22.39         9.85 o                         
   7  -3   9          6.68          6.61        10.73 o                         
  -8  -2   9         46.92         53.18        23.42 o                         
  -7  -2   9        268.21        281.95        41.34 o                         
  -6  -2   9        454.73        497.78        51.85 o                         
  -5  -2   9        104.20        104.38        24.46 o                         
  -4  -2   9        135.85        123.28        22.95 o                         
  -3  -2   9        418.72        439.33        40.77 o                         
  -2  -2   9        822.90        783.77        28.62 o                         
  -1  -2   9        485.10        450.12        23.34 o                         
   0  -2   9        143.71        126.11        11.14 o                         
   1  -2   9         54.84         42.16         7.46 o                         
   2  -2   9        229.28        195.81        23.47 o                         
   3  -2   9        109.35         93.68        10.36 o                         
   4  -2   9         78.01         67.46         9.21 o                         
   5  -2   9         46.04         70.78        15.09 o                         
   6  -2   9         15.07         25.44        10.89 o                         
   7  -2   9         11.27         10.53        25.15 o                         
  -8  -1   9         64.30         59.27        20.26 o                         
  -7  -1   9         40.04         55.83        20.51 o                         
  -6  -1   9         17.42          3.12        12.16 o                         
  -5  -1   9        339.36        350.19        39.55 o                         
  -4  -1   9       1656.03       1812.84        82.94 o                         
  -3  -1   9        103.91        100.12        21.37 o                         
  -2  -1   9         17.48          8.56         8.03 o                         
  -1  -1   9         62.72         46.92         9.39 o                         
   0  -1   9        458.78        466.20        24.67 o                         
   1  -1   9        618.28        605.00        23.88 o                         
   2  -1   9         29.53         19.74         6.49 o                         
   3  -1   9         70.27         39.52         8.34 o                         
   4  -1   9        265.35        283.96        18.16 o                         
   5  -1   9         34.69         33.79        24.38 o                         
   6  -1   9         76.94         53.94        19.11 o                         
   7  -1   9         19.93          6.64        13.72 o                         
  -8   0   9         40.37         41.34        17.86 o                         
  -7   0   9         51.81         42.74        18.40 o                         
  -6   0   9          1.36        -11.08        14.38 o                         
  -5   0   9          0.42         18.54        16.49 o                         
  -4   0   9          3.39          1.72         9.57 o                         
  -3   0   9        180.21        155.95        23.81 o                         
  -2   0   9        454.90        427.61        19.38 o                         
  -1   0   9          3.44          6.80         5.84 o                         
   0   0   9          0.93          8.07         6.12 o                         
   1   0   9        247.81        253.41        20.07 o                         
   2   0   9        863.46        899.28        30.17 o                         
   3   0   9         39.44         52.61        20.39 o                         
   4   0   9          6.86         12.13         9.34 o                         
   5   0   9         31.27         20.58         9.26 o                         
   6   0   9         76.36         84.31        14.74 o                         
   7   0   9        102.43         99.94        31.41 o                         
  -8   1   9         76.83         76.49        24.10 o                         
  -7   1   9         41.30         38.33        18.75 o                         
  -6   1   9          9.95         27.50        19.36 o                         
  -5   1   9        401.16        427.00        42.99 o                         
  -4   1   9       1767.55       1870.89        83.41 o                         
  -3   1   9        104.45         64.47        16.35 o                         
  -2   1   9         13.97          8.53         4.93 o                         
  -1   1   9         35.20         38.27        10.72 o                         
   0   1   9        394.40        388.01        24.10 o                         
   1   1   9        647.46        653.58        44.39 o                         
   2   1   9         36.73         48.26        15.92 o                         
   3   1   9         54.38        116.93        25.96 o                         
   4   1   9        226.61        242.29        36.20 o                         
   5   1   9         38.61         57.81        44.18 o                         
   6   1   9         89.70        110.94        32.52 o                         
   7   1   9         20.69         42.85        24.99 o                         
  -8   2   9         51.21         54.25        20.47 o                         
  -7   2   9        242.44        291.92        39.52 o                         
  -6   2   9        418.08        487.74        47.05 o                         
  -5   2   9        124.38         93.80        20.26 o                         
  -4   2   9        152.69        113.10        19.94 o                         
  -3   2   9        469.55        505.85        42.92 o                         
  -2   2   9        758.18        770.02        29.64 o                         
  -1   2   9        471.64        491.04        27.95 o                         
   0   2   9        142.58        162.19        21.62 o                         
   1   2   9         78.61         81.22        18.07 o                         
   2   2   9        247.83        279.05        31.84 o                         
   3   2   9         85.33         63.61        20.76 o                         
   4   2   9         72.07         79.64        21.44 o                         
   5   2   9         43.53         58.77        21.77 o                         
   6   2   9         15.47         45.54        22.66 o                         
   7   2   9         15.06         60.67        27.72 o                         
  -8   3   9         30.20         25.28        14.38 o                         
  -7   3   9          2.51         26.10        18.75 o                         
  -6   3   9        126.19        140.67        27.47 o                         
  -5   3   9         92.63         93.52        21.05 o                         
  -4   3   9         50.75         52.03        16.17 o                         
  -3   3   9         75.95         76.81        10.00 o                         
  -2   3   9         57.74         62.17        11.37 o                         
  -1   3   9        281.11        318.04        34.30 o                         
   0   3   9        240.83        286.58        28.29 o                         
   1   3   9        173.18        190.48        26.36 o                         
   2   3   9        244.42        286.83        33.46 o                         
   3   3   9         22.63         14.41        14.02 o                         
   4   3   9        315.26        398.88        46.87 o                         
   5   3   9         90.65        106.86        28.61 o                         
   6   3   9         35.82         33.53        20.26 o                         
   7   3   9          6.81          5.56        17.68 o                         
  -7   4   9         95.19        100.87        25.39 o                         
  -6   4   9        115.35        124.25        26.25 o                         
  -5   4   9         20.01         -1.54        14.56 o                         
  -4   4   9         70.14         69.20        29.40 o                         
  -3   4   9         78.92         66.69        10.15 o                         
  -2   4   9        499.91        509.22        28.79 o                         
  -1   4   9        394.23        391.43        34.21 o                         
   0   4   9         98.35        113.89        20.65 o                         
   1   4   9         64.43         88.35        21.44 o                         
   2   4   9         63.19         91.76        23.49 o                         
   3   4   9        239.49        250.83        35.32 o                         
   4   4   9         70.95        108.22        26.93 o                         
   5   4   9          8.31        -13.91        15.53 o                         
   6   4   9          6.06          4.37        17.36 o                         
  -6   5   9         56.87         43.50        18.36 o                         
  -5   5   9        136.93        157.60        28.47 o                         
  -4   5   9        148.33        137.68        12.82 o                         
  -3   5   9        122.04        120.63        17.01 o                         
  -2   5   9         97.83         88.10        13.19 o                         
  -1   5   9        228.00        198.01        26.50 o                         
   0   5   9         82.52         63.54        18.79 o                         
   1   5   9         62.93         62.68        20.04 o                         
   2   5   9         78.35        102.27        24.02 o                         
   3   5   9         10.82         33.56        18.72 o                         
   4   5   9         88.89         89.54        27.22 o                         
   5   5   9         16.68          3.26        14.67 o                         
  -5   6   9         21.38         42.35        20.19 o                         
  -4   6   9         24.30         15.53         7.53 o                         
  -3   6   9         76.15         64.59        15.37 o                         
  -2   6   9         70.29         43.46        19.29 o                         
  -1   6   9         61.44         37.79        13.02 o                         
   0   6   9         32.27          8.21        11.44 o                         
   1   6   9         12.86         -0.29        13.98 o                         
   2   6   9         14.37         22.52        17.57 o                         
   3   6   9         74.49         77.38        26.10 o                         
   4   6   9         22.07         47.15        24.42 o                         
  -4   7   9         54.39         64.69        11.52 o                         
  -3   7   9          1.79          0.51         9.58 o                         
  -2   7   9         19.28         12.66        11.80 o                         
  -1   7   9         62.21         26.43        14.24 o                         
   0   7   9        119.53         80.68        22.20 o                         
   1   7   9         64.48         58.16        21.69 o                         
   2   7   9         11.26          5.06        16.35 o                         
   3   7   9         14.42         -4.88        15.20 o                         
  -2  -7  10        104.09        110.29        14.78 o                         
  -1  -7  10         50.60         70.06        15.89 o                         
   0  -7  10         17.07         29.71        11.64 o                         
   1  -7  10         15.38         27.47        23.56 o                         
  -5  -6  10         55.24         63.90        25.60 o                         
  -4  -6  10         85.79        115.57        27.72 o                         
  -3  -6  10        152.23        188.97        32.27 o                         
  -2  -6  10         13.20         17.55        10.93 o                         
  -1  -6  10         27.08         34.07         8.28 o                         
   0  -6  10         50.24         66.22        10.65 o                         
   1  -6  10         82.03         89.81        17.53 o                         
   2  -6  10         19.75         24.91        12.41 o                         
   3  -6  10          7.23         14.91        10.26 o                         
   4  -6  10          7.69         -0.79        10.32 o                         
  -6  -5  10         93.23         94.70        28.29 o                         
  -5  -5  10         25.94         60.64        23.77 o                         
  -4  -5  10         33.10         66.88        22.70 o                         
  -3  -5  10         11.58          9.98         7.81 o                         
  -2  -5  10         87.83        105.92        12.77 o                         
  -1  -5  10        147.12        140.65        14.41 o                         
   0  -5  10         37.91         36.40         8.57 o                         
   1  -5  10         15.72          8.72         8.13 o                         
   2  -5  10         68.57         64.54        15.44 o                         
   3  -5  10         46.62         42.26        12.85 o                         
   4  -5  10          7.84         -1.41         9.78 o                         
   5  -5  10          1.43          6.71         9.20 o                         
  -7  -4  10         19.17         31.48        17.86 o                         
  -6  -4  10         53.78         91.22        26.71 o                         
  -5  -4  10         67.46         71.93        23.09 o                         
  -4  -4  10         42.60         16.67        13.41 o                         
  -3  -4  10         24.10         28.33         8.01 o                         
  -2  -4  10          7.32          9.57         7.13 o                         
  -1  -4  10        141.64        135.50        13.49 o                         
   0  -4  10        317.59        307.48        19.60 o                         
   1  -4  10        128.05        133.25        13.27 o                         
   2  -4  10         79.11        105.04        16.60 o                         
   3  -4  10          0.78          2.02        12.25 o                         
   4  -4  10        198.96        213.75        26.36 o                         
   5  -4  10        124.27        124.42        28.20 o                         
   6  -4  10         29.66         19.35        10.87 o                         
  -7  -3  10        162.00        150.10        32.77 o                         
  -6  -3  10        210.13        218.45        35.64 o                         
  -5  -3  10         83.11         68.92        21.98 o                         
  -4  -3  10         64.13         65.84        19.54 o                         
  -3  -3  10        146.35        142.46        14.40 o                         
  -2  -3  10        440.91        436.38        24.58 o                         
  -1  -3  10        193.56        173.02        14.04 o                         
   0  -3  10         30.67         28.16         7.26 o                         
   1  -3  10         45.78         36.32         7.78 o                         
   2  -3  10         89.13         89.19        13.91 o                         
   3  -3  10        322.22        356.15        39.44 o                         
   4  -3  10        114.69        140.20        20.15 o                         
   5  -3  10         16.49         10.87         9.71 o                         
   6  -3  10         30.52         37.37        13.85 o                         
  -8  -2  10         89.78         85.09        27.14 o                         
  -7  -2  10         27.60         22.09        14.70 o                         
  -6  -2  10          9.17         36.93        18.22 o                         
  -5  -2  10        198.36        210.52        34.03 o                         
  -4  -2  10        114.02        107.79        24.31 o                         
  -3  -2  10        225.01        205.79        29.91 o                         
  -2  -2  10        166.59        162.79        19.97 o                         
  -1  -2  10         15.34         16.46         9.48 o                         
   0  -2  10        117.28         99.56        10.50 o                         
   1  -2  10        159.63        148.01        13.22 o                         
   2  -2  10         80.91         69.65         9.07 o                         
   3  -2  10          1.50          5.04         6.11 o                         
   4  -2  10          4.73         17.03         9.17 o                         
   5  -2  10         50.14         69.08        15.23 o                         
   6  -2  10          2.95         20.70        11.12 o                         
   7  -2  10          1.98         -3.83         9.65 o                         
  -8  -1  10         15.47         21.95        19.61 o                         
  -7  -1  10         61.79        123.42        29.44 o                         
  -6  -1  10        130.97        114.71        25.64 o                         
  -5  -1  10         79.83         64.76        17.86 o                         
  -4  -1  10         56.34         75.80        22.41 o                         
  -3  -1  10         41.30         54.07        19.58 o                         
  -2  -1  10        522.57        496.47        22.43 o                         
  -1  -1  10        451.82        401.72        22.79 o                         
   0  -1  10         59.25         45.12         8.75 o                         
   1  -1  10         53.46         54.57         8.34 o                         
   2  -1  10        151.76        146.99        15.00 o                         
   3  -1  10        182.97        191.81        15.30 o                         
   4  -1  10         98.77         89.02        22.43 o                         
   5  -1  10         15.75         -1.00         6.81 o                         
   6  -1  10         27.24          0.57        19.63 o                         
   7  -1  10          1.41         -9.89        17.34 o                         
  -8   0  10         66.55         79.86        26.36 o                         
  -7   0  10          1.04         11.04        14.49 o                         
  -6   0  10          4.93         -8.32        14.13 o                         
  -5   0  10        229.87        208.23        34.64 o                         
  -4   0  10       1316.85       1463.87        77.85 o                         
  -3   0  10        342.33        329.21        35.93 o                         
  -2   0  10         58.46         43.37         6.77 o                         
  -1   0  10        206.03        175.83        29.85 o                         
   0   0  10       1173.63       1161.23        42.13 o                         
   1   0  10        317.53        329.93        24.20 o                         
   2   0  10         51.10         49.64        11.87 o                         
   3   0  10          8.40          5.52         6.60 o                         
   4   0  10          2.20         -8.09         8.09 o                         
   5   0  10        180.68        231.34        23.28 o                         
   6   0  10        112.66        121.73        17.77 o                         
   7   0  10         27.73         28.76        23.52 o                         
  -8   1  10         15.26         22.95        16.57 o                         
  -7   1  10         55.65         54.11        21.55 o                         
  -6   1  10        116.89        169.75        30.77 o                         
  -5   1  10         75.43         76.81        22.52 o                         
  -4   1  10         56.59         38.33        18.18 o                         
  -3   1  10         28.65         12.12        11.04 o                         
  -2   1  10        431.29        417.20        49.45 o                         
  -1   1  10        434.96        449.64        25.18 o                         
   0   1  10         64.15         59.78        11.15 o                         
   1   1  10         55.90         52.44        29.80 o                         
   2   1  10        131.93        172.15        28.11 o                         
   3   1  10        147.69        162.62        29.76 o                         
   4   1  10         83.49        197.43        38.51 o                         
   5   1  10         13.46         16.08         7.49 o                         
   6   1  10         22.92         55.19        25.17 o                         
   7   1  10          0.18         -0.86        19.40 o                         
  -8   2  10         86.69         93.37        24.92 o                         
  -7   2  10         24.52         45.97        20.69 o                         
  -6   2  10          6.75         32.99        18.54 o                         
  -5   2  10        176.96        160.32        28.40 o                         
  -4   2  10        130.21        106.18        22.34 o                         
  -3   2  10        266.62        302.07        35.86 o                         
  -2   2  10        160.43        169.01        15.45 o                         
  -1   2  10          7.90         -2.60        10.04 o                         
   0   2  10        141.15        145.93        16.55 o                         
   1   2  10        185.74        189.69        26.14 o                         
   2   2  10         76.38         65.73        18.07 o                         
   3   2  10          1.56          1.36        12.98 o                         
   4   2  10          1.81         -5.56        15.74 o                         
   5   2  10         56.18        104.88        28.97 o                         
   6   2  10          3.90         69.35        29.37 o                         
   7   2  10          2.61         45.43        27.36 o                         
  -7   3  10        147.35        159.57        32.67 o                         
  -6   3  10        181.87        181.91        31.09 o                         
  -5   3  10         77.49         16.32        13.16 o                         
  -4   3  10         60.36         71.54        20.22 o                         
  -3   3  10        142.56        161.33        27.86 o                         
  -2   3  10        433.53        419.11        24.99 o                         
  -1   3  10        163.26        171.30        26.41 o                         
   0   3  10         28.62         24.53        13.20 o                         
   1   3  10         51.45         51.67        15.42 o                         
   2   3  10        104.22        105.14        23.81 o                         
   3   3  10        339.34        466.62        49.02 o                         
   4   3  10        115.12        119.37        29.55 o                         
   5   3  10         16.13          5.45        15.60 o                         
   6   3  10         34.84         14.85        17.21 o                         
  -7   4  10         19.50         38.30        16.17 o                         
  -6   4  10         53.10         28.08        16.24 o                         
  -5   4  10         57.74         28.18        11.15 o                         
  -4   4  10         21.85         54.18        20.87 o                         
  -3   4  10         20.52         27.71         9.14 o                         
  -2   4  10          5.78          2.72         6.35 o                         
  -1   4  10        118.81        137.42        25.82 o                         
   0   4  10        280.96        361.56        36.97 o                         
   1   4  10        110.21        116.50        21.66 o                         
   2   4  10         74.30         93.91        24.96 o                         
   3   4  10          0.58         10.65        17.61 o                         
   4   4  10        193.79        275.03        40.63 o                         
   5   4  10        116.53        146.19        35.39 o                         
   6   4  10         24.62         22.98        19.72 o                         
  -6   5  10         92.95        101.23        25.32 o                         
  -5   5  10         30.35         20.26        12.41 o                         
  -4   5  10         34.13         39.55        18.25 o                         
  -3   5  10         10.11        -10.00        10.00 o                         
  -2   5  10         85.40         91.58        17.36 o                         
  -1   5  10        147.58        181.91        26.71 o                         
   0   5  10         43.93         29.87        15.45 o                         
   1   5  10         13.23         29.65        17.18 o                         
   2   5  10         55.06        104.67        26.28 o                         
   3   5  10         41.42         50.45        22.48 o                         
   4   5  10          3.51          8.03        14.74 o                         
   5   5  10          1.29          9.29        17.96 o                         
  -5   6  10         52.87         82.08        24.10 o                         
  -4   6  10         77.86         91.44        26.25 o                         
  -3   6  10        150.40        120.94        16.76 o                         
  -2   6  10         10.60         -7.33        11.24 o                         
  -1   6  10         32.30         26.36        14.45 o                         
   0   6  10         52.31         58.56        19.47 o                         
   1   6  10         79.89        110.77        26.89 o                         
   2   6  10         24.10         47.98        21.44 o                         
   3   6  10          7.22         31.95        19.51 o                         
   4   6  10         11.92          6.35        16.28 o                         
  -2   7  10        108.21         94.53        22.20 o                         
  -1   7  10         43.08         45.29        18.43 o                         
   0   7  10         12.91         26.10        16.39 o                         
   1   7  10         14.46          2.29        14.95 o                         
  -4  -6  11         17.35         49.99        23.59 o                         
  -3  -6  11          2.18         13.48        16.53 o                         
  -2  -6  11        111.31        120.17        15.30 o                         
  -1  -6  11         93.00         92.89        13.12 o                         
   0  -6  11         39.99         42.66        12.60 o                         
   1  -6  11          5.01        -11.00        11.00 o                         
   2  -6  11         10.26         38.77        17.03 o                         
  -5  -5  11         12.78         24.20        19.04 o                         
  -4  -5  11         58.71        121.99        28.79 o                         
  -3  -5  11        160.42        140.28        28.22 o                         
  -2  -5  11         79.25         73.71        13.38 o                         
  -1  -5  11          1.76          1.68         5.93 o                         
   0  -5  11         44.35         35.31         8.85 o                         
   1  -5  11         76.81         86.91        16.95 o                         
   2  -5  11         65.64         74.45        16.69 o                         
   3  -5  11          2.09         12.14        10.67 o                         
   4  -5  11         11.55         -3.73        10.11 o                         
  -6  -4  11         90.93        100.73        29.15 o                         
  -5  -4  11         31.01         53.25        21.44 o                         
  -4  -4  11         23.97         17.32        15.74 o                         
  -3  -4  11         46.74         24.35        16.42 o                         
  -2  -4  11        432.10        455.36        28.09 o                         
  -1  -4  11         84.27         93.29        11.99 o                         
   0  -4  11         65.05         61.52        10.20 o                         
   1  -4  11         27.91         35.28         8.49 o                         
   2  -4  11        118.68        130.96        19.42 o                         
   3  -4  11        141.43        169.48        40.07 o                         
   4  -4  11          8.74         14.70         9.62 o                         
   5  -4  11          5.77          5.23        11.34 o                         
  -7  -3  11         48.57         53.64        21.55 o                         
  -6  -3  11          1.09          9.86        16.92 o                         
  -5  -3  11         28.88         38.80        18.97 o                         
  -4  -3  11        187.00        189.37        34.07 o                         
  -3  -3  11        224.90        259.43        36.18 o                         
  -2  -3  11          4.77         -1.91         6.37 o                         
  -1  -3  11         71.11         66.21        12.10 o                         
   0  -3  11         82.13         76.21        13.13 o                         
   1  -3  11         76.70         80.14        11.06 o                         
   2  -3  11         55.96         60.20         9.65 o                         
   3  -3  11          5.54         -6.69         7.69 o                         
   4  -3  11         20.27         21.12         9.71 o                         
   5  -3  11         15.09         25.98        12.71 o                         
   6  -3  11         18.42         17.23        11.21 o                         
  -7  -2  11         71.27         65.01        26.43 o                         
  -6  -2  11        146.48        208.48        35.86 o                         
  -5  -2  11        214.90        254.48        38.76 o                         
  -4  -2  11         93.44         60.28        19.69 o                         
  -3  -2  11         98.88        148.02        27.40 o                         
  -2  -2  11         84.26         70.08        10.51 o                         
  -1  -2  11        360.24        371.33        24.76 o                         
   0  -2  11        155.33        128.76        15.23 o                         
   1  -2  11         14.42          3.15         5.69 o                         
   2  -2  11         19.77          7.65         8.54 o                         
   3  -2  11         61.52         55.53        11.25 o                         
   4  -2  11         36.38         40.72        12.70 o                         
   5  -2  11          3.96          8.70         9.98 o                         
   6  -2  11         47.18         74.55        17.99 o                         
  -7  -1  11         39.07         28.18        21.73 o                         
  -6  -1  11         16.16          1.86        13.73 o                         
  -5  -1  11         25.96          8.75        13.38 o                         
  -4  -1  11        256.29        278.69        38.33 o                         
  -3  -1  11        265.86        283.49        35.18 o                         
  -2  -1  11        173.80        182.03        15.15 o                         
  -1  -1  11         31.76          8.48         6.81 o                         
   0  -1  11        171.21        159.96        16.22 o                         
   1  -1  11        288.16        295.40        27.54 o                         
   2  -1  11         66.39         74.80        10.60 o                         
   3  -1  11         19.13         12.10         6.25 o                         
   4  -1  11         23.23         21.08        13.70 o                         
   5  -1  11         72.75         83.50        16.04 o                         
   6  -1  11         80.68         82.33        34.15 o                         
  -7   0  11          3.66         -6.53        15.28 o                         
  -6   0  11         50.90         50.24        18.47 o                         
  -5   0  11         49.96         65.62        21.95 o                         
  -4   0  11        141.95        166.27        29.98 o                         
  -3   0  11        100.49        118.33        24.06 o                         
  -2   0  11         23.67        -12.01        15.20 o                         
  -1   0  11         80.20         70.94        27.45 o                         
   0   0  11        286.94        281.05        30.16 o                         
   1   0  11        305.29        334.08        25.39 o                         
   2   0  11        171.03        172.12        19.56 o                         
   3   0  11         53.30         43.00         8.85 o                         
   4   0  11         90.16         94.88        15.35 o                         
   5   0  11          0.23         -2.56        20.80 o                         
   6   0  11         35.11         25.14        19.04 o                         
  -7   1  11         43.13         41.63        22.81 o                         
  -6   1  11         20.17         26.53        16.82 o                         
  -5   1  11         33.02         10.69        14.16 o                         
  -4   1  11        271.35        279.19        37.18 o                         
  -3   1  11        313.01        291.53        35.64 o                         
  -2   1  11        209.69        236.70        34.07 o                         
  -1   1  11         32.98         24.40        14.47 o                         
   0   1  11        195.23        199.47        19.68 o                         
   1   1  11        311.27        319.95        25.36 o                         
   2   1  11         47.10         40.91        19.87 o                         
   3   1  11         21.12         58.70        23.31 o                         
   4   1  11         18.73         18.75        17.64 o                         
   5   1  11         72.88         90.90        25.93 o                         
   6   1  11         74.50         77.20        28.97 o                         
  -7   2  11         65.26        106.53        28.15 o                         
  -6   2  11        130.19        151.18        30.30 o                         
  -5   2  11        203.07        254.70        37.04 o                         
  -4   2  11         79.68         51.78        17.89 o                         
  -3   2  11         87.41        110.91        25.50 o                         
  -2   2  11         54.94         47.81        10.15 o                         
  -1   2  11        353.02        367.82        36.32 o                         
   0   2  11        166.87        161.04        18.09 o                         
   1   2  11         12.48          7.19         7.71 o                         
   2   2  11         23.85         21.84        12.91 o                         
   3   2  11         52.10         49.05        19.87 o                         
   4   2  11         40.33        111.34        31.12 o                         
   5   2  11          3.45          7.14        18.00 o                         
   6   2  11         49.86         79.10        30.26 o                         
  -7   3  11         45.68         64.33        23.59 o                         
  -6   3  11          0.66         -1.36        11.83 o                         
  -5   3  11         34.26          0.97        16.75 o                         
  -4   3  11        201.73        194.21        32.59 o                         
  -3   3  11        179.12        220.63        35.39 o                         
  -2   3  11         12.24         14.52         8.84 o                         
  -1   3  11         70.11         76.80        13.71 o                         
   0   3  11        108.86        102.17        15.33 o                         
   1   3  11         86.50        142.39        26.36 o                         
   2   3  11         47.06         74.66        21.98 o                         
   3   3  11          7.91         20.47        18.36 o                         
   4   3  11         23.22          6.63        14.41 o                         
   5   3  11         14.82         11.40        18.18 o                         
   6   3  11         14.41         16.03        22.20 o                         
  -6   4  11        100.96         86.53        24.53 o                         
  -5   4  11         34.27         25.24        12.12 o                         
  -4   4  11         29.47          8.68        12.01 o                         
  -3   4  11         47.74         51.13        20.26 o                         
  -2   4  11        452.62        487.99        30.64 o                         
  -1   4  11         95.08         96.26        15.40 o                         
   0   4  11         48.58         40.16        13.88 o                         
   1   4  11         28.23         45.40        17.25 o                         
   2   4  11        114.30        121.34        25.24 o                         
   3   4  11        127.71        148.77        32.24 o                         
   4   4  11         15.11         11.83        17.03 o                         
   5   4  11          7.35         -3.69        18.07 o                         
  -5   5  11         14.14        -10.54        19.22 o                         
  -4   5  11         52.47         69.10        22.66 o                         
  -3   5  11        149.61        180.19        32.88 o                         
  -2   5  11         75.86         82.14        14.60 o                         
  -1   5  11          1.47          4.25        19.83 o                         
   0   5  11         31.62         47.91        18.40 o                         
   1   5  11         68.79         86.92        22.98 o                         
   2   5  11         66.55         66.70        22.16 o                         
   3   5  11          2.59         17.46        19.26 o                         
   4   5  11         11.95         26.61        19.58 o                         
  -4   6  11         16.81         49.45        23.67 o                         
  -3   6  11          4.00         -2.33        13.09 o                         
  -2   6  11        125.44         98.34        16.65 o                         
  -1   6  11         83.08         79.10        22.02 o                         
   0   6  11         30.51         62.32        22.12 o                         
   1   6  11          5.54         36.61        20.69 o                         
   2   6  11          9.27         27.57        20.73 o                         
  -2  -6  12         38.41         87.96        25.28 o                         
  -1  -6  12         29.26         34.68        10.27 o                         
   0  -6  12          7.65         13.87        10.44 o                         
   1  -6  12         22.27         38.05        13.87 o                         
  -4  -5  12         61.59         60.13        20.37 o                         
  -3  -5  12          0.38        -12.41        12.41 o                         
  -2  -5  12         50.55         53.36        12.38 o                         
  -1  -5  12         45.06         49.63        10.02 o                         
   0  -5  12         19.42         18.24         8.23 o                         
   1  -5  12         33.76         48.20        14.20 o                         
   2  -5  12          4.15          4.47        15.35 o                         
   3  -5  12         15.18         29.01        12.38 o                         
  -5  -4  12          1.41        -16.82        16.82 o                         
  -4  -4  12         52.72         79.03        26.46 o                         
  -3  -4  12        117.93        169.72        31.20 o                         
  -2  -4  12         45.29         37.18        10.43 o                         
  -1  -4  12         36.91         45.05         9.67 o                         
   0  -4  12         44.88         40.84         9.28 o                         
   1  -4  12         23.82         24.85         7.91 o                         
   2  -4  12        146.57        186.92        23.63 o                         
   3  -4  12         18.27         14.55        17.10 o                         
   4  -4  12          7.20          8.35        11.62 o                         
  -6  -3  12         71.32         85.38        29.83 o                         
  -5  -3  12         84.91         62.75        23.38 o                         
  -4  -3  12        110.23         94.74        26.03 o                         
  -3  -3  12         70.31         69.21        21.80 o                         
  -2  -3  12        342.72        336.56        40.38 o                         
  -1  -3  12        345.69        336.29        24.81 o                         
   0  -3  12        104.48        105.85        12.76 o                         
   1  -3  12         41.53         34.78        15.73 o                         
   2  -3  12         48.82         39.48         9.32 o                         
   3  -3  12        108.92        117.82        19.57 o                         
   4  -3  12         32.32         48.00        14.54 o                         
   5  -3  12         20.36         41.69        16.18 o                         
  -6  -2  12         61.43        117.18        29.48 o                         
  -5  -2  12         41.68         56.08        21.01 o                         
  -4  -2  12        116.63        147.38        30.55 o                         
  -3  -2  12        462.92        543.64        50.74 o                         
  -2  -2  12         59.06         83.66        23.92 o                         
  -1  -2  12         38.17         27.35         8.15 o                         
   0  -2  12        131.35        118.56        15.80 o                         
   1  -2  12         39.48         29.56         7.38 o                         
   2  -2  12         71.32         66.17        18.73 o                         
   3  -2  12         29.36         14.56        10.00 o                         
   4  -2  12          4.94          2.70        16.17 o                         
   5  -2  12         19.05         36.34        13.03 o                         
  -7  -1  12         30.82          2.90        16.57 o                         
  -6  -1  12        114.16         75.84        24.20 o                         
  -5  -1  12        186.23        208.55        34.64 o                         
  -4  -1  12         26.76         37.94        18.04 o                         
  -3  -1  12          7.95          4.55        11.15 o                         
  -2  -1  12        100.79         89.11        20.83 o                         
  -1  -1  12        146.73        136.20        15.04 o                         
   0  -1  12        266.48        252.51        21.52 o                         
   1  -1  12         40.21         31.26        17.79 o                         
   2  -1  12         13.06         19.22         7.84 o                         
   3  -1  12         39.64         27.42         8.41 o                         
   4  -1  12         62.04         64.41        11.42 o                         
   5  -1  12         12.76         -1.48        16.46 o                         
  -7   0  12         18.74         10.11        15.06 o                         
  -6   0  12         23.70         -1.65        16.17 o                         
  -5   0  12         69.27         87.46        26.50 o                         
  -4   0  12        175.73        174.88        31.38 o                         
  -3   0  12        291.85        275.28        37.40 o                         
  -2   0  12        346.02        339.86        39.05 o                         
  -1   0  12          2.16         -5.45        14.85 o                         
   0   0  12        227.08        237.38        33.08 o                         
   1   0  12        470.78        484.45        31.82 o                         
   2   0  12        271.84        284.18        25.49 o                         
   3   0  12         16.24          2.99         7.92 o                         
   4   0  12          0.06         -7.38         7.38 o                         
   5   0  12         56.30         50.54        10.61 o                         
   6   0  12         29.32         15.53        18.83 o                         
  -7   1  12         26.63         62.68        24.24 o                         
  -6   1  12        109.24        142.97        31.34 o                         
  -5   1  12        196.73        222.68        36.86 o                         
  -4   1  12         24.81         39.34        18.50 o                         
  -3   1  12          8.04        -20.37        20.37 o                         
  -2   1  12         74.44         90.47        22.59 o                         
  -1   1  12        119.26        122.57        16.37 o                         
   0   1  12        249.72        283.58        24.95 o                         
   1   1  12         44.44         16.79        14.58 o                         
   2   1  12         12.56         10.75        25.15 o                         
   3   1  12         30.57         37.60        12.21 o                         
   4   1  12         56.47         62.64        22.81 o                         
   5   1  12         11.67         31.91        21.44 o                         
  -6   2  12         60.54         67.41        22.41 o                         
  -5   2  12         45.14         26.46        15.17 o                         
  -4   2  12        144.33        124.50        27.29 o                         
  -3   2  12        428.50        433.38        46.44 o                         
  -2   2  12         49.17         86.35        23.77 o                         
  -1   2  12         45.74         66.28        26.10 o                         
   0   2  12        150.86        171.04        38.53 o                         
   1   2  12         60.26         38.07        12.33 o                         
   2   2  12         64.27        119.34        28.90 o                         
   3   2  12         32.33         58.77        23.88 o                         
   4   2  12          4.86         28.51        19.36 o                         
   5   2  12         21.67         36.68        24.02 o                         
  -6   3  12         68.72         93.19        25.96 o                         
  -5   3  12         76.19         57.66        21.55 o                         
  -4   3  12        103.56         68.56        21.01 o                         
  -3   3  12         70.15         74.98        23.42 o                         
  -2   3  12        341.36        358.19        45.65 o                         
  -1   3  12        331.99        338.20        26.56 o                         
   0   3  12        111.57        112.80        22.23 o                         
   1   3  12         31.21         15.10        12.30 o                         
   2   3  12         50.91         52.57        19.58 o                         
   3   3  12        106.31        113.81        28.15 o                         
   4   3  12         41.08         40.84        22.63 o                         
   5   3  12         25.08         20.51        21.84 o                         
  -5   4  12          2.10        -21.62        21.62 o                         
  -4   4  12         56.00         90.11        25.78 o                         
  -3   4  12        115.71        138.34        29.51 o                         
  -2   4  12         37.88         39.98        11.12 o                         
  -1   4  12         38.79         31.31        10.80 o                         
   0   4  12         49.96         45.58        14.11 o                         
   1   4  12         16.41         24.81        17.07 o                         
   2   4  12        136.54        196.75        34.03 o                         
   3   4  12         14.42         41.09        22.34 o                         
   4   4  12          7.09         22.81        17.46 o                         
  -4   5  12         61.69        105.89        27.18 o                         
  -3   5  12          0.29          1.76        15.10 o                         
  -2   5  12         57.81         81.09        15.22 o                         
  -1   5  12         51.81         56.07        18.59 o                         
   0   5  12         12.75         -8.50        13.91 o                         
   1   5  12         33.89         17.57        15.24 o                         
   2   5  12          3.26          4.91        17.32 o                         
   3   5  12         15.86         22.27        20.08 o                         
  -2   6  12         39.04         11.58        14.24 o                         
  -1   6  12         29.45         33.44        23.25 o                         
   0   6  12          7.96         59.02        23.24 o                         
   1   6  12         25.66          6.24        14.52 o                         
  -2  -5  13         42.56         51.46        22.16 o                         
  -1  -5  13         28.60         30.21         9.27 o                         
   0  -5  13         14.90         19.15        11.78 o                         
   1  -5  13          7.47          0.29        10.29 o                         
  -4  -4  13         58.74         55.11        23.95 o                         
  -3  -4  13          8.03         -5.34        14.49 o                         
  -2  -4  13         34.03         44.86        20.26 o                         
  -1  -4  13         86.40         61.94        19.02 o                         
   0  -4  13        126.81        138.43        15.75 o                         
   1  -4  13         16.87         34.03        12.23 o                         
   2  -4  13          5.04         18.51        21.14 o                         
   3  -4  13         18.70         22.07        17.73 o                         
  -5  -3  13         21.58         35.82        21.23 o                         
  -4  -3  13         26.32         22.81        15.56 o                         
  -3  -3  13         61.31         38.48        17.68 o                         
  -2  -3  13        170.26        161.90        29.12 o                         
  -1  -3  13         50.01         41.02        10.74 o                         
   0  -3  13          0.15         14.66        11.01 o                         
   1  -3  13         49.46         57.35        10.61 o                         
   2  -3  13         41.74         64.38        15.16 o                         
   3  -3  13         35.62         63.64        16.44 o                         
   4  -3  13          0.01          7.73        10.68 o                         
  -6  -2  13         96.98         92.73        28.22 o                         
  -5  -2  13        173.62        159.07        35.46 o                         
  -4  -2  13         92.30        121.24        29.33 o                         
  -3  -2  13         71.28         74.33        25.24 o                         
  -2  -2  13         15.87         48.52        21.08 o                         
  -1  -2  13        169.42        173.00        18.12 o                         
   0  -2  13        137.16        128.68        16.75 o                         
   1  -2  13         96.24         81.40        14.44 o                         
   2  -2  13         26.63         23.20         7.53 o                         
   3  -2  13         31.27         20.08        11.29 o                         
   4  -2  13         21.02         29.80        11.75 o                         
  -6  -1  13         62.87         88.68        27.11 o                         
  -5  -1  13          2.58        -15.99        15.99 o                         
  -4  -1  13        146.06        157.02        33.67 o                         
  -3  -1  13        111.78        123.14        30.26 o                         
  -2  -1  13        218.14        220.92        34.32 o                         
  -1  -1  13        115.97        106.18        14.19 o                         
   0  -1  13         75.49         43.10        17.39 o                         
   1  -1  13        106.89         90.52        15.06 o                         
   2  -1  13         43.53         69.49        15.40 o                         
   3  -1  13         83.08        100.57        17.69 o                         
   4  -1  13          2.03         11.58         9.54 o                         
   5  -1  13          8.76         18.43        15.08 o                         
  -6   0  13         31.04          9.75        15.63 o                         
  -5   0  13        112.35        141.28        34.14 o                         
  -4   0  13         54.92         48.44        20.87 o                         
  -3   0  13          0.29         -3.66        12.23 o                         
  -2   0  13         37.83          1.65        12.26 o                         
  -1   0  13        102.48         95.23        14.09 o                         
   0   0  13         57.97         50.06        13.43 o                         
   1   0  13          5.47          2.63        15.87 o                         
   2   0  13         29.23         16.09        10.47 o                         
   3   0  13         41.11         24.11        10.50 o                         
   4   0  13         81.64        103.66        19.08 o                         
   5   0  13         33.49         25.85        22.20 o                         
  -6   1  13         65.72         75.34        25.78 o                         
  -5   1  13          1.82         12.30        14.99 o                         
  -4   1  13        148.82        123.71        29.48 o                         
  -3   1  13        118.26         90.97        25.03 o                         
  -2   1  13        216.97        206.22        34.17 o                         
  -1   1  13        136.00        146.00        18.70 o                         
   0   1  13         74.58         55.55        12.70 o                         
   1   1  13        111.80        129.70        18.63 o                         
   2   1  13         49.45         36.57        21.98 o                         
   3   1  13         88.00         99.39        18.76 o                         
   4   1  13          1.69          4.74        10.82 o                         
   5   1  13          9.32          2.44        18.47 o                         
  -6   2  13        100.15        152.68        34.85 o                         
  -5   2  13        180.24        185.57        35.21 o                         
  -4   2  13         89.70        110.23        27.14 o                         
  -3   2  13         70.37         32.88        14.06 o                         
  -2   2  13         17.83         33.71        17.03 o                         
  -1   2  13        149.87        162.21        19.53 o                         
   0   2  13        122.71        157.62        20.42 o                         
   1   2  13         94.35        108.76        17.66 o                         
   2   2  13         29.60         32.71        10.90 o                         
   3   2  13         27.26         49.16        24.49 o                         
   4   2  13         23.34         56.80        25.96 o                         
  -5   3  13         21.31         10.65        13.95 o                         
  -4   3  13         30.16        -15.53        22.23 o                         
  -3   3  13         63.48         86.49        24.17 o                         
  -2   3  13        172.61        187.75        34.67 o                         
  -1   3  13         40.09         27.10         9.43 o                         
   0   3  13          0.03         -6.87        10.49 o                         
   1   3  13         55.95         52.42        13.08 o                         
   2   3  13         45.12         50.31        19.54 o                         
   3   3  13         35.35         23.59        16.60 o                         
   4   3  13          0.12         35.03        23.49 o                         
  -4   4  13         63.97         87.39        25.21 o                         
  -3   4  13         11.19         47.73        21.95 o                         
  -2   4  13         31.13         41.81        22.77 o                         
  -1   4  13         89.24         79.06        17.36 o                         
   0   4  13        140.09        154.00        20.70 o                         
   1   4  13         21.22         35.64        17.61 o                         
   2   4  13          4.68          5.63        14.02 o                         
   3   4  13         20.91         46.79        22.09 o                         
  -2   5  13         46.63         49.77        21.55 o                         
  -1   5  13         28.68         23.04        14.24 o                         
   0   5  13         14.93         22.18        14.68 o                         
   1   5  13          6.49         14.63        17.21 o                         
  -2  -4  14         31.75         46.65        22.05 o                         
  -1  -4  14         24.32         51.89        19.72 o                         
   0  -4  14         25.37         24.20        10.96 o                         
   1  -4  14         27.18         38.30        13.17 o                         
  -4  -3  14         48.82         58.95        21.87 o                         
  -3  -3  14          8.08         15.17        18.07 o                         
  -2  -3  14         13.72        -14.13        14.20 o                         
  -1  -3  14         62.15         51.56        20.65 o                         
   0  -3  14        103.69        129.72        18.39 o                         
   1  -3  14        169.31        209.16        19.69 o                         
   2  -3  14         13.75         -6.53         9.43 o                         
  -5  -2  14         45.56         18.25        16.71 o                         
  -4  -2  14          5.91          9.04        15.81 o                         
  -3  -2  14         42.10         80.11        26.00 o                         
  -2  -2  14         95.60        140.20        30.52 o                         
  -1  -2  14        170.83        195.21        34.03 o                         
   0  -2  14         21.42         21.04         9.80 o                         
   1  -2  14          5.73         -7.74        11.22 o                         
   2  -2  14         12.12         -5.29        10.11 o                         
   3  -2  14         10.09         14.80        10.74 o                         
  -5  -1  14         99.75        159.07        35.10 o                         
  -4  -1  14        120.29        140.89        31.91 o                         
  -3  -1  14         85.79        110.41        28.47 o                         
  -2  -1  14         18.97         25.93        17.18 o                         
  -1  -1  14         24.11         30.37        16.35 o                         
   0  -1  14         41.81         27.42         9.65 o                         
   1  -1  14         64.99         73.33        14.74 o                         
   2  -1  14         26.90         49.56        12.28 o                         
   3  -1  14         44.75         52.03        14.44 o                         
  -5   0  14          2.58         29.87        23.85 o                         
  -4   0  14          6.38         -9.72        13.23 o                         
  -3   0  14         60.19         68.06        23.88 o                         
  -2   0  14        119.12        107.32        25.67 o                         
  -1   0  14        103.09         77.49        23.77 o                         
   0   0  14          0.38          9.49         9.66 o                         
   1   0  14         53.36         50.75        28.09 o                         
   2   0  14         16.92         23.91        14.93 o                         
   3   0  14        106.07        130.36        27.18 o                         
   4   0  14         36.12         22.30        11.61 o                         
  -5   1  14         99.18        113.74        29.80 o                         
  -4   1  14        116.51        122.89        30.26 o                         
  -3   1  14         97.54        113.45        26.57 o                         
  -2   1  14         19.84          9.07        13.81 o                         
  -1   1  14         28.15         60.67        20.44 o                         
   0   1  14         32.81         40.78        12.03 o                         
   1   1  14         52.45         51.79        13.80 o                         
   2   1  14         29.26         35.66        13.46 o                         
   3   1  14         42.16         37.58        14.26 o                         
  -5   2  14         44.46         38.33        21.66 o                         
  -4   2  14          7.12         -6.31        13.09 o                         
  -3   2  14         46.30         -6.78        20.62 o                         
  -2   2  14        113.45        117.54        29.94 o                         
  -1   2  14        164.48        214.29        38.51 o                         
   0   2  14         16.88         19.66        16.94 o                         
   1   2  14          8.21         19.54        15.58 o                         
   2   2  14         19.50         43.69        14.23 o                         
   3   2  14         14.08         12.67        15.87 o                         
  -4   3  14         47.47         27.86        16.03 o                         
  -3   3  14          6.74         16.03        20.22 o                         
  -2   3  14         14.25         24.24        18.47 o                         
  -1   3  14         76.93         65.08        23.81 o                         
   0   3  14        104.80        123.86        20.19 o                         
   1   3  14        162.00        180.33        24.57 o                         
   2   3  14         17.71         17.79        18.83 o                         
  -2   4  14         33.52         36.65        21.34 o                         
  -1   4  14         28.35         27.47        22.09 o                         
   0   4  14         26.22         19.39        11.05 o                         
   1   4  14         23.79         14.43        20.96 o                         
  -1  -3  15          6.96         -6.38        16.17 o                         
  -3  -2  15         82.19        144.33        33.99 o                         
  -2  -2  15         27.03         35.25        20.73 o                         
  -1  -2  15          9.77         35.93        21.30 o                         
   0  -2  15         41.32         46.76        20.65 o                         
   1  -2  15         77.02         67.84        15.01 o                         
  -3  -1  15          1.39          8.18        14.02 o                         
  -2  -1  15        105.45        118.01        29.26 o                         
  -1  -1  15         74.11         49.41        19.51 o                         
   0  -1  15         14.76        -17.96        17.96 o                         
   1  -1  15          4.65         -4.66         9.69 o                         
   2  -1  15         23.09          3.79         9.48 o                         
  -4   0  15         20.18         23.77        18.72 o                         
  -3   0  15         42.42         17.89        15.71 o                         
  -2   0  15         40.73         11.33        13.59 o                         
  -1   0  15         10.55        -14.09        18.54 o                         
   0   0  15         43.75         19.33        14.56 o                         
   1   0  15         26.46         41.16        13.13 o                         
   2   0  15         13.59         12.19        29.65 o                         
  -3   1  15          0.30        -16.71        16.71 o                         
  -2   1  15        107.46        132.85        29.83 o                         
  -1   1  15         78.71         74.73        24.31 o                         
   0   1  15         12.67         15.92        15.13 o                         
   1   1  15          4.52         14.37        10.95 o                         
   2   1  15         22.16          7.44        13.14 o                         
  -3   2  15         88.00         55.76        22.23 o                         
  -2   2  15         33.06         52.68        21.37 o                         
  -1   2  15         11.67         15.20        18.54 o                         
   0   2  15         49.52         50.24        24.67 o                         
   1   2  15         65.44         93.42        19.47 o                         
  -1   3  15          9.75          1.15        16.24 o                         
                                                                                
