# Supplementary material for: Crystal structures of three zinc(II) halide coordination complexes with quinoline N-oxide
Source: Acta Crystallogr E Crystallogr Commun. 2022 Jun 10;78(Pt 7):716–21. doi: 10.1107/S2056989022005953 (PMC9260350; doi:10.1107/S2056989022005953)
Supplement: Supplementary file 3 [file e-78-00716-IIsup3.hkl]

data_II                                                                         
_shelx_title ' x1372a_a.res in P2(1)/c'                                         
_shelx_refln_list_code          4                                               
_shelx_F_calc_maximum      292.55                                               
_exptl_crystal_F_000      1008.00                                               
_reflns_d_resolution_high  0.8300                                               
                                                                                
loop_                                                                           
 _space_group_symop_operation_xyz                                               
 'x, y, z'                                                                      
 '-x, y+1/2, -z+1/2'                                                            
 '-x, -y, -z'                                                                   
 'x, -y-1/2, z-1/2'                                                             
                                                                                
_cell_length_a    16.3922                                                       
_cell_length_b     7.3527                                                       
_cell_length_c    15.5809                                                       
_cell_angle_alpha  90.000                                                       
_cell_angle_beta   97.113                                                       
_cell_angle_gamma  90.000                                                       
                                                                                
_shelx_F_squared_multiplier     1.000                                           
                                                                                
loop_                                                                           
 _refln_index_h                                                                 
 _refln_index_k                                                                 
 _refln_index_l                                                                 
 _refln_F_squared_calc                                                          
 _refln_F_squared_meas                                                          
 _refln_F_squared_sigma                                                         
 _refln_observed_status                                                         
   2   0   0      20562.47      20992.32       294.44 o                         
   3   0   0        178.42        179.98        30.58 o                         
   4   0   0      57821.61      55129.48       704.05 o                         
   5   0   0       2123.82       2033.57       124.05 o                         
   6   0   0      42204.10      40855.75       665.20 o                         
   7   0   0       1878.18       1771.14       106.80 o                         
   8   0   0      40436.36      38588.42      1088.87 o                         
   9   0   0         66.36        121.68        51.48 o                         
  10   0   0       8863.49       8035.05       772.17 o                         
  11   0   0          7.82         17.87        17.77 o                         
  12   0   0       1918.54       2237.24       196.27 o                         
  13   0   0       1878.99       1525.52       172.66 o                         
  14   0   0       1924.13       1779.37       197.22 o                         
  15   0   0         34.41        162.73        71.69 o                         
  16   0   0        363.02        315.00       109.50 o                         
  17   0   0        155.32        227.89        93.47 o                         
  18   0   0         82.98         23.17        68.56 o                         
  19   0   0        461.97        416.31       132.15 o                         
   1   1   0      30221.23      30278.35       174.12 o                         
   2   1   0        473.32        417.13        20.08 o                         
   3   1   0      38282.47      36993.63       265.94 o                         
   4   1   0       2986.37       3000.79       110.42 o                         
   5   1   0      19426.93      19056.92       280.47 o                         
   6   1   0       4218.84       4213.97       136.80 o                         
   7   1   0      13136.38      13099.40       756.36 o                         
   8   1   0       3465.04       3318.10       141.42 o                         
   9   1   0      12287.95      12036.01       289.19 o                         
  10   1   0       5746.20       5592.33       322.88 o                         
  11   1   0       7918.47       7933.04       255.59 o                         
  12   1   0       1704.38       1789.36       125.81 o                         
  13   1   0       2417.81       2537.73       156.14 o                         
  14   1   0       2918.52       2857.04       170.90 o                         
  15   1   0       2481.30       2448.43       165.60 o                         
  16   1   0        599.64        609.98       144.17 o                         
  17   1   0       1312.09       1562.76       147.62 o                         
  18   1   0        452.57        456.03       157.81 o                         
  19   1   0        449.97        356.76        90.03 o                         
   0   2   0      16432.27      16471.33       285.12 o                         
   1   2   0        690.62        646.65        31.81 o                         
   2   2   0        883.42        954.24        39.22 o                         
   3   2   0       5023.20       5002.84       120.05 o                         
   4   2   0       1184.04       1145.95        62.33 o                         
   5   2   0      15020.83      15224.60       194.53 o                         
   6   2   0       1428.88       1397.36        57.58 o                         
   7   2   0       5406.32       5371.40       178.78 o                         
   8   2   0       8398.29       8646.93       157.79 o                         
   9   2   0       3404.06       3388.10        99.20 o                         
  10   2   0       3750.29       3878.56       106.70 o                         
  11   2   0       4254.32       4039.13       338.96 o                         
  12   2   0       3066.48       3301.86       176.28 o                         
  13   2   0       4154.73       4523.52       306.90 o                         
  14   2   0       1657.28       1828.48       140.59 o                         
  15   2   0        710.47        825.84       136.24 o                         
  16   2   0       1796.19       1892.37       157.28 o                         
  17   2   0        397.52        328.60        78.28 o                         
  18   2   0        977.08       1128.14       131.85 o                         
  19   2   0        235.30        213.09       104.80 o                         
   1   3   0       5413.20       5208.26       128.46 o                         
   2   3   0         35.76         32.70        14.86 o                         
   3   3   0      10356.86      10307.29       183.97 o                         
   4   3   0         61.72         49.21        14.69 o                         
   5   3   0       3728.24       3689.07       101.67 o                         
   6   3   0       2406.35       2442.67        86.76 o                         
   7   3   0       6139.83       6572.17       149.21 o                         
   8   3   0       1135.15       1243.53        67.67 o                         
   9   3   0        926.49        917.81        60.32 o                         
  10   3   0         48.06        102.90        28.10 o                         
  11   3   0       1013.62        958.98        94.81 o                         
  12   3   0       1199.54       1316.76       142.95 o                         
  13   3   0        146.14         91.53        41.85 o                         
  14   3   0         50.84          6.95        43.46 o                         
  15   3   0        293.51        117.29        50.53 o                         
  16   3   0         89.44         72.70        48.03 o                         
  17   3   0         26.71         19.14        48.06 o                         
  18   3   0         62.52        124.80        67.87 o                         
   0   4   0       2170.10       2310.76       136.24 o                         
   1   4   0         68.45         54.29        49.74 o                         
   2   4   0       1863.12       1773.40       100.75 o                         
   3   4   0        363.32        366.62        40.41 o                         
   4   4   0       1962.11       1986.25        96.03 o                         
   5   4   0        904.05        963.73        71.32 o                         
   6   4   0       1087.67       1073.25        76.83 o                         
   7   4   0        715.36        702.75        66.70 o                         
   8   4   0        159.93        131.78        35.45 o                         
   9   4   0       1861.51       2087.25       125.50 o                         
  10   4   0        336.34        306.56        88.16 o                         
  11   4   0         85.22         27.87        39.18 o                         
  12   4   0        108.34        134.54        50.92 o                         
  13   4   0        599.76        572.61        82.99 o                         
  14   4   0          3.70          1.13        40.67 o                         
  15   4   0         53.88         -8.39        42.18 o                         
  16   4   0          7.09         -8.94       136.20 o                         
  17   4   0          0.61         68.16        57.74 o                         
   1   5   0       2037.44       2030.05       173.49 o                         
   2   5   0        191.75        199.62        33.54 o                         
   3   5   0        620.92        514.20        54.88 o                         
   4   5   0         36.17         49.88        38.11 o                         
   5   5   0        513.48        469.89        69.47 o                         
   6   5   0        401.19        431.45        56.66 o                         
   7   5   0         28.04          7.65        27.39 o                         
   8   5   0       1196.44       1251.70        94.42 o                         
   9   5   0        241.03        210.05        69.34 o                         
  10   5   0        740.85        777.76        85.84 o                         
  11   5   0        733.44        699.09        84.98 o                         
  12   5   0         19.76         -9.81        45.88 o                         
  13   5   0        460.48        600.16       161.77 o                         
  14   5   0        164.61        215.18        66.25 o                         
  15   5   0        342.87        307.51        93.21 o                         
  16   5   0         51.18         89.64        78.40 o                         
   0   6   0         52.67         96.35        52.35 o                         
   1   6   0         43.47         25.19        22.70 o                         
   2   6   0          7.73         36.65        33.36 o                         
   3   6   0         61.05         89.14        29.91 o                         
   4   6   0         37.07        -20.79        27.98 o                         
   5   6   0         98.03         66.34        33.00 o                         
   6   6   0         32.60         51.15        62.33 o                         
   7   6   0          9.91         25.29        37.89 o                         
   8   6   0          0.64        -35.10        35.10 o                         
   9   6   0         56.77         42.17        78.71 o                         
  10   6   0         41.04         11.44        35.36 o                         
  11   6   0         43.85          6.45        68.30 o                         
  12   6   0        188.26        171.26        95.21 o                         
  13   6   0          6.54         29.01        71.69 o                         
  14   6   0         72.68         72.91        80.23 o                         
   1   7   0       1070.14       1147.76        97.11 o                         
   2   7   0         69.35         35.19        61.55 o                         
   3   7   0       1564.02       1678.21       129.67 o                         
   4   7   0        155.31        198.29        44.99 o                         
   5   7   0        788.30        961.14        92.08 o                         
   6   7   0        145.41        137.63        40.31 o                         
   7   7   0        430.48        468.38        71.35 o                         
   8   7   0        256.19        116.56        79.62 o                         
   9   7   0         84.70        209.51       104.97 o                         
  10   7   0        102.87        243.48       106.28 o                         
  11   7   0         54.01        -94.60        94.60 o                         
  12   7   0        107.01         24.22        73.44 o                         
   0   8   0         83.62         60.20        49.13 o                         
   1   8   0          0.49        -38.68        38.68 o                         
   2   8   0         28.25         14.63        35.29 o                         
   3   8   0         28.84         11.92        51.83 o                         
   4   8   0        127.90        160.11        77.36 o                         
   5   8   0         70.26         91.90        73.61 o                         
   6   8   0        181.52        215.52        87.64 o                         
   7   8   0         26.81        -64.81        93.12 o                         
   8   8   0         70.85        -26.22        77.27 o                         
 -19   1   1         60.96         74.45        61.24 o                         
 -18   1   1         11.44         -0.23        70.26 o                         
 -17   1   1        341.72        212.52        99.00 o                         
 -16   1   1         34.44        -28.43        46.12 o                         
 -15   1   1        537.97        514.63        77.81 o                         
 -14   1   1         22.16         12.24        36.19 o                         
 -13   1   1       5310.15       5486.03       236.37 o                         
 -12   1   1       1367.62       1271.78       121.83 o                         
 -11   1   1       5615.69       5455.90       217.16 o                         
 -10   1   1       2124.96       2446.06       140.12 o                         
  -9   1   1       6574.34       6302.19       213.58 o                         
  -8   1   1       8355.90       8687.77       582.48 o                         
  -7   1   1       7708.76       7418.02       201.19 o                         
  -6   1   1      11025.36      11062.16       246.27 o                         
  -5   1   1       4168.00       3823.03       121.62 o                         
  -4   1   1      23852.61      23498.97       295.99 o                         
  -3   1   1       2085.17       2068.45        50.35 o                         
  -2   1   1      24374.58      24549.62       203.96 o                         
  -1   1   1       3575.27       3494.03        60.29 o                         
   0   1   1        651.59        635.66        42.51 o                         
   1   1   1          0.11         12.11        10.89 o                         
   2   1   1       7725.79       7915.03       146.47 o                         
   3   1   1         83.10         80.77        39.94 o                         
   4   1   1       5139.35       5470.05       124.90 o                         
   5   1   1        459.30        485.55        43.13 o                         
   6   1   1        275.28        293.14        35.76 o                         
   7   1   1        481.27        396.17        46.31 o                         
   8   1   1       5191.11       5181.71       168.84 o                         
   9   1   1       1475.93       1477.34       122.83 o                         
  10   1   1       2378.42       2192.91       122.28 o                         
  11   1   1        230.89        154.21        38.06 o                         
  12   1   1       1936.05       1992.23       130.16 o                         
  13   1   1          4.85        -16.59        30.93 o                         
  14   1   1       3270.03       2874.02       172.66 o                         
  15   1   1         38.94        119.09        50.59 o                         
  16   1   1       1001.17       1065.47       124.48 o                         
  17   1   1        197.96         93.36        50.06 o                         
  18   1   1        464.73        448.50        89.27 o                         
  19   1   1         91.80        139.82        65.80 o                         
 -19   2   1        191.98        153.92        78.01 o                         
 -18   2   1          0.75          6.45        61.98 o                         
 -17   2   1        124.41        224.41        75.73 o                         
 -16   2   1        103.13         92.82        51.55 o                         
 -15   2   1        324.39        385.31        74.34 o                         
 -14   2   1        420.90        368.53        65.96 o                         
 -13   2   1        807.40        790.90       164.43 o                         
 -12   2   1         60.67         29.86       102.36 o                         
 -11   2   1       1028.73       1100.05       100.09 o                         
 -10   2   1        378.23        323.90        56.66 o                         
  -9   2   1        121.64         94.07        27.87 o                         
  -8   2   1       1627.30       1658.05       101.63 o                         
  -7   2   1         93.54         46.07        22.19 o                         
  -6   2   1       3316.75       3289.67       122.44 o                         
  -5   2   1        122.68        120.26        41.90 o                         
  -4   2   1       3967.04       3909.33       115.78 o                         
  -3   2   1       1846.16       1898.33        74.49 o                         
  -2   2   1       4715.48       4652.16       131.29 o                         
  -1   2   1      21730.55      21950.75       213.27 o                         
   0   2   1      41607.70      41944.30       315.00 o                         
   1   2   1        470.83        446.69        36.17 o                         
   2   2   1      19448.04      19376.14       189.25 o                         
   3   2   1        533.06        536.06        30.75 o                         
   4   2   1      21875.58      21686.44       263.54 o                         
   5   2   1        644.56        665.18        49.02 o                         
   6   2   1      10127.44      10334.73       214.48 o                         
   7   2   1         63.01         46.83        26.64 o                         
   8   2   1       5823.72       6055.65       188.60 o                         
   9   2   1       1052.42        967.74        80.08 o                         
  10   2   1       5419.70       5582.16       202.61 o                         
  11   2   1         20.89         12.05        56.67 o                         
  12   2   1        726.93        788.63        85.26 o                         
  13   2   1       1201.43       1106.90       148.57 o                         
  14   2   1         98.97        144.86        42.20 o                         
  15   2   1         23.37        146.98        62.81 o                         
  16   2   1        521.47        435.37        76.00 o                         
  17   2   1        107.05        -17.05        43.15 o                         
  18   2   1         28.54         60.93        55.17 o                         
 -18   3   1        226.91        100.80        70.77 o                         
 -17   3   1         18.15        -80.27        80.27 o                         
 -16   3   1        286.07        273.11        67.61 o                         
 -15   3   1        152.74        142.28        92.56 o                         
 -14   3   1        207.04        169.55        58.36 o                         
 -13   3   1         55.10          4.66        61.20 o                         
 -12   3   1        760.61        724.75        89.96 o                         
 -11   3   1         26.07         54.05        44.60 o                         
 -10   3   1          1.64         54.39        37.64 o                         
  -9   3   1         10.60         39.69        59.80 o                         
  -8   3   1       1151.78       1144.90        85.85 o                         
  -7   3   1        120.76        122.05        29.74 o                         
  -6   3   1        529.23        538.89        63.98 o                         
  -5   3   1       6976.78       7219.81       209.55 o                         
  -4   3   1        504.38        541.17        49.21 o                         
  -3   3   1       5573.60       5662.98       145.46 o                         
  -2   3   1       1026.48       1135.01       102.10 o                         
  -1   3   1       8466.91       8269.09       144.64 o                         
   0   3   1       7906.61       8152.53       140.45 o                         
   1   3   1      23089.62      24206.96       254.91 o                         
   2   3   1       7140.92       7493.74       132.97 o                         
   3   3   1      13861.35      13920.82       188.32 o                         
   4   3   1        262.30        264.81        26.68 o                         
   5   3   1      11732.20      12316.49       189.18 o                         
   6   3   1        198.40        210.05        31.58 o                         
   7   3   1      11194.25      11355.81       199.26 o                         
   8   3   1       1813.22       1853.56        82.24 o                         
   9   3   1       7882.04       8356.25       183.70 o                         
  10   3   1        379.72        391.54        58.94 o                         
  11   3   1       2599.00       2537.90       105.67 o                         
  12   3   1        147.97        209.61        48.50 o                         
  13   3   1        146.76        119.33        53.44 o                         
  14   3   1          0.05         26.36        41.64 o                         
  15   3   1        546.51        473.77        80.04 o                         
  16   3   1         50.19        -26.07        48.61 o                         
  17   3   1         14.63         65.51        53.03 o                         
  18   3   1         28.30         49.38        57.43 o                         
 -17   4   1         60.09         38.64       145.44 o                         
 -16   4   1        251.14        286.21        84.72 o                         
 -15   4   1          0.03         37.49        47.19 o                         
 -14   4   1        604.54        696.12        96.29 o                         
 -13   4   1        139.98        159.68        59.74 o                         
 -12   4   1        756.32        772.93        98.50 o                         
 -11   4   1        849.36        890.05        94.05 o                         
 -10   4   1       2231.06       2295.12       142.63 o                         
  -9   4   1         44.41         32.63        29.60 o                         
  -8   4   1       2080.98       2156.89       122.13 o                         
  -7   4   1        602.48        647.51        66.50 o                         
  -6   4   1       2896.80       2973.93       130.56 o                         
  -5   4   1       4138.45       4014.46       147.17 o                         
  -4   4   1       1695.47       1689.41        92.07 o                         
  -3   4   1       5102.00       5171.28       155.56 o                         
  -2   4   1       2063.38       2185.87        98.10 o                         
  -1   4   1        533.38        410.48        46.30 o                         
   0   4   1         35.48         38.35        38.94 o                         
   1   4   1       1672.73       1591.27        69.81 o                         
   2   4   1          3.49          4.27        23.30 o                         
   3   4   1         29.22          7.24        13.29 o                         
   4   4   1       1037.79       1081.97        59.03 o                         
   5   4   1        100.71         70.38        18.65 o                         
   6   4   1        124.63        163.37        29.07 o                         
   7   4   1       1090.67        929.62        60.45 o                         
   8   4   1          6.58         -0.07        19.63 o                         
   9   4   1       1854.40       1736.00       115.54 o                         
  10   4   1         14.66         -6.99        21.19 o                         
  11   4   1        808.69        769.89        84.76 o                         
  12   4   1         17.21        -82.67        82.67 o                         
  13   4   1        580.84        552.92        82.12 o                         
  14   4   1          9.07        -24.24        54.31 o                         
  15   4   1        586.38        653.81        95.40 o                         
  16   4   1         22.44        -70.24        77.92 o                         
  17   4   1        412.68        547.68       164.03 o                         
 -16   5   1          6.75        -62.72        85.54 o                         
 -15   5   1         63.02         77.93        92.34 o                         
 -14   5   1         14.37         38.85        51.00 o                         
 -13   5   1         72.03         -4.99        42.64 o                         
 -12   5   1         12.42         16.54       142.82 o                         
 -11   5   1        603.89        593.53        79.98 o                         
 -10   5   1         15.96         82.85        46.45 o                         
  -9   5   1          4.11         -6.16        34.31 o                         
  -8   5   1          6.44        -34.45        34.45 o                         
  -7   5   1        333.46        284.56        48.03 o                         
  -6   5   1          2.87         38.77        49.74 o                         
  -5   5   1        305.79        263.47        44.21 o                         
  -4   5   1        562.04        521.41        59.53 o                         
  -3   5   1         67.54        104.77        37.76 o                         
  -2   5   1         50.96         65.24        22.82 o                         
  -1   5   1         32.78         31.01        18.46 o                         
   0   5   1        120.62        111.24        58.37 o                         
   1   5   1        291.75        255.84        37.90 o                         
   2   5   1         49.40         62.97        28.45 o                         
   3   5   1         62.10         63.27        23.93 o                         
   4   5   1          0.23         -2.95        51.83 o                         
   5   5   1        257.11        277.64        43.48 o                         
   6   5   1         59.89         77.42        41.20 o                         
   7   5   1        305.94        313.47        48.16 o                         
   8   5   1        148.32        163.54        43.03 o                         
   9   5   1         15.80          0.27        40.16 o                         
  10   5   1        592.19        534.81        96.22 o                         
  11   5   1          5.30        -18.23        36.29 o                         
  12   5   1         12.02         37.91        37.08 o                         
  13   5   1        129.98         28.31        71.87 o                         
  14   5   1        131.74        -13.85        67.60 o                         
  15   5   1          0.90        -89.38        91.12 o                         
  16   5   1         35.98        -54.53        98.09 o                         
 -14   6   1         73.92         42.08        76.31 o                         
 -13   6   1        135.85        131.37        79.62 o                         
 -12   6   1        220.17        205.38        64.60 o                         
 -11   6   1        129.64        113.18        50.92 o                         
 -10   6   1        181.31        219.83        60.93 o                         
  -9   6   1        546.30        571.46        85.54 o                         
  -8   6   1        283.84        341.34        58.58 o                         
  -7   6   1        985.26       1096.02        97.92 o                         
  -6   6   1        143.19        119.21        59.93 o                         
  -5   6   1       1834.61       1774.18       116.31 o                         
  -4   6   1        574.04        575.29        65.28 o                         
  -3   6   1       1989.65       2025.25       141.65 o                         
  -2   6   1        110.83         63.04        25.31 o                         
  -1   6   1       2209.33       2256.77       120.48 o                         
   0   6   1        100.62         47.61        23.04 o                         
   1   6   1       1199.41       1167.10        85.94 o                         
   2   6   1        429.19        321.44        46.82 o                         
   3   6   1       1261.58       1134.54        83.09 o                         
   4   6   1        372.81        287.76        43.94 o                         
   5   6   1         14.30         48.62        27.14 o                         
   6   6   1        649.41        635.25        71.02 o                         
   7   6   1         12.30         14.80        33.00 o                         
   8   6   1        200.39        155.03        40.65 o                         
   9   6   1         43.07         85.11        61.33 o                         
  10   6   1         30.82        114.12        76.40 o                         
  11   6   1         37.15        191.21        77.88 o                         
  12   6   1         61.27        -22.91        90.68 o                         
  13   6   1        109.39         31.53        85.11 o                         
  14   6   1         15.80         56.54        83.28 o                         
 -12   7   1        108.56        110.29       112.03 o                         
 -11   7   1         32.01        -10.80        67.95 o                         
 -10   7   1         25.07         74.57        77.44 o                         
  -9   7   1          0.30         17.50        42.90 o                         
  -8   7   1         58.95        133.16        49.16 o                         
  -7   7   1          0.63         -5.29       110.81 o                         
  -6   7   1         87.94         61.09        30.70 o                         
  -5   7   1         68.46         44.08        34.44 o                         
  -4   7   1         87.95         59.63        46.04 o                         
  -3   7   1         39.05         63.62        44.91 o                         
  -2   7   1        160.00        155.91        50.53 o                         
  -1   7   1          3.45         15.47        33.27 o                         
   0   7   1         60.50         44.82        35.28 o                         
   1   7   1        111.11        104.74        43.03 o                         
   2   7   1        230.31        159.38        37.04 o                         
   3   7   1         59.26         22.08        34.31 o                         
   4   7   1         37.16         29.37        29.94 o                         
   5   7   1         32.70        -22.82        30.02 o                         
   6   7   1         62.25         22.74        56.10 o                         
   7   7   1        172.32        188.43        87.20 o                         
   8   7   1          0.10         15.33        81.28 o                         
   9   7   1         53.13        186.60       109.07 o                         
  10   7   1         25.32         24.13        79.19 o                         
  11   7   1          0.21         41.29        83.72 o                         
  -8   8   1         51.03         34.76        76.14 o                         
  -7   8   1         10.73         70.74        88.42 o                         
  -6   8   1         32.43         81.54        74.39 o                         
  -5   8   1         75.26         54.64        93.47 o                         
  -4   8   1          0.03        -15.33        45.65 o                         
  -3   8   1         15.93         19.10        31.87 o                         
  -2   8   1         21.41         39.16        36.51 o                         
  -1   8   1         81.84         89.07        45.42 o                         
   0   8   1         75.56        106.53        47.10 o                         
   1   8   1        135.99        247.96        53.76 o                         
   2   8   1        203.93        242.44        53.32 o                         
   3   8   1         22.46         21.95        56.01 o                         
   4   8   1         90.02        172.14        65.60 o                         
   5   8   1         13.26        -65.42        82.06 o                         
   6   8   1        295.43        268.05       106.63 o                         
   7   8   1         11.84       -100.88       100.88 o                         
   8   8   1         92.63         90.86        80.32 o                         
 -19   0   2         82.39       -122.05       122.05 o                         
 -18   0   2        266.24        288.08       103.75 o                         
 -17   0   2        351.29        377.11       110.89 o                         
 -16   0   2        111.40        228.50        80.49 o                         
 -15   0   2        432.00        456.21       124.83 o                         
 -14   0   2        298.40        262.82        91.03 o                         
 -13   0   2         87.69        -14.20        61.85 o                         
 -12   0   2        202.93        156.02        64.29 o                         
 -11   0   2        213.14        254.98        73.35 o                         
 -10   0   2         58.00          3.31        41.20 o                         
  -9   0   2        390.73        313.26        72.04 o                         
  -8   0   2        148.90        238.25        63.68 o                         
  -7   0   2        126.95        190.60        53.40 o                         
  -6   0   2        347.89        311.17        55.49 o                         
  -5   0   2       2216.58       1914.83       127.79 o                         
  -4   0   2        135.97        168.48        33.63 o                         
  -3   0   2      21533.38      20351.13       220.22 o                         
  -2   0   2       5391.69       5298.88       154.89 o                         
  -1   0   2      22143.64      22538.21       234.12 o                         
   0   0   2       1284.33       1216.80        38.02 o                         
   1   0   2      47726.09      48936.16       291.81 o                         
   2   0   2      10130.33      10455.00       139.65 o                         
   3   0   2      56275.96      56349.06       451.83 o                         
   4   0   2      33342.51      32513.53       330.04 o                         
   5   0   2      43343.91      41909.32       412.69 o                         
   6   0   2      32203.31      31631.93       363.87 o                         
   7   0   2      19651.11      18839.70       283.66 o                         
   8   0   2       1350.64       1117.09        68.77 o                         
   9   0   2      12184.38      11689.75       240.53 o                         
  10   0   2      10070.87       9534.67       639.50 o                         
  11   0   2       7568.01       7294.99       401.24 o                         
  12   0   2       2389.80       2036.18       215.04 o                         
  13   0   2       2747.57       2601.95       128.78 o                         
  14   0   2       1553.09       1371.59       163.77 o                         
  15   0   2       1438.76       1260.96       169.00 o                         
  16   0   2        305.72        312.47       103.23 o                         
  17   0   2       1000.02        969.22       162.03 o                         
  18   0   2          1.46       -102.71       102.71 o                         
  19   0   2        199.81        367.01       126.49 o                         
 -19   1   2        164.95        122.89        67.33 o                         
 -18   1   2        255.31        215.19        71.05 o                         
 -17   1   2        148.73        105.50        50.29 o                         
 -16   1   2          9.71         10.53        53.98 o                         
 -15   1   2         83.42          4.40        70.56 o                         
 -14   1   2       1485.16       1455.32       195.70 o                         
 -13   1   2       6103.94       6307.38       335.21 o                         
 -12   1   2        523.28        488.11       167.21 o                         
 -11   1   2       1909.95       1993.81       132.25 o                         
 -10   1   2        690.57        690.33        74.48 o                         
  -9   1   2       4409.69       4521.21       183.45 o                         
  -8   1   2       2603.32       2464.31       128.27 o                         
  -7   1   2       1751.01       1755.32       100.83 o                         
  -6   1   2        621.70        604.48        55.13 o                         
  -5   1   2      19542.46      19459.23       300.23 o                         
  -4   1   2        216.66        204.80        22.27 o                         
  -3   1   2      29324.67      29122.83       350.72 o                         
  -2   1   2          3.23         11.19        23.13 o                         
  -1   1   2       2461.90       2456.49        88.90 o                         
   0   1   2      25402.20      25762.72       363.17 o                         
   1   1   2       4066.30       4657.32       140.25 o                         
   2   1   2       8257.46       8372.78       205.76 o                         
   3   1   2       9404.58       9575.36       213.43 o                         
   4   1   2       1201.22       1296.79       121.61 o                         
   5   1   2       6620.70       6761.51       147.80 o                         
   6   1   2       1815.75       1745.37        82.08 o                         
   7   1   2        901.00        910.82        64.36 o                         
   8   1   2      13844.99      14299.46       300.10 o                         
   9   1   2        173.57        160.11        37.42 o                         
  10   1   2       3391.97       3413.19       150.88 o                         
  11   1   2         10.94         24.36        49.18 o                         
  12   1   2       3129.52       3042.01       120.18 o                         
  13   1   2         85.24         33.30        31.15 o                         
  14   1   2       2134.06       2107.71       173.13 o                         
  15   1   2          4.50        -24.67        74.35 o                         
  16   1   2       1586.02       1713.24       142.24 o                         
  17   1   2         10.54        -12.31        45.51 o                         
  18   1   2       1203.64       1116.23       128.06 o                         
  19   1   2         98.67         -7.77        57.18 o                         
 -19   2   2        564.65        536.54        98.42 o                         
 -18   2   2         64.29         98.56        71.13 o                         
 -17   2   2       1130.75       1344.33       170.70 o                         
 -16   2   2        621.49        656.04       104.10 o                         
 -15   2   2       2451.09       2751.58       279.15 o                         
 -14   2   2        370.15        351.96        78.19 o                         
 -13   2   2       1640.69       1752.68       140.27 o                         
 -12   2   2       3063.62       2727.70       167.14 o                         
 -11   2   2       4416.80       4495.66       202.82 o                         
 -10   2   2       3685.16       3730.19       176.94 o                         
  -9   2   2       4955.29       4967.34       191.02 o                         
  -8   2   2       4114.09       4024.91       162.71 o                         
  -7   2   2       2316.23       2154.03       110.47 o                         
  -6   2   2      14030.37      14516.96       558.79 o                         
  -5   2   2       2750.10       2594.91       106.45 o                         
  -4   2   2       6449.51       6168.48       126.05 o                         
  -3   2   2       7843.19       7756.00       135.17 o                         
  -2   2   2      35772.16      36839.61       457.81 o                         
  -1   2   2       5633.47       6298.60       108.10 o                         
   0   2   2        162.92        161.74        17.13 o                         
   1   2   2         55.70         45.53        33.19 o                         
   2   2   2        482.30        509.74        26.63 o                         
   3   2   2        255.78        316.73        24.22 o                         
   4   2   2         37.21         56.83        12.79 o                         
   5   2   2        425.90        369.04        36.35 o                         
   6   2   2        396.46        309.17        38.59 o                         
   7   2   2        573.58        515.56        51.12 o                         
   8   2   2       2895.07       3047.85       128.57 o                         
   9   2   2       2069.96       2231.17       116.67 o                         
  10   2   2       2457.69       2505.28       129.38 o                         
  11   2   2       2144.87       1962.84       124.03 o                         
  12   2   2       1234.61       1127.46        96.46 o                         
  13   2   2        589.54        676.64        80.51 o                         
  14   2   2        338.56        379.07        66.83 o                         
  15   2   2       2112.32       2391.47       164.45 o                         
  16   2   2       1106.09       1182.08       122.79 o                         
  17   2   2        818.52       1019.24       181.67 o                         
  18   2   2        418.80        370.36       154.06 o                         
 -18   3   2        154.29        182.45        75.25 o                         
 -17   3   2        246.61        195.12        61.96 o                         
 -16   3   2        109.15         23.08        53.08 o                         
 -15   3   2         18.66        -28.08        91.60 o                         
 -14   3   2        421.47        373.11        75.04 o                         
 -13   3   2         23.83         51.82        43.76 o                         
 -12   3   2        201.55        127.06        43.61 o                         
 -11   3   2        119.09        137.80        52.46 o                         
 -10   3   2       1715.77       1402.56       112.32 o                         
  -9   3   2       1387.34       1340.09       103.64 o                         
  -8   3   2       4959.16       4846.46       182.13 o                         
  -7   3   2       4263.49       4490.95       320.66 o                         
  -6   3   2       7151.62       7433.13       202.33 o                         
  -5   3   2        724.69        648.01        57.35 o                         
  -4   3   2       8760.40       8743.30       200.14 o                         
  -3   3   2       1996.83       1802.42        72.09 o                         
  -2   3   2      23968.37      24763.83       277.37 o                         
  -1   3   2       2051.33       1950.94        69.59 o                         
   0   3   2       7726.20       7461.02       136.33 o                         
   1   3   2       1383.18       1298.74        52.78 o                         
   2   3   2      20023.16      19895.14       220.74 o                         
   3   3   2       2734.57       2728.20        76.05 o                         
   4   3   2       9809.71       9755.42       154.12 o                         
   5   3   2        919.72        966.07        50.99 o                         
   6   3   2       6518.16       6516.68       141.50 o                         
   7   3   2         57.40         43.23        15.47 o                         
   8   3   2       8536.56       9057.34       200.44 o                         
   9   3   2        131.12        115.95        24.83 o                         
  10   3   2       1767.58       1746.88        87.77 o                         
  11   3   2        219.08        230.25        50.18 o                         
  12   3   2        629.90        611.61        55.85 o                         
  13   3   2        126.35        191.13        70.91 o                         
  14   3   2        385.78        443.38        73.76 o                         
  15   3   2         33.59         10.24        36.25 o                         
  16   3   2          0.66         45.46        46.95 o                         
  17   3   2         96.79         99.40       172.96 o                         
  18   3   2         25.58        -39.98        83.80 o                         
 -17   4   2        339.59        349.95        84.60 o                         
 -16   4   2         93.46         26.10        56.30 o                         
 -15   4   2        231.18        201.78        55.58 o                         
 -14   4   2          1.78        -46.67        46.67 o                         
 -13   4   2        407.76        326.96        74.49 o                         
 -12   4   2        190.57        110.79        46.97 o                         
 -11   4   2       2389.56       2464.22       157.29 o                         
 -10   4   2        739.33        666.70       178.28 o                         
  -9   4   2       1661.06       1766.89       121.17 o                         
  -8   4   2        852.22        906.68       139.42 o                         
  -7   4   2       5131.71       5458.43       192.29 o                         
  -6   4   2       1805.66       1808.13       114.07 o                         
  -5   4   2       5048.81       5128.62       173.19 o                         
  -4   4   2       8898.12       9042.74       219.66 o                         
  -3   4   2      18283.66      19474.53       320.90 o                         
  -2   4   2       1745.38       1634.45        75.65 o                         
  -1   4   2       3787.74       3552.65       108.63 o                         
   0   4   2       4603.59       4498.65       119.13 o                         
   1   4   2      10495.53      10526.32       180.89 o                         
   2   4   2       2889.68       2678.90        88.72 o                         
   3   4   2       9558.88      10231.28       183.21 o                         
   4   4   2       1595.59       1576.13        80.41 o                         
   5   4   2       6348.64       6502.28       144.97 o                         
   6   4   2        860.78        885.91        59.02 o                         
   7   4   2       4080.14       4259.01       189.46 o                         
   8   4   2        609.70        659.57        54.57 o                         
   9   4   2        528.28        455.57        45.79 o                         
  10   4   2        149.84        184.15        33.06 o                         
  11   4   2       1267.87       1208.98        80.72 o                         
  12   4   2         48.41         23.32        35.88 o                         
  13   4   2        170.20        171.15        48.53 o                         
  14   4   2         35.16          7.00        82.37 o                         
  15   4   2         20.07         -6.71        65.16 o                         
  16   4   2         53.12        -69.86        92.78 o                         
  17   4   2         10.31        -12.63        66.47 o                         
 -16   5   2        850.21       1169.82       139.05 o                         
 -15   5   2         42.77         92.53        57.55 o                         
 -14   5   2       1881.55       2274.35       177.84 o                         
 -13   5   2         76.23        101.29        73.83 o                         
 -12   5   2       1995.39       2557.40       172.58 o                         
 -11   5   2        243.40        266.00        62.15 o                         
 -10   5   2       3210.89       3595.90       186.72 o                         
  -9   5   2       1234.81       1265.60       103.49 o                         
  -8   5   2       3002.25       3431.00       168.78 o                         
  -7   5   2        616.81        750.36        78.76 o                         
  -6   5   2       1543.38       1612.99        85.53 o                         
  -5   5   2         71.12         70.95        31.24 o                         
  -4   5   2        241.88        268.26        43.68 o                         
  -3   5   2          3.45          1.63        21.09 o                         
  -2   5   2       1622.62       1679.75        97.44 o                         
  -1   5   2          0.68        -19.23        19.39 o                         
   0   5   2         70.92         95.36        22.14 o                         
   1   5   2        506.67        448.65        42.23 o                         
   2   5   2          2.29        -14.64        30.33 o                         
   3   5   2       1782.94       1813.21        82.45 o                         
   4   5   2          8.60         14.04        21.93 o                         
   5   5   2       1674.24       1493.58        77.25 o                         
   6   5   2         36.84         25.76        27.28 o                         
   7   5   2       2575.07       2829.40       112.24 o                         
   8   5   2          1.53         18.72        23.16 o                         
   9   5   2       1631.47       1851.32        98.10 o                         
  10   5   2         40.63         81.96        40.25 o                         
  11   5   2       2887.79       3392.13       184.10 o                         
  12   5   2        349.37        461.54        78.79 o                         
  13   5   2        837.79       1258.96       189.30 o                         
  14   5   2        193.80        257.68       107.58 o                         
  15   5   2        408.56        660.06       170.04 o                         
 -14   6   2         50.93        -44.69       100.53 o                         
 -13   6   2        429.21        371.90        80.14 o                         
 -12   6   2          1.97        -37.89        52.81 o                         
 -11   6   2        590.38        605.40        90.03 o                         
 -10   6   2        133.87        103.27        42.63 o                         
  -9   6   2        545.49        639.36       101.79 o                         
  -8   6   2         93.85        111.18        58.41 o                         
  -7   6   2        585.59        504.43        72.52 o                         
  -6   6   2         79.12        148.10        44.28 o                         
  -5   6   2        822.89        789.89        80.10 o                         
  -4   6   2        619.65        551.05        97.70 o                         
  -3   6   2        486.57        496.62        61.56 o                         
  -2   6   2          1.55          6.07        25.37 o                         
  -1   6   2        817.94        937.93        99.88 o                         
   0   6   2         80.85         18.14        24.55 o                         
   1   6   2        514.63        508.50       119.56 o                         
   2   6   2        490.52        406.85        49.97 o                         
   3   6   2        350.02        304.98        44.38 o                         
   4   6   2          4.70        -34.13        34.13 o                         
   5   6   2        313.66        309.46        47.94 o                         
   6   6   2        536.74        469.53        74.13 o                         
   7   6   2         52.30         12.02        52.88 o                         
   8   6   2        236.67        260.47        87.46 o                         
   9   6   2         12.64        -48.52        70.47 o                         
  10   6   2        170.99        211.77        92.43 o                         
  11   6   2         12.32        -14.20        65.42 o                         
  12   6   2        144.06         90.16        86.33 o                         
  13   6   2        140.22        111.07        64.38 o                         
  14   6   2        138.54         82.41        94.69 o                         
 -12   7   2          5.23         40.42        70.82 o                         
 -11   7   2         72.28         16.64        75.53 o                         
 -10   7   2         37.68        -43.77        55.14 o                         
  -9   7   2         99.10         26.96        45.15 o                         
  -8   7   2        106.16         70.78        45.87 o                         
  -7   7   2        233.01        188.68        50.68 o                         
  -6   7   2        172.77        266.63        63.05 o                         
  -5   7   2        214.64        283.31        76.09 o                         
  -4   7   2        853.06        880.61        88.74 o                         
  -3   7   2        507.45        438.46        63.86 o                         
  -2   7   2       1004.96        978.07        86.91 o                         
  -1   7   2        166.45        143.12        38.68 o                         
   0   7   2       1231.45       1285.82        99.86 o                         
   1   7   2          7.76         13.08        28.10 o                         
   2   7   2       1100.90       1241.42        95.15 o                         
   3   7   2          0.03        -23.58        54.53 o                         
   4   7   2       1628.06       1773.88       194.78 o                         
   5   7   2         28.31         55.40        56.97 o                         
   6   7   2        452.51        421.54       106.63 o                         
   7   7   2        111.70         -8.89        93.30 o                         
   8   7   2        657.88        664.59       141.38 o                         
   9   7   2        170.95        465.97       131.11 o                         
  10   7   2         75.44        123.44       100.53 o                         
  11   7   2         41.52        242.61       120.56 o                         
  -8   8   2         11.41        115.34        95.30 o                         
  -7   8   2         55.01         29.71        49.96 o                         
  -6   8   2         91.30        113.42        69.08 o                         
  -5   8   2         57.98         29.30        36.81 o                         
  -4   8   2         57.66          1.52        47.30 o                         
  -3   8   2         36.89          8.46        35.72 o                         
  -2   8   2         70.39         99.42        96.17 o                         
  -1   8   2          2.54        -36.11        36.11 o                         
   0   8   2         32.33        -27.06        34.19 o                         
   1   8   2         14.70          0.87        56.10 o                         
   2   8   2         21.44         52.18        59.32 o                         
   3   8   2         19.48         53.05        61.41 o                         
   4   8   2          0.04         93.47        70.39 o                         
   5   8   2          2.27        -17.07        56.97 o                         
   6   8   2         26.97        -84.06        84.06 o                         
   7   8   2         72.59         53.92        68.56 o                         
 -19   1   3        169.59        133.93        98.31 o                         
 -18   1   3          7.85         75.21       133.11 o                         
 -17   1   3        165.13        204.78        92.21 o                         
 -16   1   3        135.29        266.95        79.91 o                         
 -15   1   3        426.14        549.15       130.63 o                         
 -14   1   3        865.74        838.74       103.34 o                         
 -13   1   3        756.38        840.75       101.91 o                         
 -12   1   3        188.47        142.27        56.84 o                         
 -11   1   3         74.99        146.87        48.72 o                         
 -10   1   3       1461.79       1399.10       108.85 o                         
  -9   1   3       2588.76       2574.67       140.64 o                         
  -8   1   3       3707.04       3617.65       157.79 o                         
  -7   1   3       3515.59       3618.00       146.96 o                         
  -6   1   3          9.99         32.33        12.98 o                         
  -5   1   3      10496.47      10656.26       166.45 o                         
  -4   1   3        341.66        310.66        36.66 o                         
  -3   1   3      46150.20      44690.03      1101.41 o                         
  -2   1   3       2912.48       3121.54        91.43 o                         
  -1   1   3      18601.00      18262.32       216.91 o                         
   0   1   3       1504.21       1517.27        50.85 o                         
   1   1   3       6943.52       7102.24       188.60 o                         
   2   1   3      11811.60      12370.14       270.05 o                         
   3   1   3      30686.93      32445.42       288.53 o                         
   4   1   3       1098.89       1133.07        50.37 o                         
   5   1   3      13810.76      14127.62       214.00 o                         
   6   1   3       1955.62       1651.71        77.09 o                         
   7   1   3       4402.66       4509.46       205.37 o                         
   8   1   3       5117.72       5178.19       199.10 o                         
   9   1   3       1073.22       1036.87        98.87 o                         
  10   1   3       1559.70       1438.07        94.71 o                         
  11   1   3         89.81        106.28        27.22 o                         
  12   1   3        625.66        544.42        53.02 o                         
  13   1   3        110.01        139.00        42.13 o                         
  14   1   3        253.85        262.63        43.87 o                         
  15   1   3         65.11         61.52        38.54 o                         
  16   1   3         98.29         80.52        49.67 o                         
  17   1   3        197.30        233.94        62.29 o                         
  18   1   3          6.70         28.15        88.90 o                         
 -19   2   3         12.19         -8.75        66.69 o                         
 -18   2   3         38.42         61.52        86.42 o                         
 -17   2   3        387.01        534.97        97.65 o                         
 -16   2   3         58.33         47.47        49.69 o                         
 -15   2   3       1832.40       2052.79       165.32 o                         
 -14   2   3        151.98        250.12        68.56 o                         
 -13   2   3        164.58        255.73        59.32 o                         
 -12   2   3         28.70         -0.30        46.55 o                         
 -11   2   3       1412.90       1303.65       115.60 o                         
 -10   2   3        288.30        221.43        81.97 o                         
  -9   2   3       4254.76       4148.28       179.42 o                         
  -8   2   3        773.82        720.23        74.56 o                         
  -7   2   3      11941.21      12777.05       421.23 o                         
  -6   2   3       1442.96       1388.16        71.43 o                         
  -5   2   3       1301.24       1139.43        58.95 o                         
  -4   2   3        478.83        496.98        33.28 o                         
  -3   2   3        938.41        862.51        46.93 o                         
  -2   2   3       1399.02       1419.90        57.24 o                         
  -1   2   3       7059.13       7298.35       140.47 o                         
   0   2   3         16.11         29.71        11.85 o                         
   1   2   3        783.32        770.95        74.31 o                         
   2   2   3       1006.92       1084.56        89.20 o                         
   3   2   3       1530.74       1415.59       106.28 o                         
   4   2   3       2850.14       2914.34        75.19 o                         
   5   2   3       4730.01       4922.57       332.38 o                         
   6   2   3       4356.16       4474.08       125.64 o                         
   7   2   3        450.44        441.04        46.26 o                         
   8   2   3       1143.72       1061.53        73.32 o                         
   9   2   3       1234.66       1422.21        90.09 o                         
  10   2   3       1093.79       1205.16        90.94 o                         
  11   2   3        717.84        844.67        79.11 o                         
  12   2   3       1323.60       1393.47       109.00 o                         
  13   2   3        533.70        592.51        75.14 o                         
  14   2   3        571.15        585.44        79.83 o                         
  15   2   3        291.34        209.30        44.67 o                         
  16   2   3        160.06        182.01       113.20 o                         
  17   2   3        213.25        243.30       109.07 o                         
  18   2   3         24.89         85.37        52.94 o                         
 -18   3   3         27.57         33.40        85.50 o                         
 -17   3   3        126.23         43.85        52.00 o                         
 -16   3   3        661.18        591.16        98.46 o                         
 -15   3   3         45.44         29.92        56.79 o                         
 -14   3   3        651.77        628.31        98.35 o                         
 -13   3   3        349.84        372.54        75.22 o                         
 -12   3   3       1444.38       1403.97       171.31 o                         
 -11   3   3        185.04        159.76        41.66 o                         
 -10   3   3       3319.66       3253.92       168.11 o                         
  -9   3   3          1.26        -11.57        31.64 o                         
  -8   3   3       5662.67       5405.14       196.77 o                         
  -7   3   3         40.89         43.53        26.01 o                         
  -6   3   3       6452.77       6450.34       193.89 o                         
  -5   3   3        219.69        236.29        25.55 o                         
  -4   3   3        403.35        358.43        36.00 o                         
  -3   3   3        502.06        527.86        42.55 o                         
  -2   3   3       1485.85       1344.18       101.64 o                         
  -1   3   3       1223.48       1294.96        67.68 o                         
   0   3   3         70.39         32.95        12.76 o                         
   1   3   3        532.37        530.84        36.03 o                         
   2   3   3         50.28         43.11        16.57 o                         
   3   3   3       1244.90       1256.28        49.01 o                         
   4   3   3       2753.28       2857.86        82.58 o                         
   5   3   3          2.56         -7.12        37.42 o                         
   6   3   3       2072.25       1983.34        88.77 o                         
   7   3   3        644.46        599.80        60.67 o                         
   8   3   3       3596.58       3742.68       138.54 o                         
   9   3   3         87.59        109.92        31.00 o                         
  10   3   3       1151.82       1157.17        87.60 o                         
  11   3   3       1131.25       1146.53        93.41 o                         
  12   3   3       1989.06       1838.24       122.30 o                         
  13   3   3        537.88        586.36        93.56 o                         
  14   3   3        356.47        264.95        57.11 o                         
  15   3   3        296.38        272.06        78.14 o                         
  16   3   3        475.45        474.22        82.32 o                         
  17   3   3        142.70         62.72        81.10 o                         
 -17   4   3         69.44        -44.53        64.27 o                         
 -16   4   3         77.42         60.58       142.47 o                         
 -15   4   3         32.37         19.67        52.76 o                         
 -14   4   3        137.78        140.78        52.28 o                         
 -13   4   3        250.57        303.91        68.02 o                         
 -12   4   3         12.22         -6.80        46.79 o                         
 -11   4   3        744.83        806.32        91.67 o                         
 -10   4   3          0.10         37.27        41.12 o                         
  -9   4   3        275.63        283.25       101.70 o                         
  -8   4   3        100.81        120.37        37.12 o                         
  -7   4   3        168.93        171.07        67.99 o                         
  -6   4   3        468.64        418.60        63.20 o                         
  -5   4   3       1001.55        933.03        77.23 o                         
  -4   4   3       1169.30       1100.24        68.11 o                         
  -3   4   3       5284.81       5333.20       141.77 o                         
  -2   4   3       7238.89       7164.67       161.17 o                         
  -1   4   3       1014.79       1037.20        58.58 o                         
   0   4   3       4627.54       4548.78       119.01 o                         
   1   4   3         11.48         23.93        23.31 o                         
   2   4   3       2839.27       2827.51        86.72 o                         
   3   4   3       2076.48       2048.90        76.92 o                         
   4   4   3       1521.64       1419.26        61.39 o                         
   5   4   3        426.03        408.97        35.88 o                         
   6   4   3       1104.13       1108.72        59.94 o                         
   7   4   3        188.16        224.36        29.92 o                         
   8   4   3          5.93          4.63        35.79 o                         
   9   4   3        273.99        339.94        48.30 o                         
  10   4   3        620.01        583.86        54.60 o                         
  11   4   3        163.06        124.45        31.97 o                         
  12   4   3         88.71        111.74        39.92 o                         
  13   4   3          2.51        -38.50        59.41 o                         
  14   4   3         79.41         38.94        62.37 o                         
  15   4   3         22.48        -89.55       102.44 o                         
  16   4   3        126.65         47.65        72.83 o                         
 -16   5   3         83.12        -50.83        66.71 o                         
 -15   5   3          2.53        -16.08        48.03 o                         
 -14   5   3        151.91        126.59        60.74 o                         
 -13   5   3         14.09         13.08        66.16 o                         
 -12   5   3        390.80        389.35        79.90 o                         
 -11   5   3         40.10        134.15        54.37 o                         
 -10   5   3        644.45        719.61        88.60 o                         
  -9   5   3        126.64        116.83        38.68 o                         
  -8   5   3        269.96        275.21        56.36 o                         
  -7   5   3          0.94         32.98        31.53 o                         
  -6   5   3        637.58        576.11        88.72 o                         
  -5   5   3         57.23         68.46        41.94 o                         
  -4   5   3       1153.17       1234.53        93.44 o                         
  -3   5   3        100.88         66.41        25.26 o                         
  -2   5   3        477.27        517.93        48.13 o                         
  -1   5   3        385.35        385.15        41.83 o                         
   0   5   3        211.91        171.78        30.94 o                         
   1   5   3          8.43          8.01        21.50 o                         
   2   5   3         12.71        -18.02        22.20 o                         
   3   5   3         25.37         22.80        15.89 o                         
   4   5   3          0.83         24.20        18.01 o                         
   5   5   3         53.15         70.36        20.81 o                         
   6   5   3          0.88         19.78        32.88 o                         
   7   5   3        132.51        120.41        43.40 o                         
   8   5   3          4.75         -1.86        38.92 o                         
   9   5   3          7.10         54.41        42.86 o                         
  10   5   3        114.79        113.25        50.48 o                         
  11   5   3        374.29        394.44        71.06 o                         
  12   5   3          0.44        108.31        56.88 o                         
  13   5   3         36.41         93.65        81.97 o                         
  14   5   3          0.76        -60.89        90.42 o                         
  15   5   3         92.74        110.29        76.75 o                         
 -14   6   3         18.31        -88.03        88.03 o                         
 -13   6   3         12.05          8.74       111.98 o                         
 -12   6   3         36.57          7.42        42.79 o                         
 -11   6   3          6.13         63.47        42.08 o                         
 -10   6   3         72.46         75.71        40.17 o                         
  -9   6   3         13.16         85.36        46.58 o                         
  -8   6   3        160.10        111.93        40.13 o                         
  -7   6   3          0.72        -33.95        33.95 o                         
  -6   6   3       1322.73       1407.67       108.15 o                         
  -5   6   3        305.49        278.92        64.42 o                         
  -4   6   3       1451.50       1551.12       109.27 o                         
  -3   6   3        498.61        444.92        59.97 o                         
  -2   6   3       2915.46       3306.29       149.85 o                         
  -1   6   3         68.17        107.42        32.67 o                         
   0   6   3       3468.40       3669.44       191.61 o                         
   1   6   3        598.79        618.27        56.33 o                         
   2   6   3       2592.28       2857.03       175.05 o                         
   3   6   3        305.34        301.04        59.96 o                         
   4   6   3       1759.31       1657.81       131.13 o                         
   5   6   3       2164.62       2264.22       153.56 o                         
   6   6   3       1143.80       1164.80       169.52 o                         
   7   6   3        659.54        784.82        97.84 o                         
   8   6   3        199.99        283.80        64.56 o                         
   9   6   3        281.75        445.60        84.92 o                         
  10   6   3        192.80        193.76        56.57 o                         
  11   6   3        148.81        185.22        65.04 o                         
  12   6   3         22.39          1.13        70.56 o                         
  13   6   3        198.62        229.80       100.88 o                         
 -11   7   3        118.30        147.67        64.10 o                         
 -10   7   3        370.06        476.71        80.87 o                         
  -9   7   3         13.85          0.02        41.96 o                         
  -8   7   3        219.11        259.74        71.78 o                         
  -7   7   3         34.67         40.96        48.04 o                         
  -6   7   3        244.60        224.89        53.69 o                         
  -5   7   3        162.79        127.36        45.77 o                         
  -4   7   3         20.09         -2.23        31.27 o                         
  -3   7   3        255.56        173.38        39.58 o                         
  -2   7   3        229.94        137.56        41.79 o                         
  -1   7   3        348.38        339.46        55.97 o                         
   0   7   3        225.00        255.01        48.15 o                         
   1   7   3        257.92        224.37        45.19 o                         
   2   7   3          5.54        -73.87        73.87 o                         
   3   7   3        545.72        700.82       126.23 o                         
   4   7   3        145.22         18.82        59.59 o                         
   5   7   3        261.22        271.62        93.30 o                         
   6   7   3         10.50         24.91        59.41 o                         
   7   7   3        215.16         33.36        80.75 o                         
   8   7   3         30.33         90.25        70.21 o                         
   9   7   3         41.80        121.61       102.10 o                         
  10   7   3         68.62        105.93        79.01 o                         
  11   7   3        284.29        421.80       140.16 o                         
  -8   8   3          1.55         -5.26        39.41 o                         
  -7   8   3        356.43        431.50        80.67 o                         
  -6   8   3          1.33         27.73        41.20 o                         
  -5   8   3        171.99        227.47        58.61 o                         
  -4   8   3         26.80         61.64        39.59 o                         
  -3   8   3        226.25        200.68        55.77 o                         
  -2   8   3          1.92        -44.84        49.00 o                         
  -1   8   3         58.86         56.01        54.36 o                         
   0   8   3         37.06        -52.96        67.43 o                         
   1   8   3          6.35         53.40        62.90 o                         
   2   8   3         21.87         15.42        48.87 o                         
   3   8   3          5.98        -39.03        54.36 o                         
   4   8   3         16.71        -49.74        54.01 o                         
   5   8   3         23.04        -70.21        70.21 o                         
   6   8   3          1.65          5.40        58.98 o                         
   7   8   3         49.52         54.88        61.24 o                         
 -19   0   4        199.45        187.38       102.27 o                         
 -18   0   4         79.83         83.28        84.76 o                         
 -17   0   4        104.84         -8.36        69.52 o                         
 -16   0   4        130.10          4.53        68.99 o                         
 -15   0   4        370.40        344.18       110.63 o                         
 -14   0   4         95.80        111.59        59.41 o                         
 -13   0   4        276.05         55.67        63.33 o                         
 -12   0   4        189.55         54.27        48.52 o                         
 -11   0   4       1118.62       1238.75       155.93 o                         
 -10   0   4         36.17        112.99        51.57 o                         
  -9   0   4       4227.93       3971.31       249.58 o                         
  -8   0   4        524.91        477.94        32.60 o                         
  -7   0   4      22064.97      22775.79       556.30 o                         
  -6   0   4         20.24         38.50        28.83 o                         
  -5   0   4      12631.86      12320.31       346.36 o                         
  -4   0   4        427.25        465.62        65.77 o                         
  -3   0   4      27330.27      27717.01       308.90 o                         
  -2   0   4        222.07        216.24        23.99 o                         
  -1   0   4       5877.52       5825.13       122.11 o                         
   0   0   4      44336.64      44589.88       548.03 o                         
   1   0   4      85587.01      86599.02       654.78 o                         
   2   0   4        241.11        198.40        23.90 o                         
   3   0   4       1871.22       1945.43        74.44 o                         
   4   0   4       6355.01       6342.53       144.44 o                         
   5   0   4        375.27        346.83        37.39 o                         
   6   0   4       7519.47       7357.10       273.23 o                         
   7   0   4        232.02        247.96        35.00 o                         
   8   0   4       4779.94       5040.67       160.05 o                         
   9   0   4         39.93         53.00        22.03 o                         
  10   0   4        355.18        385.88        50.70 o                         
  11   0   4        995.90        953.76        80.18 o                         
  12   0   4        392.04        346.18        80.75 o                         
  13   0   4        658.97        556.91        73.83 o                         
  14   0   4        224.78        154.68        44.63 o                         
  15   0   4        363.71        291.48        95.65 o                         
  16   0   4        200.63        225.01        88.42 o                         
  17   0   4        136.72         72.39        74.48 o                         
  18   0   4          8.06        110.98        82.58 o                         
 -19   1   4        386.09        462.68       224.27 o                         
 -18   1   4         17.30         25.70       124.40 o                         
 -17   1   4        954.00        880.82       183.11 o                         
 -16   1   4         59.63        -36.06        53.83 o                         
 -15   1   4        328.87        406.95       113.38 o                         
 -14   1   4         56.15         64.93        43.30 o                         
 -13   1   4       4505.88       4774.39       235.95 o                         
 -12   1   4        352.85        267.33        57.09 o                         
 -11   1   4       3018.75       3325.54       183.25 o                         
 -10   1   4         19.17         12.55        33.05 o                         
  -9   1   4       3886.93       4185.35       183.19 o                         
  -8   1   4         25.65         40.22        24.52 o                         
  -7   1   4         61.57        101.16        15.38 o                         
  -6   1   4        499.56        543.96        34.87 o                         
  -5   1   4       6906.58       7114.65       168.91 o                         
  -4   1   4         35.10         24.25        24.65 o                         
  -3   1   4       1012.71        982.26        60.82 o                         
  -2   1   4        802.80        800.09        49.12 o                         
  -1   1   4       3425.50       3324.38       116.34 o                         
   0   1   4       6435.60       6933.26       155.24 o                         
   1   1   4      13117.67      13724.90       161.00 o                         
   2   1   4       1698.25       1807.35        55.62 o                         
   3   1   4       1688.00       1741.64        56.02 o                         
   4   1   4       1382.45       1342.25        49.78 o                         
   5   1   4       1402.19       1391.41        88.30 o                         
   6   1   4        360.04        390.79        32.23 o                         
   7   1   4        479.63        564.66        40.92 o                         
   8   1   4       1902.40       1921.73       115.62 o                         
   9   1   4          2.97         -9.64        20.41 o                         
  10   1   4        166.95        169.06        31.19 o                         
  11   1   4         55.73         43.59        20.44 o                         
  12   1   4         52.12         94.78        28.46 o                         
  13   1   4         35.72         15.26        27.96 o                         
  14   1   4        128.90         99.74        34.26 o                         
  15   1   4        431.33        444.38        56.97 o                         
  16   1   4          5.52        -34.67        39.72 o                         
  17   1   4        176.55        192.35        74.79 o                         
  18   1   4        127.77         89.66        52.03 o                         
 -19   2   4          3.42        -52.04        59.22 o                         
 -18   2   4        973.01        818.10       126.44 o                         
 -17   2   4          4.52         40.74        60.01 o                         
 -16   2   4       1457.22       1633.26       159.45 o                         
 -15   2   4          7.36        -49.65        62.81 o                         
 -14   2   4       2339.97       2513.04       388.65 o                         
 -13   2   4        887.40        816.60       100.36 o                         
 -12   2   4       6768.88       7017.67       406.25 o                         
 -11   2   4        675.58        587.99       122.35 o                         
 -10   2   4       6777.48       6690.20       440.79 o                         
  -9   2   4        917.23        856.19       102.92 o                         
  -8   2   4       4963.04       4916.99       195.43 o                         
  -7   2   4        733.72        647.07        49.99 o                         
  -6   2   4       7416.00       7296.43       161.54 o                         
  -5   2   4      12238.52      12451.16       396.24 o                         
  -4   2   4       7221.66       7358.81       180.89 o                         
  -3   2   4       3205.29       3163.86       113.17 o                         
  -2   2   4       1927.33       1668.05        76.43 o                         
  -1   2   4       8090.29       8133.47       158.19 o                         
   0   2   4        240.64        197.50        21.91 o                         
   1   2   4       4884.60       5040.01       200.88 o                         
   2   2   4        275.27        296.10        52.09 o                         
   3   2   4         11.22          5.92        25.26 o                         
   4   2   4        949.73        923.83        95.30 o                         
   5   2   4        224.30        203.87        20.60 o                         
   6   2   4         16.32        -12.55        19.16 o                         
   7   2   4        107.67         90.08        21.84 o                         
   8   2   4          6.90         23.11        20.28 o                         
   9   2   4       1518.93       1497.39       152.32 o                         
  10   2   4        105.78         91.92        30.79 o                         
  11   2   4        807.52        748.90       113.29 o                         
  12   2   4        144.89         76.13        31.85 o                         
  13   2   4       1091.71       1175.17       100.86 o                         
  14   2   4        289.18        339.87        50.76 o                         
  15   2   4        330.57        319.57        50.38 o                         
  16   2   4        327.67        300.35        50.34 o                         
  17   2   4        338.93        333.37        70.13 o                         
  18   2   4        214.03         -3.48        93.73 o                         
 -18   3   4        231.29        242.93        84.49 o                         
 -17   3   4        574.34        511.06       105.84 o                         
 -16   3   4       1504.99       1765.32       170.61 o                         
 -15   3   4          8.83        -35.93        47.37 o                         
 -14   3   4        220.54        325.80        71.55 o                         
 -13   3   4         45.96         14.75        46.26 o                         
 -12   3   4        776.54        832.16        96.57 o                         
 -11   3   4        254.52        193.69       101.62 o                         
 -10   3   4        110.89        142.82       114.90 o                         
  -9   3   4       1001.93       1031.11        91.54 o                         
  -8   3   4          0.54        -22.23        68.69 o                         
  -7   3   4       2571.50       2541.77       106.32 o                         
  -6   3   4        137.96        133.06        26.39 o                         
  -5   3   4       3715.10       3541.61       117.06 o                         
  -4   3   4        587.50        531.21        44.00 o                         
  -3   3   4      17801.92      18207.24       255.83 o                         
  -2   3   4         74.20         88.12        19.36 o                         
  -1   3   4      11437.44      11363.51       180.39 o                         
   0   3   4         92.20         74.42        14.84 o                         
   1   3   4      11054.11      11078.06       292.70 o                         
   2   3   4         32.40         13.50        27.09 o                         
   3   3   4      12566.63      12617.19       382.43 o                         
   4   3   4        810.21        660.23        89.90 o                         
   5   3   4      11500.94      11754.25       388.79 o                         
   6   3   4        340.71        369.83        46.39 o                         
   7   3   4      13465.79      13932.02       345.14 o                         
   8   3   4         66.61         51.51        59.02 o                         
   9   3   4       6212.13       6510.03       185.80 o                         
  10   3   4         20.83        -33.10        33.10 o                         
  11   3   4       2466.26       2886.23       138.97 o                         
  12   3   4        273.96        217.66        58.58 o                         
  13   3   4       1221.68       1235.99       105.32 o                         
  14   3   4         64.83         35.71        39.22 o                         
  15   3   4       1312.11       1639.38       209.86 o                         
  16   3   4         39.14        -30.58        83.54 o                         
  17   3   4         43.05          9.32        73.61 o                         
 -17   4   4        303.34        338.12        89.84 o                         
 -16   4   4        167.86        162.12        68.98 o                         
 -15   4   4        742.64        849.37       112.99 o                         
 -14   4   4          8.88         76.75        65.68 o                         
 -13   4   4        551.28        811.96       251.80 o                         
 -12   4   4         68.43         44.09        80.97 o                         
 -11   4   4        745.78        702.53       141.56 o                         
 -10   4   4        936.58        890.36        93.48 o                         
  -9   4   4        243.54        248.25        54.98 o                         
  -8   4   4       1326.73       1322.46       113.81 o                         
  -7   4   4        152.25        158.94        39.57 o                         
  -6   4   4       4036.05       4256.58       143.24 o                         
  -5   4   4        672.36        682.80        57.08 o                         
  -4   4   4       2481.04       2464.50       102.31 o                         
  -3   4   4        601.33        577.95        64.36 o                         
  -2   4   4      13312.11      13654.71       229.09 o                         
  -1   4   4        128.96        170.58        65.70 o                         
   0   4   4      13512.61      13559.14       210.00 o                         
   1   4   4        144.56        125.96        20.94 o                         
   2   4   4       9548.55       9388.79       259.10 o                         
   3   4   4        256.04        242.19        23.18 o                         
   4   4   4      12869.41      13412.67       319.27 o                         
   5   4   4         55.44        125.30        40.37 o                         
   6   4   4      12423.44      13188.38       601.04 o                         
   7   4   4         20.55         53.01        38.09 o                         
   8   4   4       4599.89       4887.15       205.04 o                         
   9   4   4        334.01        371.57        66.60 o                         
  10   4   4       4977.22       5586.65       229.09 o                         
  11   4   4        141.61        134.53        46.68 o                         
  12   4   4       1943.34       2082.89       144.51 o                         
  13   4   4          6.11        -15.26        59.59 o                         
  14   4   4       1358.12       1305.13       198.10 o                         
  15   4   4          0.39         50.87        83.63 o                         
  16   4   4        195.60        252.37       130.06 o                         
 -16   5   4        207.88         80.09        62.26 o                         
 -15   5   4        483.05        589.97       104.36 o                         
 -14   5   4        295.38        289.21       183.98 o                         
 -13   5   4       1286.15       1565.66       298.36 o                         
 -12   5   4        442.77        400.25        87.03 o                         
 -11   5   4       2441.96       2581.76       274.67 o                         
 -10   5   4       1492.00       1484.13       128.59 o                         
  -9   5   4       2092.81       2253.27       148.72 o                         
  -8   5   4       4527.40       4793.86       207.10 o                         
  -7   5   4       4474.69       4528.28       202.10 o                         
  -6   5   4       4148.22       4252.73       182.61 o                         
  -5   5   4       1840.63       1944.57       119.96 o                         
  -4   5   4       3528.38       3868.45       164.39 o                         
  -3   5   4       2025.59       2205.45       101.90 o                         
  -2   5   4       2652.20       2764.60       111.54 o                         
  -1   5   4       2121.63       2089.08        93.42 o                         
   0   5   4       3042.00       3101.57       109.74 o                         
   1   5   4       1289.13       1247.52        85.44 o                         
   2   5   4        648.90        592.17        45.32 o                         
   3   5   4       1399.28       1368.07       111.19 o                         
   4   5   4        309.66        277.78        52.01 o                         
   5   5   4        744.86        744.75        84.32 o                         
   6   5   4          4.07         32.93        35.97 o                         
   7   5   4        365.87        342.16        97.00 o                         
   8   5   4        264.90        180.45        48.14 o                         
   9   5   4        303.98        183.05        59.61 o                         
  10   5   4        333.66        378.98        71.89 o                         
  11   5   4        366.27        321.15        62.18 o                         
  12   5   4        648.48        759.60        99.77 o                         
  13   5   4        563.93        547.24       143.04 o                         
  14   5   4        609.48        661.80       148.96 o                         
  15   5   4        283.49        228.15       112.90 o                         
 -14   6   4        130.64         11.84        56.28 o                         
 -13   6   4        149.88         39.59        80.71 o                         
 -12   6   4        164.30        164.89        52.70 o                         
 -11   6   4        203.89         99.11        47.04 o                         
 -10   6   4        465.91        406.20       103.23 o                         
  -9   6   4        650.42        546.36        78.01 o                         
  -8   6   4        926.00        905.27        96.54 o                         
  -7   6   4        255.34        256.33        76.92 o                         
  -6   6   4        995.85       1024.88        96.00 o                         
  -5   6   4        818.68        854.50        87.12 o                         
  -4   6   4         36.40         26.29        55.62 o                         
  -3   6   4         53.35         82.09        36.18 o                         
  -2   6   4       1907.09       2074.05       105.58 o                         
  -1   6   4        301.15        273.84        39.45 o                         
   0   6   4       1370.73       1444.83        82.57 o                         
   1   6   4        193.32        176.54        31.83 o                         
   2   6   4        981.12        878.56        96.36 o                         
   3   6   4          1.08         -3.83        35.00 o                         
   4   6   4        898.07        950.20       116.51 o                         
   5   6   4         67.57         81.52        39.70 o                         
   6   6   4        694.75        787.44       138.47 o                         
   7   6   4         31.96         18.95        50.50 o                         
   8   6   4        383.58        516.20        83.86 o                         
   9   6   4         14.16        121.66        63.33 o                         
  10   6   4         99.31         94.67        52.84 o                         
  11   6   4        189.88        169.71        63.40 o                         
  12   6   4        376.08        434.60        86.76 o                         
  13   6   4         94.68        139.38       101.05 o                         
 -11   7   4          6.01        -53.66        53.66 o                         
 -10   7   4          2.23         -5.49        44.32 o                         
  -9   7   4         16.29         -0.62       105.80 o                         
  -8   7   4         86.05         80.40        48.56 o                         
  -7   7   4         45.30         74.82        43.07 o                         
  -6   7   4        213.75        184.99        50.25 o                         
  -5   7   4        183.97        164.24        72.35 o                         
  -4   7   4        142.26        172.53        49.20 o                         
  -3   7   4        245.11        261.12        82.71 o                         
  -2   7   4        523.42        503.15       103.66 o                         
  -1   7   4        502.35        458.36        62.96 o                         
   0   7   4        160.44        139.10        40.07 o                         
   1   7   4        921.42        926.53       134.07 o                         
   2   7   4        141.26        223.97        71.96 o                         
   3   7   4       1409.34       1675.00       148.00 o                         
   4   7   4         24.93         66.54        56.24 o                         
   5   7   4        801.95        828.76       239.60 o                         
   6   7   4          9.39        -24.48       164.21 o                         
   7   7   4        451.27        462.47        89.50 o                         
   8   7   4          0.16        -19.45        49.30 o                         
   9   7   4        655.65        684.23       103.50 o                         
  10   7   4         27.73       -113.86       113.86 o                         
  -7   8   4          0.12         19.17        76.96 o                         
  -6   8   4        133.65        201.75        55.99 o                         
  -5   8   4         20.69         29.88        76.27 o                         
  -4   8   4         46.02         33.59        38.15 o                         
  -3   8   4          0.36         33.57        36.12 o                         
  -2   8   4          0.09         37.81        70.65 o                         
  -1   8   4         16.15         -9.58        60.80 o                         
   0   8   4         20.24        -62.20        68.21 o                         
   1   8   4          1.06        -79.01        79.01 o                         
   2   8   4          2.47         30.40        78.92 o                         
   3   8   4          3.16         -0.96        62.98 o                         
   4   8   4          0.28        -60.80        61.85 o                         
   5   8   4         17.56         96.52        66.73 o                         
   6   8   4          3.44         42.42        66.90 o                         
 -19   1   5          0.00        -10.38       134.63 o                         
 -18   1   5        372.33        327.41        92.03 o                         
 -17   1   5         10.04         -4.74        58.73 o                         
 -16   1   5        841.56        846.04       120.43 o                         
 -15   1   5         21.84        -48.01        48.01 o                         
 -14   1   5       2284.90       2380.68       173.38 o                         
 -13   1   5        638.44        586.72        88.01 o                         
 -12   1   5       4039.71       3972.46       214.06 o                         
 -11   1   5       2122.18       1879.45       140.08 o                         
 -10   1   5       3868.29       4195.63       197.83 o                         
  -9   1   5       3719.81       3954.67       164.51 o                         
  -8   1   5        542.39        521.16        43.21 o                         
  -7   1   5       2123.62       2056.78        61.71 o                         
  -6   1   5        749.52        651.48        41.56 o                         
  -5   1   5       2337.11       2259.72       108.07 o                         
  -4   1   5       1022.94        973.79        50.41 o                         
  -3   1   5       1716.52       1664.44        63.57 o                         
  -2   1   5         22.15         14.36        17.61 o                         
  -1   1   5        101.29         99.70        24.96 o                         
   0   1   5        161.85        147.26        20.96 o                         
   1   1   5       9103.13       9487.94       223.75 o                         
   2   1   5       5273.79       5246.57        93.98 o                         
   3   1   5        602.02        527.48        34.85 o                         
   4   1   5       1002.41        958.26        44.32 o                         
   5   1   5       1172.69       1088.87        50.85 o                         
   6   1   5       2687.65       2786.84        96.14 o                         
   7   1   5       6131.65       6069.93       136.52 o                         
   8   1   5        110.84         97.34        18.78 o                         
   9   1   5       6822.17       6829.03       156.17 o                         
  10   1   5        610.01        496.55        41.12 o                         
  11   1   5       3195.55       3232.31       122.09 o                         
  12   1   5          1.73         52.56        27.69 o                         
  13   1   5       1500.15       1370.74        89.51 o                         
  14   1   5         47.01         28.60        39.44 o                         
  15   1   5        752.69        766.48        72.30 o                         
  16   1   5        132.81        102.54        48.08 o                         
  17   1   5        191.43        203.56        64.23 o                         
  18   1   5         67.68         63.09        48.52 o                         
 -19   2   5         56.84         87.88       211.68 o                         
 -18   2   5        150.70        281.26        81.25 o                         
 -17   2   5          1.24         60.11        73.55 o                         
 -16   2   5         54.32          7.55        84.28 o                         
 -15   2   5         70.38         -3.50        51.20 o                         
 -14   2   5         83.47         38.79        50.29 o                         
 -13   2   5       1061.85        860.82       154.76 o                         
 -12   2   5         60.59         79.00        61.72 o                         
 -11   2   5       1445.27       1458.84       121.64 o                         
 -10   2   5        321.55        257.48        52.89 o                         
  -9   2   5       1401.28       1435.41        69.83 o                         
  -8   2   5        659.70        589.57        37.07 o                         
  -7   2   5       1873.61       1793.28        85.67 o                         
  -6   2   5       2354.63       2203.36        91.33 o                         
  -5   2   5       7640.69       7782.61       243.00 o                         
  -4   2   5       5761.17       5417.27       166.91 o                         
  -3   2   5       6327.26       6047.05       239.74 o                         
  -2   2   5       4160.06       3953.90       125.37 o                         
  -1   2   5      10229.40       9847.96       347.19 o                         
   0   2   5      10824.04      10626.59       176.45 o                         
   1   2   5      13163.65      13603.88       242.44 o                         
   2   2   5       1830.38       1572.39       117.52 o                         
   3   2   5       2883.32       2628.98       157.85 o                         
   4   2   5        727.94        777.66        88.77 o                         
   5   2   5       4222.37       4364.62        91.51 o                         
   6   2   5        930.24        946.92        49.13 o                         
   7   2   5        830.67        872.28        54.64 o                         
   8   2   5        847.50        788.21        59.06 o                         
   9   2   5         59.50         64.39        39.68 o                         
  10   2   5        394.25        265.42        78.05 o                         
  11   2   5          0.88        -28.23        60.24 o                         
  12   2   5         41.49         -8.82        51.27 o                         
  13   2   5          0.54        -29.85        29.85 o                         
  14   2   5        498.49        439.71        55.62 o                         
  15   2   5         89.05         17.43        30.04 o                         
  16   2   5         23.11        -10.05        38.65 o                         
  17   2   5          7.69       -112.46       112.46 o                         
 -18   3   5         11.25        -27.08        69.42 o                         
 -17   3   5        136.42        161.39        71.67 o                         
 -16   3   5        152.06         24.79       102.01 o                         
 -15   3   5          0.03         71.92        83.58 o                         
 -14   3   5        109.05         64.49        56.67 o                         
 -13   3   5          5.70         -3.85       107.11 o                         
 -12   3   5        147.11         30.96        77.05 o                         
 -11   3   5        252.71        223.01        80.49 o                         
 -10   3   5       1094.90       1251.73       110.45 o                         
  -9   3   5       1257.69       1197.20       103.56 o                         
  -8   3   5        764.85        704.91        61.94 o                         
  -7   3   5       4928.19       4906.63       152.60 o                         
  -6   3   5       2495.01       2426.54       137.59 o                         
  -5   3   5       2680.94       2378.14        99.87 o                         
  -4   3   5      11034.23      11423.46       234.06 o                         
  -3   3   5       1468.03       1405.44        70.98 o                         
  -2   3   5       9349.75       9299.86       203.34 o                         
  -1   3   5       4787.82       4933.66       254.85 o                         
   0   3   5       6561.54       6786.82       141.53 o                         
   1   3   5       2407.71       2236.86        86.94 o                         
   2   3   5       7421.88       7461.49       293.48 o                         
   3   3   5       3033.74       2996.51       185.99 o                         
   4   3   5       5411.12       6122.39       275.80 o                         
   5   3   5         10.00         23.43        29.44 o                         
   6   3   5       1613.55       1744.18       158.98 o                         
   7   3   5         92.74         79.01        40.59 o                         
   8   3   5       2050.30       2122.25       183.90 o                         
   9   3   5         70.16        -30.23        47.48 o                         
  10   3   5        215.63        248.88        85.46 o                         
  11   3   5          0.15        -89.47        89.47 o                         
  12   3   5          3.13        -60.54        60.54 o                         
  13   3   5          3.22        -48.00        71.87 o                         
  14   3   5        170.97        164.73        83.63 o                         
  15   3   5        104.98         79.62        83.54 o                         
  16   3   5         15.24        133.09        54.97 o                         
  17   3   5         45.40         43.38        61.68 o                         
 -17   4   5        251.03        229.90        78.59 o                         
 -16   4   5         85.46         36.08        56.22 o                         
 -15   4   5        224.88        154.45        58.75 o                         
 -14   4   5        252.44        159.59       103.58 o                         
 -13   4   5        385.11        496.14        99.31 o                         
 -12   4   5        713.76        661.59       175.05 o                         
 -11   4   5        641.06        573.70        87.46 o                         
 -10   4   5        776.18        842.32       249.97 o                         
  -9   4   5       1204.60       1067.92        99.54 o                         
  -8   4   5        595.65        550.78        70.21 o                         
  -7   4   5        244.95        243.55        41.67 o                         
  -6   4   5       1425.81       1497.48        81.65 o                         
  -5   4   5         56.78         41.27        21.68 o                         
  -4   4   5       1450.74       1396.42        80.27 o                         
  -3   4   5        256.30        247.84        35.94 o                         
  -2   4   5       1899.65       1825.60        84.49 o                         
  -1   4   5        194.13        166.40        29.18 o                         
   0   4   5         42.43         59.03        18.96 o                         
   1   4   5        750.12        722.36        42.18 o                         
   2   4   5          8.34         13.12        27.73 o                         
   3   4   5       1954.53       1864.22       158.63 o                         
   4   4   5       1533.62       1499.74       147.83 o                         
   5   4   5         70.04        170.92        69.08 o                         
   6   4   5        575.73        517.63       104.97 o                         
   7   4   5          7.06         40.42        57.67 o                         
   8   4   5       1057.97       1026.80       144.00 o                         
   9   4   5         44.91         62.29        46.26 o                         
  10   4   5        867.14        823.92       144.08 o                         
  11   4   5         79.37         92.25        69.08 o                         
  12   4   5        281.95        172.14        77.18 o                         
  13   4   5         26.01         29.56        42.90 o                         
  14   4   5         67.12         11.76        53.49 o                         
  15   4   5        196.15        266.30       114.99 o                         
  16   4   5         62.56        105.41        91.21 o                         
 -15   5   5         52.64        -55.00        57.63 o                         
 -14   5   5         40.37         21.92        59.02 o                         
 -13   5   5        191.47        161.32        73.96 o                         
 -12   5   5         10.53         56.06        52.16 o                         
 -11   5   5        403.08        328.75        69.62 o                         
 -10   5   5        419.15        339.14        83.80 o                         
  -9   5   5        105.54         57.32        67.69 o                         
  -8   5   5         71.26         67.56        42.56 o                         
  -7   5   5       1295.96       1202.57       105.85 o                         
  -6   5   5         36.76         81.88        26.47 o                         
  -5   5   5        214.53        221.95        40.92 o                         
  -4   5   5         41.70         38.40        20.97 o                         
  -3   5   5       2101.12       2104.45       101.11 o                         
  -2   5   5          3.34        -24.86        24.86 o                         
  -1   5   5        186.19        191.15        29.81 o                         
   0   5   5        378.31        354.02        38.50 o                         
   1   5   5        903.80        900.40        97.06 o                         
   2   5   5        444.71        337.38        53.71 o                         
   3   5   5          1.31        -30.89        30.89 o                         
   4   5   5         59.22         22.49        64.99 o                         
   5   5   5         92.60         52.64        49.44 o                         
   6   5   5          2.66        -46.25        46.25 o                         
   7   5   5          1.35         -3.32        42.12 o                         
   8   5   5          2.76         42.02        38.55 o                         
   9   5   5         11.38        -53.29        53.29 o                         
  10   5   5          2.54         20.87        43.60 o                         
  11   5   5         20.16         40.44        59.45 o                         
  12   5   5         15.35        -34.27        65.07 o                         
  13   5   5          0.19        132.93        84.76 o                         
  14   5   5         22.26         90.60        86.59 o                         
 -14   6   5          0.41         -7.18        49.60 o                         
 -13   6   5        189.47        279.39        72.46 o                         
 -12   6   5         56.66        -34.43        45.48 o                         
 -11   6   5        116.78        181.87       198.49 o                         
 -10   6   5         23.30        -53.18        53.18 o                         
  -9   6   5        122.42        109.10        62.20 o                         
  -8   6   5         11.94        -50.48        50.48 o                         
  -7   6   5          0.72        -44.00        44.00 o                         
  -6   6   5          8.23         -4.37        66.08 o                         
  -5   6   5        153.58        115.61        40.79 o                         
  -4   6   5        592.27        487.34        55.04 o                         
  -3   6   5        470.15        360.89        46.82 o                         
  -2   6   5        121.06         71.18        30.52 o                         
  -1   6   5        555.56        496.30        52.98 o                         
   0   6   5         61.13         92.07        27.82 o                         
   1   6   5        675.42        553.23        74.91 o                         
   2   6   5        476.43        440.97        75.74 o                         
   3   6   5        500.05        526.85       108.50 o                         
   4   6   5        459.74        398.76        71.53 o                         
   5   6   5        637.96        598.40        91.48 o                         
   6   6   5       1003.16       1265.79       127.45 o                         
   7   6   5        382.66        393.02        79.35 o                         
   8   6   5       1117.88       1307.79       137.01 o                         
   9   6   5         51.88          3.92        45.12 o                         
  10   6   5        487.28        762.50       108.79 o                         
  11   6   5          5.91        -38.39        52.40 o                         
  12   6   5        210.56        287.91       131.45 o                         
 -11   7   5         22.68        -46.82        56.09 o                         
 -10   7   5          0.86        -50.48        50.48 o                         
  -9   7   5        130.09         81.71        43.66 o                         
  -8   7   5         34.18        -55.05        55.05 o                         
  -7   7   5        203.80        221.34        58.51 o                         
  -6   7   5         90.87         34.19        84.85 o                         
  -5   7   5         91.94         56.76        41.87 o                         
  -4   7   5        169.35        192.64        49.66 o                         
  -3   7   5         48.33         22.27        33.13 o                         
  -2   7   5         15.99         14.55        30.66 o                         
  -1   7   5        337.63        293.94        68.99 o                         
   0   7   5          8.67         77.88        52.96 o                         
   1   7   5        210.13        187.63        51.28 o                         
   2   7   5          2.12        -13.86        39.99 o                         
   3   7   5         52.41         68.41        62.63 o                         
   4   7   5         23.30         -2.21        41.28 o                         
   5   7   5        520.30        569.00        93.22 o                         
   6   7   5        121.49        124.06       113.77 o                         
   7   7   5         24.54          5.84        52.44 o                         
   8   7   5         19.79        118.13        64.54 o                         
   9   7   5        232.55        258.66        66.31 o                         
  10   7   5         22.87        -18.24        55.18 o                         
  -7   8   5          0.56         36.35        46.26 o                         
  -6   8   5        443.48        417.33        80.48 o                         
  -5   8   5        198.51        234.60        60.25 o                         
  -4   8   5        116.12        103.14        70.30 o                         
  -3   8   5          3.08         80.06        64.72 o                         
  -2   8   5        340.38        186.77        72.39 o                         
  -1   8   5        172.09        122.05        57.76 o                         
   0   8   5        153.95         41.81        53.84 o                         
   1   8   5        150.44        242.78        84.85 o                         
   2   8   5        113.14        210.64       103.49 o                         
   3   8   5         78.23        127.36        68.65 o                         
   4   8   5         32.28        -46.00        69.69 o                         
   5   8   5         18.37         34.41        58.98 o                         
 -19   0   6        427.20        468.58       156.45 o                         
 -18   0   6       1394.24       1552.53       254.98 o                         
 -17   0   6        325.08        419.19       130.32 o                         
 -16   0   6       2013.00       2728.21       305.16 o                         
 -15   0   6        772.95        870.96       175.79 o                         
 -14   0   6       2126.81       2659.65       260.38 o                         
 -13   0   6       3232.94       3418.75       294.79 o                         
 -12   0   6          9.53         85.72        75.61 o                         
 -11   0   6       1684.34       1591.99       185.38 o                         
 -10   0   6         13.93        -33.22        34.71 o                         
  -9   0   6       7874.25       8416.60       388.26 o                         
  -8   0   6        892.27        940.47       123.35 o                         
  -7   0   6       2547.95       2324.79       180.59 o                         
  -6   0   6       3114.61       3332.77       201.32 o                         
  -5   0   6      13519.39      13503.91       387.57 o                         
  -4   0   6       7646.51       8011.61       183.66 o                         
  -3   0   6      19543.95      19692.82       295.27 o                         
  -2   0   6      19359.57      19723.31       288.68 o                         
  -1   0   6      19968.73      20257.32       289.30 o                         
   0   0   6      49227.74      50703.74       501.63 o                         
   1   0   6      27090.99      27906.64       656.27 o                         
   2   0   6      10818.05      11064.02       207.72 o                         
   3   0   6      30237.84      30368.30       376.12 o                         
   4   0   6       8705.43       9090.47       197.60 o                         
   5   0   6      38012.29      39636.91       468.69 o                         
   6   0   6       8847.94       8668.00       237.91 o                         
   7   0   6      21663.34      22573.26       364.73 o                         
   8   0   6       7215.80       7314.99       206.62 o                         
   9   0   6       3467.17       3671.21       234.55 o                         
  10   0   6        535.91        457.97        70.39 o                         
  11   0   6       6446.07       6511.29       245.48 o                         
  12   0   6        434.21        433.54        61.23 o                         
  13   0   6       1341.89       1561.13       175.18 o                         
  14   0   6        543.41        421.48        68.46 o                         
  15   0   6       1031.34        953.24        99.67 o                         
  16   0   6         62.88         74.31        47.65 o                         
  17   0   6        394.85        383.91       104.62 o                         
 -19   1   6        263.44        216.39       120.17 o                         
 -18   1   6        598.85        653.36       124.79 o                         
 -17   1   6        176.27        113.39        60.54 o                         
 -16   1   6       1448.93       1571.50       158.18 o                         
 -15   1   6        352.65        406.38        79.77 o                         
 -14   1   6       2553.76       2618.49       337.04 o                         
 -13   1   6        753.38        706.45        97.69 o                         
 -12   1   6       8687.17       8984.42       324.50 o                         
 -11   1   6         95.11         56.69        49.31 o                         
 -10   1   6      10287.93      10538.49       216.29 o                         
  -9   1   6        545.84        569.43        79.06 o                         
  -8   1   6      14942.17      15825.81       359.06 o                         
  -7   1   6        404.88        358.54        38.09 o                         
  -6   1   6      12923.54      13299.72       210.55 o                         
  -5   1   6        236.33        283.12        45.13 o                         
  -4   1   6      22922.87      22961.73       274.45 o                         
  -3   1   6          7.62         -1.76        26.35 o                         
  -2   1   6      20608.32      21119.34       247.62 o                         
  -1   1   6       1321.04       1367.54        57.00 o                         
   0   1   6      13734.75      13453.22       179.13 o                         
   1   1   6       1629.79       1542.98        93.95 o                         
   2   1   6      13372.62      13582.97       158.72 o                         
   3   1   6       1156.46       1088.30        43.49 o                         
   4   1   6       8601.76       8697.67       131.84 o                         
   5   1   6       2380.05       2453.81        71.89 o                         
   6   1   6       5035.15       5225.96       127.25 o                         
   7   1   6       2536.86       2356.44        97.45 o                         
   8   1   6       2514.99       2452.06        87.54 o                         
   9   1   6       1749.83       1559.23        70.92 o                         
  10   1   6        975.83        953.84        59.89 o                         
  11   1   6       2274.42       2254.49        91.51 o                         
  12   1   6        785.31        692.67        61.76 o                         
  13   1   6        482.17        467.16        67.72 o                         
  14   1   6        235.11        257.90        63.95 o                         
  15   1   6       1170.20       1241.43        91.84 o                         
  16   1   6        273.50        208.42        69.73 o                         
  17   1   6        337.74        389.86        72.07 o                         
 -18   2   6          0.50          6.20        54.16 o                         
 -17   2   6       1089.04       1310.47       154.30 o                         
 -16   2   6        160.42         49.05        98.79 o                         
 -15   2   6       2424.32       2516.03       195.34 o                         
 -14   2   6         73.14         90.50        51.21 o                         
 -13   2   6       3542.59       3450.69       204.78 o                         
 -12   2   6        402.83        415.48        78.26 o                         
 -11   2   6       6642.09       6861.67       270.85 o                         
 -10   2   6        119.08         56.51        26.83 o                         
  -9   2   6      11885.83      12288.46       219.79 o                         
  -8   2   6       1600.95       1531.56        63.52 o                         
  -7   2   6       5954.70       5710.94       124.69 o                         
  -6   2   6       4219.12       4139.13       165.95 o                         
  -5   2   6      21687.97      22705.54       385.38 o                         
  -4   2   6       2064.74       1891.86       103.30 o                         
  -3   2   6      14342.98      14154.48       272.43 o                         
  -2   2   6       4003.06       3992.83       132.90 o                         
  -1   2   6       4782.18       4654.40       155.58 o                         
   0   2   6       2000.37       1964.88        79.70 o                         
   1   2   6       5096.45       5307.76       286.56 o                         
   2   2   6       4692.91       4807.33       217.00 o                         
   3   2   6         78.95         67.16        33.89 o                         
   4   2   6        818.57       1027.50        97.83 o                         
   5   2   6        656.32        672.61        34.31 o                         
   6   2   6        118.98        116.81        20.73 o                         
   7   2   6        332.45        381.33        64.20 o                         
   8   2   6        725.79        692.68        55.29 o                         
   9   2   6         47.31         25.32        38.42 o                         
  10   2   6        636.86        660.81        64.79 o                         
  11   2   6         21.51         27.76        22.56 o                         
  12   2   6        349.43        358.10        47.44 o                         
  13   2   6         49.49         35.85        25.40 o                         
  14   2   6        577.50        512.06        62.01 o                         
  15   2   6        408.64        533.58        83.97 o                         
  16   2   6        613.08        651.09        91.07 o                         
  17   2   6         55.07         23.78        79.88 o                         
 -18   3   6          9.93        -37.24        75.27 o                         
 -17   3   6        156.73        162.84        84.36 o                         
 -16   3   6        200.03         89.25        75.62 o                         
 -15   3   6        564.30        680.99       117.82 o                         
 -14   3   6          8.56        -17.27        55.45 o                         
 -13   3   6       1054.35       1101.60       124.87 o                         
 -12   3   6         28.64          3.61        47.96 o                         
 -11   3   6        280.64        363.72        68.66 o                         
 -10   3   6         84.34         61.38        26.28 o                         
  -9   3   6          6.51        -10.32        24.89 o                         
  -8   3   6         69.15         22.61        29.33 o                         
  -7   3   6         13.62        -22.80        39.51 o                         
  -6   3   6          0.99        -24.28        24.28 o                         
  -5   3   6        276.48        196.68        39.69 o                         
  -4   3   6        875.49        808.79        59.22 o                         
  -3   3   6          6.50         13.27        21.43 o                         
  -2   3   6       1419.32       1478.04        82.88 o                         
  -1   3   6        952.95        971.50        62.15 o                         
   0   3   6       4069.84       4240.60       114.36 o                         
   1   3   6        330.66        320.07        30.36 o                         
   2   3   6       3439.90       3404.29       201.75 o                         
   3   3   6         95.39         91.03        50.00 o                         
   4   3   6       1266.52        988.99       118.91 o                         
   5   3   6        351.91        276.58        64.55 o                         
   6   3   6       4789.49       4598.35       262.47 o                         
   7   3   6         39.73        109.59        54.88 o                         
   8   3   6       3498.54       3535.22       246.53 o                         
   9   3   6        102.04        106.10        58.28 o                         
  10   3   6       2275.76       2920.81       234.33 o                         
  11   3   6         19.50         28.31        49.65 o                         
  12   3   6        951.30        910.51       147.92 o                         
  13   3   6        339.30        455.86       119.26 o                         
  14   3   6       1026.08        956.24       157.67 o                         
  15   3   6          4.33        -24.93        63.85 o                         
  16   3   6        105.99         71.88        55.96 o                         
 -17   4   6         12.75        -12.93        65.27 o                         
 -16   4   6        152.21        153.62        66.77 o                         
 -15   4   6          8.42         38.18        60.78 o                         
 -14   4   6        282.93        292.64        67.99 o                         
 -13   4   6        113.99          6.95        95.21 o                         
 -12   4   6        292.62        208.85       124.75 o                         
 -11   4   6         64.21         40.13        39.47 o                         
 -10   4   6          2.90         -1.02        46.74 o                         
  -9   4   6        269.54        220.53        50.99 o                         
  -8   4   6         84.41         69.34        39.55 o                         
  -7   4   6        142.83         93.69        40.75 o                         
  -6   4   6         77.92         32.82        20.69 o                         
  -5   4   6         54.28         69.14        28.13 o                         
  -4   4   6          6.00          1.02        19.99 o                         
  -3   4   6         38.14        -12.72        19.01 o                         
  -2   4   6        151.27        169.08        27.92 o                         
  -1   4   6          3.64         -0.52        19.75 o                         
   0   4   6         88.65         77.71        28.62 o                         
   1   4   6       1546.12       1376.39       140.16 o                         
   2   4   6         64.20         55.49        45.82 o                         
   3   4   6       1052.01        855.10       112.64 o                         
   4   4   6        115.04        123.09        54.45 o                         
   5   4   6       1042.11        892.04       122.57 o                         
   6   4   6         76.68        132.06        65.42 o                         
   7   4   6       2305.95       2049.42       197.31 o                         
   8   4   6         90.62        202.45        74.05 o                         
   9   4   6       1518.93       1461.58       174.92 o                         
  10   4   6        577.87        465.18       106.10 o                         
  11   4   6        861.63        894.65       156.63 o                         
  12   4   6         65.35        -49.31        67.77 o                         
  13   4   6        675.78        647.16       138.25 o                         
  14   4   6         67.02        192.87        95.39 o                         
  15   4   6        306.91        306.90        84.15 o                         
 -15   5   6          2.89         38.68       115.95 o                         
 -14   5   6        242.19        255.37        80.54 o                         
 -13   5   6          0.15         -6.20        47.75 o                         
 -12   5   6        177.50        165.77        62.02 o                         
 -11   5   6         44.53         -4.62        46.78 o                         
 -10   5   6        659.63        714.75        97.31 o                         
  -9   5   6        478.10        386.31        71.78 o                         
  -8   5   6       1404.24       1487.64       120.36 o                         
  -7   5   6        716.77        696.91        70.79 o                         
  -6   5   6        777.88        759.22        73.97 o                         
  -5   5   6       2564.11       2668.93       123.99 o                         
  -4   5   6        168.26        105.08        29.03 o                         
  -3   5   6       3048.12       3046.78       123.77 o                         
  -2   5   6        334.40        312.16        58.94 o                         
  -1   5   6       2425.06       2335.14       104.19 o                         
   0   5   6        130.12        127.18        40.61 o                         
   1   5   6       2408.49       2400.02       149.90 o                         
   2   5   6         56.35         44.46        34.56 o                         
   3   5   6       2309.71       2279.95       148.08 o                         
   4   5   6         71.93         99.15        44.02 o                         
   5   5   6        768.87        777.41        89.77 o                         
   6   5   6         15.42         47.16        45.67 o                         
   7   5   6        424.96        410.57        65.14 o                         
   8   5   6          2.61        -64.12        64.12 o                         
   9   5   6        613.80        630.15       128.58 o                         
  10   5   6         46.88        129.92        53.47 o                         
  11   5   6         62.53         -0.74        47.94 o                         
  12   5   6         56.25         23.41        48.05 o                         
  13   5   6         22.47         68.84        57.22 o                         
  14   5   6         35.87        130.67        89.03 o                         
 -13   6   6         32.90         40.33        55.01 o                         
 -12   6   6          1.02        -55.57        55.57 o                         
 -11   6   6        129.10        130.70        56.87 o                         
 -10   6   6        125.09        115.19        56.88 o                         
  -9   6   6        137.96         74.43        40.27 o                         
  -8   6   6         91.45         39.61        88.33 o                         
  -7   6   6         60.64        -34.52        64.86 o                         
  -6   6   6        145.27        105.56        48.99 o                         
  -5   6   6        322.46        310.54        47.30 o                         
  -4   6   6        219.92        198.61        39.81 o                         
  -3   6   6          2.97         23.23        27.81 o                         
  -2   6   6        365.98        384.29        49.00 o                         
  -1   6   6        179.73        153.73        32.10 o                         
   0   6   6        130.78         15.90        79.14 o                         
   1   6   6        157.65         53.78        39.22 o                         
   2   6   6         78.83         73.43        39.38 o                         
   3   6   6        212.07        161.02        39.46 o                         
   4   6   6        439.62        492.41       159.07 o                         
   5   6   6        152.89        188.82        52.39 o                         
   6   6   6         82.48         48.88        46.22 o                         
   7   6   6         85.41        116.97        51.73 o                         
   8   6   6         91.75         74.15       146.04 o                         
   9   6   6         90.64         89.94        48.90 o                         
  10   6   6         47.07         75.31        57.30 o                         
  11   6   6         39.80         37.17        50.56 o                         
  12   6   6          0.17        -27.43        46.88 o                         
 -11   7   6         26.47         66.11        53.58 o                         
 -10   7   6          1.94         76.14        56.80 o                         
  -9   7   6          0.06         33.60        83.76 o                         
  -8   7   6         43.85          9.06        54.01 o                         
  -7   7   6        110.55         51.86        48.46 o                         
  -6   7   6         12.87        -51.05        51.05 o                         
  -5   7   6         37.86         60.23        62.02 o                         
  -4   7   6          0.35         80.99        40.85 o                         
  -3   7   6        349.03        359.71        55.05 o                         
  -2   7   6        157.75        155.92        73.48 o                         
  -1   7   6        115.22         64.18        79.10 o                         
   0   7   6        178.01        162.59        61.40 o                         
   1   7   6        236.39        193.78        64.28 o                         
   2   7   6        440.20        554.97        90.21 o                         
   3   7   6        109.36         73.29        49.66 o                         
   4   7   6        741.14        810.36       112.86 o                         
   5   7   6        201.32        157.97        53.34 o                         
   6   7   6        251.44        341.24        80.34 o                         
   7   7   6          5.97        114.14        75.48 o                         
   8   7   6        703.86        877.79       295.97 o                         
   9   7   6          1.64        -21.73       116.25 o                         
  -6   8   6         16.64         31.10        77.18 o                         
  -5   8   6        311.10        430.95       119.78 o                         
  -4   8   6          6.29         20.56        53.66 o                         
  -3   8   6        155.86        281.81       100.01 o                         
  -2   8   6         67.98         47.65        67.60 o                         
  -1   8   6         30.51         15.68        67.43 o                         
   0   8   6          0.25        115.60        67.43 o                         
   1   8   6         72.17         64.29        64.38 o                         
   2   8   6          1.97         -5.60        56.45 o                         
   3   8   6         50.22          1.56        54.57 o                         
   4   8   6         13.44        -37.12        50.48 o                         
 -18   1   7          1.28         70.75        70.38 o                         
 -17   1   7         27.42         58.85        68.32 o                         
 -16   1   7         34.72         -3.28        53.35 o                         
 -15   1   7         94.70         10.42        51.99 o                         
 -14   1   7        435.24        275.07       139.12 o                         
 -13   1   7       2105.53       2372.87       177.68 o                         
 -12   1   7        424.11        435.48        76.92 o                         
 -11   1   7        723.02        746.27        60.54 o                         
 -10   1   7       4595.01       4675.64       149.55 o                         
  -9   1   7        900.32        902.73        92.15 o                         
  -8   1   7      10841.28      11111.12       222.99 o                         
  -7   1   7       1266.91       1215.23        67.46 o                         
  -6   1   7      11727.58      11648.30       208.49 o                         
  -5   1   7         48.19         24.69        18.30 o                         
  -4   1   7      10337.15      10322.03       187.49 o                         
  -3   1   7         44.45         57.60        16.67 o                         
  -2   1   7      14030.10      14028.83       209.51 o                         
  -1   1   7       1079.33       1100.72        54.50 o                         
   0   1   7       7565.23       7303.74       138.69 o                         
   1   1   7        840.69        875.00        42.03 o                         
   2   1   7       1903.44       1761.62        58.97 o                         
   3   1   7       1280.09       1268.01        50.24 o                         
   4   1   7       4191.56       4217.65        96.03 o                         
   5   1   7        132.47         83.08        20.96 o                         
   6   1   7        338.39        280.32        29.08 o                         
   7   1   7         37.94         18.34        17.06 o                         
   8   1   7         65.35         36.82        18.96 o                         
   9   1   7        158.05        113.33        28.52 o                         
  10   1   7        275.26        240.64        39.19 o                         
  11   1   7         33.65        -16.94        26.76 o                         
  12   1   7        181.89        160.10        37.64 o                         
  13   1   7         68.02          2.90        29.15 o                         
  14   1   7        497.10        376.91        51.96 o                         
  15   1   7        141.25        167.62        53.42 o                         
  16   1   7         90.18          7.51        39.15 o                         
  17   1   7        255.60        440.53       102.36 o                         
 -18   2   7         99.79        127.47        78.08 o                         
 -17   2   7        272.32        386.48        95.56 o                         
 -16   2   7        441.48        475.19       100.18 o                         
 -15   2   7        463.19        292.35        80.45 o                         
 -14   2   7        392.73        405.93        85.67 o                         
 -13   2   7        859.22        920.66       222.75 o                         
 -12   2   7         20.91         25.26        81.32 o                         
 -11   2   7        609.99        559.84        58.18 o                         
 -10   2   7          2.76        -24.38        46.10 o                         
  -9   2   7       2839.30       3036.55        94.05 o                         
  -8   2   7        269.72        298.41        30.99 o                         
  -7   2   7        674.27        610.11        50.19 o                         
  -6   2   7         68.72         54.49        18.79 o                         
  -5   2   7       4810.39       4925.21       180.13 o                         
  -4   2   7       1342.58       1336.66        90.24 o                         
  -3   2   7       1316.66       1247.56        83.98 o                         
  -2   2   7       4142.94       4257.56       144.80 o                         
  -1   2   7        938.89        914.47        64.20 o                         
   0   2   7       3595.15       3305.80       111.14 o                         
   1   2   7         81.47         54.81        28.70 o                         
   2   2   7       2835.29       2746.99        79.15 o                         
   3   2   7       5777.06       5636.54       213.56 o                         
   4   2   7      11956.45      12233.02       382.86 o                         
   5   2   7       1878.58       1990.88       154.10 o                         
   6   2   7       5017.33       5004.52       117.10 o                         
   7   2   7        970.42        971.77        59.01 o                         
   8   2   7       1758.42       1711.44        85.24 o                         
   9   2   7        206.77        240.84        37.04 o                         
  10   2   7       1866.98       1873.66        90.26 o                         
  11   2   7        674.84        658.95        58.14 o                         
  12   2   7        928.16        932.86        70.83 o                         
  13   2   7         44.93         99.37        38.17 o                         
  14   2   7        193.14        213.51        62.96 o                         
  15   2   7         55.87        123.63        57.18 o                         
  16   2   7        239.51        266.05        74.35 o                         
 -17   3   7        123.87         24.21        70.56 o                         
 -16   3   7        449.32        602.19       111.73 o                         
 -15   3   7        631.34        598.71       104.47 o                         
 -14   3   7        396.28        427.43        84.98 o                         
 -13   3   7        276.65        389.01        83.81 o                         
 -12   3   7        789.54        850.77       106.07 o                         
 -11   3   7        560.03        508.64        59.66 o                         
 -10   3   7        120.26        127.34        22.83 o                         
  -9   3   7        277.06        276.57        43.01 o                         
  -8   3   7        443.17        456.02        50.27 o                         
  -7   3   7        181.86        202.92        35.71 o                         
  -6   3   7        387.18        339.01        44.12 o                         
  -5   3   7        823.46        753.64       112.68 o                         
  -4   3   7        507.82        470.35        57.62 o                         
  -3   3   7       1881.97       1629.78        98.32 o                         
  -2   3   7        155.71        190.58        34.57 o                         
  -1   3   7       2208.39       2038.51       155.24 o                         
   0   3   7        132.94         80.92        18.46 o                         
   1   3   7       7487.99       7810.73       314.13 o                         
   2   3   7        921.49        859.89       109.41 o                         
   3   3   7       3299.01       3192.17       205.94 o                         
   4   3   7       1207.03       1352.95       141.73 o                         
   5   3   7       7694.72       7824.32       341.74 o                         
   6   3   7        586.25        546.29       105.67 o                         
   7   3   7       3285.45       3513.36       237.30 o                         
   8   3   7        355.50        339.83        84.59 o                         
   9   3   7       4118.99       4288.14       285.99 o                         
  10   3   7        292.68        264.48        78.58 o                         
  11   3   7        492.51        499.16       103.40 o                         
  12   3   7       1028.44       1234.13       165.86 o                         
  13   3   7        692.85        571.72       134.33 o                         
  14   3   7         32.47         56.60        46.01 o                         
  15   3   7        244.50        267.67        69.71 o                         
  16   3   7         30.41         78.18        57.28 o                         
 -16   4   7         30.19         77.20        65.18 o                         
 -15   4   7        148.18         26.94       132.54 o                         
 -14   4   7        186.76        157.13        63.80 o                         
 -13   4   7        497.35        390.70       183.33 o                         
 -12   4   7         60.74         39.88       107.37 o                         
 -11   4   7        495.26        413.08        76.74 o                         
 -10   4   7        490.67        403.56        51.85 o                         
  -9   4   7       1244.40       1186.07       160.52 o                         
  -8   4   7         91.73         94.30        54.81 o                         
  -7   4   7       2155.90       2047.06       109.74 o                         
  -6   4   7        235.23        179.74        36.70 o                         
  -5   4   7       4198.17       4124.77       147.68 o                         
  -4   4   7        404.92        369.83        44.74 o                         
  -3   4   7       3720.05       3822.32       132.44 o                         
  -2   4   7        122.97         92.66        29.39 o                         
  -1   4   7       2934.20       3072.10       117.92 o                         
   0   4   7        182.53        180.68        33.76 o                         
   1   4   7       2621.90       2872.99       206.72 o                         
   2   4   7        197.80        224.93        60.46 o                         
   3   4   7        831.75        862.85       125.36 o                         
   4   4   7         67.57         88.94        53.14 o                         
   5   4   7         36.02        -73.87        73.87 o                         
   6   4   7         59.10         51.57        50.44 o                         
   7   4   7         28.71         -5.23        61.07 o                         
   8   4   7         50.44        -80.93        80.93 o                         
   9   4   7        250.02        178.76        80.75 o                         
  10   4   7        128.88        119.08        83.37 o                         
  11   4   7         38.24          1.83        49.83 o                         
  12   4   7          1.64        -57.49        57.67 o                         
  13   4   7         16.66         26.13        67.25 o                         
  14   4   7         77.62        200.62       112.20 o                         
 -15   5   7          1.65         -1.62        59.47 o                         
 -14   5   7         32.72         24.50       127.19 o                         
 -13   5   7         64.11         72.01        73.83 o                         
 -12   5   7        173.15        112.95        70.43 o                         
 -11   5   7         17.10         -5.37        59.67 o                         
 -10   5   7          1.34        -13.71        95.82 o                         
  -9   5   7        164.69        136.16        37.17 o                         
  -8   5   7        177.85        188.42        47.95 o                         
  -7   5   7         39.77         75.38        32.10 o                         
  -6   5   7        331.34        279.83        48.97 o                         
  -5   5   7         12.91         -1.51        28.38 o                         
  -4   5   7       1103.13       1075.16        78.53 o                         
  -3   5   7         70.46         60.91        27.13 o                         
  -2   5   7         13.66        -26.35        26.35 o                         
  -1   5   7         42.51         54.23        34.65 o                         
   0   5   7        699.33        804.45       114.12 o                         
   1   5   7         17.00         23.22        39.60 o                         
   2   5   7        293.42        252.69        85.24 o                         
   3   5   7        473.05        442.97        73.38 o                         
   4   5   7         34.85         32.37        37.46 o                         
   5   5   7          2.27        -34.69        46.26 o                         
   6   5   7          5.71        -52.97        52.97 o                         
   7   5   7         72.33         85.28        75.09 o                         
   8   5   7        118.52        161.33        57.93 o                         
   9   5   7         22.55        -54.18        54.18 o                         
  10   5   7         75.94        -26.28        59.98 o                         
  11   5   7         66.38         58.66        55.00 o                         
  12   5   7         14.65         56.61        48.70 o                         
  13   5   7          1.87          0.66        54.20 o                         
 -13   6   7          0.32         28.88        54.76 o                         
 -12   6   7        102.77         51.90       117.86 o                         
 -11   6   7        123.75         88.41        87.81 o                         
 -10   6   7         29.60         45.14        77.53 o                         
  -9   6   7        279.33        211.26        57.09 o                         
  -8   6   7         66.46         55.63        50.74 o                         
  -7   6   7        219.66         49.69        38.05 o                         
  -6   6   7         11.97        -25.95        35.17 o                         
  -5   6   7        433.72        345.61        62.54 o                         
  -4   6   7        264.22        232.48        68.87 o                         
  -3   6   7        949.22       1085.06        81.60 o                         
  -2   6   7        361.64        352.35        47.61 o                         
  -1   6   7        568.42        568.59        81.73 o                         
   0   6   7        250.48        210.46        58.20 o                         
   1   6   7        382.15        412.33        70.39 o                         
   2   6   7        343.54        243.02        76.05 o                         
   3   6   7         18.20         55.53        38.32 o                         
   4   6   7         98.30        109.82        64.94 o                         
   5   6   7          0.99          3.61        43.47 o                         
   6   6   7        396.67        278.02        60.98 o                         
   7   6   7          2.43         32.45        49.31 o                         
   8   6   7        122.26         13.21        43.08 o                         
   9   6   7        158.78        107.64        64.36 o                         
  10   6   7          8.03        -69.28        69.28 o                         
  11   6   7         70.55         -3.96        54.89 o                         
 -10   7   7          3.75        -20.43        60.88 o                         
  -9   7   7          3.90        -61.68        61.68 o                         
  -8   7   7          1.74        -46.02        46.02 o                         
  -7   7   7         81.48         28.90        36.21 o                         
  -6   7   7         10.97         55.23        47.16 o                         
  -5   7   7        110.74        115.47        38.19 o                         
  -4   7   7         18.78         88.55       104.19 o                         
  -3   7   7         19.37        -51.68        51.68 o                         
  -2   7   7         83.50        125.93        55.87 o                         
  -1   7   7          1.29         36.09        47.43 o                         
   0   7   7         16.28        -22.44       108.11 o                         
   1   7   7          0.72         -8.94        46.81 o                         
   2   7   7          3.69          1.43        46.80 o                         
   3   7   7         32.37        -51.65        56.15 o                         
   4   7   7          0.33        -26.01        83.45 o                         
   5   7   7          0.85         39.39        60.76 o                         
   6   7   7         23.68         28.65        52.32 o                         
   7   7   7          9.20         84.21        64.15 o                         
   8   7   7          1.01         -0.48        93.04 o                         
  -5   8   7        263.56        279.55       100.88 o                         
  -4   8   7        122.25        125.36        92.43 o                         
  -3   8   7          6.10         70.30        81.02 o                         
  -2   8   7         12.29        -79.71        89.03 o                         
  -1   8   7        129.41        178.81        74.90 o                         
   0   8   7         80.09         76.35        57.74 o                         
   1   8   7         20.14        -31.85        73.17 o                         
   2   8   7         51.87          7.04        53.54 o                         
   3   8   7         50.14        133.12        52.12 o                         
 -18   0   8         42.49        114.90       105.41 o                         
 -17   0   8       2111.87       2221.30       287.21 o                         
 -16   0   8          9.60         80.14        85.98 o                         
 -15   0   8       3105.59       3014.81       316.31 o                         
 -14   0   8          1.90        133.98       102.79 o                         
 -13   0   8       2543.81       2744.06       275.54 o                         
 -12   0   8         59.93        195.83       103.49 o                         
 -11   0   8       6466.15       7138.30       405.69 o                         
 -10   0   8        107.37         21.08        45.04 o                         
  -9   0   8       5239.98       5502.32       322.32 o                         
  -8   0   8         39.98        -63.94        63.94 o                         
  -7   0   8       6568.34       6548.90       316.39 o                         
  -6   0   8        385.87        207.85        63.42 o                         
  -5   0   8       5168.77       5304.01       170.95 o                         
  -4   0   8         88.52         44.61        25.49 o                         
  -3   0   8       1184.79       1094.00        74.92 o                         
  -2   0   8       7592.33       7843.73       211.29 o                         
  -1   0   8       3385.14       3413.56       129.28 o                         
   0   0   8       3080.93       2687.14       218.87 o                         
   1   0   8       1602.01       1771.01        90.95 o                         
   2   0   8      11092.92      11874.38       243.61 o                         
   3   0   8         25.40         72.75        26.37 o                         
   4   0   8      22314.68      23245.74       364.40 o                         
   5   0   8         21.12         41.16        60.54 o                         
   6   0   8      18961.25      20288.81       357.23 o                         
   7   0   8          0.54          3.39        25.95 o                         
   8   0   8       9867.37      10595.38       269.32 o                         
   9   0   8         37.53         40.02        38.02 o                         
  10   0   8       7984.40       8480.47       257.34 o                         
  11   0   8          3.53          9.47        43.69 o                         
  12   0   8       6835.92       6699.37       286.65 o                         
  13   0   8         74.25         64.61        41.75 o                         
  14   0   8       2357.50       2521.35       321.93 o                         
  15   0   8          8.70        -55.24       105.67 o                         
  16   0   8       1136.28       1221.93       172.57 o                         
 -18   1   8        361.11        272.38       145.74 o                         
 -17   1   8         81.86         88.94        91.73 o                         
 -16   1   8        889.61        896.85       132.19 o                         
 -15   1   8        120.59        160.48        72.02 o                         
 -14   1   8        909.98        881.96       115.04 o                         
 -13   1   8       1895.94       1940.68       164.76 o                         
 -12   1   8        634.06        625.26        60.51 o                         
 -11   1   8        557.92        552.03        56.53 o                         
 -10   1   8       2412.74       2439.02       112.99 o                         
  -9   1   8       2600.98       2684.45       160.73 o                         
  -8   1   8       4391.94       4490.83       138.66 o                         
  -7   1   8       4373.38       4501.15       137.22 o                         
  -6   1   8       9842.40      10454.88       206.72 o                         
  -5   1   8       9448.81       9642.22       195.47 o                         
  -4   1   8       3132.19       3183.20       108.71 o                         
  -3   1   8       8196.80       8399.38       152.07 o                         
  -2   1   8       9881.93       9942.21       184.88 o                         
  -1   1   8       6250.60       5940.25       137.29 o                         
   0   1   8        454.09        365.38        33.48 o                         
   1   1   8       3356.50       3361.95       106.71 o                         
   2   1   8      11638.43      11874.08       170.36 o                         
   3   1   8      16694.70      16456.43       204.20 o                         
   4   1   8       1253.09       1272.17        55.95 o                         
   5   1   8       8378.56       8673.67       152.14 o                         
   6   1   8        490.92        474.92        38.36 o                         
   7   1   8       3557.67       3552.85       103.54 o                         
   8   1   8         15.21         -8.19        16.91 o                         
   9   1   8       2719.33       2884.17       100.71 o                         
  10   1   8        228.08        204.19        30.33 o                         
  11   1   8       2415.16       2456.25       112.88 o                         
  12   1   8         20.73         10.58        28.02 o                         
  13   1   8       1339.69       1393.26       133.33 o                         
  14   1   8         87.94        133.75        37.89 o                         
  15   1   8        661.73        583.83        84.78 o                         
  16   1   8        102.94         88.49        54.07 o                         
 -18   2   8        180.12        110.72        87.72 o                         
 -17   2   8          2.09         31.24       164.73 o                         
 -16   2   8        358.01        289.77        89.11 o                         
 -15   2   8          6.96         41.95        57.21 o                         
 -14   2   8       1320.41       1029.51       226.93 o                         
 -13   2   8        217.86        101.44        53.32 o                         
 -12   2   8       3044.31       3070.10       137.92 o                         
 -11   2   8        227.66        234.81        44.46 o                         
 -10   2   8       2663.92       2727.43       137.07 o                         
  -9   2   8        149.94        170.49        32.40 o                         
  -8   2   8       5780.43       5858.31       163.54 o                         
  -7   2   8       1919.61       1960.50        93.53 o                         
  -6   2   8       9051.46       9259.39       203.56 o                         
  -5   2   8       2512.48       2548.48       104.04 o                         
  -4   2   8      11577.90      11656.00       222.05 o                         
  -3   2   8       1525.79       1419.41        91.87 o                         
  -2   2   8       9863.92       9780.39       230.40 o                         
  -1   2   8       7734.39       7945.86       194.92 o                         
   0   2   8       3422.80       3189.63       115.44 o                         
   1   2   8       7304.94       7191.70       161.31 o                         
   2   2   8       8520.12       8421.12       161.53 o                         
   3   2   8       1147.69       1085.34        61.68 o                         
   4   2   8        854.23        802.92       104.36 o                         
   5   2   8       2218.02       2268.60       173.88 o                         
   6   2   8       1019.76       1127.33       125.62 o                         
   7   2   8        383.40        390.27        77.70 o                         
   8   2   8        129.23        107.93        62.20 o                         
   9   2   8          1.33         28.12        30.23 o                         
  10   2   8        361.24        292.89        59.23 o                         
  11   2   8         13.56        -31.78        76.09 o                         
  12   2   8        444.51        355.92        85.28 o                         
  13   2   8         62.17         34.18        42.34 o                         
  14   2   8         70.25         56.74       111.37 o                         
  15   2   8        169.29        183.28        55.72 o                         
  16   2   8         48.12        -33.89        57.18 o                         
 -17   3   8        374.59        564.01       105.50 o                         
 -16   3   8        222.72        299.39        83.57 o                         
 -15   3   8        319.75        227.47        71.70 o                         
 -14   3   8        191.44        167.56        71.77 o                         
 -13   3   8        431.46        321.84        76.19 o                         
 -12   3   8        695.41        714.15        75.73 o                         
 -11   3   8        134.98         79.45        31.92 o                         
 -10   3   8         55.81         53.69        31.06 o                         
  -9   3   8         15.77        -23.08        23.08 o                         
  -8   3   8         74.00         79.26        43.84 o                         
  -7   3   8        104.24        137.79        36.79 o                         
  -6   3   8        413.26        325.68        52.64 o                         
  -5   3   8        699.30        739.07        80.71 o                         
  -4   3   8        463.54        335.42        50.42 o                         
  -3   3   8        569.46        543.52        60.07 o                         
  -2   3   8       1841.57       1800.59       100.38 o                         
  -1   3   8       1104.86       1083.75        72.20 o                         
   0   3   8       1882.17       1827.98        85.25 o                         
   1   3   8       1496.88       1589.29       147.57 o                         
   2   3   8       1279.66       1516.90       148.79 o                         
   3   3   8       1327.86       1376.65       141.04 o                         
   4   3   8        851.76        802.40       109.41 o                         
   5   3   8       1281.89       1187.09       136.94 o                         
   6   3   8        285.45        237.38        74.31 o                         
   7   3   8        990.84        969.57       133.02 o                         
   8   3   8       2006.17       2186.62       203.76 o                         
   9   3   8       2565.00       2985.45       241.30 o                         
  10   3   8         36.01         63.94        65.16 o                         
  11   3   8        145.11        181.37        73.87 o                         
  12   3   8          5.15         81.97        72.83 o                         
  13   3   8        731.36        862.02       110.63 o                         
  14   3   8          0.04        -25.49        62.37 o                         
  15   3   8        323.32        321.68        77.91 o                         
 -16   4   8        221.92        224.45        79.70 o                         
 -15   4   8         18.93        -24.16        63.20 o                         
 -14   4   8        329.85        373.49       100.35 o                         
 -13   4   8        112.76        -43.91        51.30 o                         
 -12   4   8        223.77        270.31        74.13 o                         
 -11   4   8         39.46         16.21        31.74 o                         
 -10   4   8         58.44         76.12        48.81 o                         
  -9   4   8        404.92        289.43        62.98 o                         
  -8   4   8        217.48        159.70        37.47 o                         
  -7   4   8        417.35        438.77        56.53 o                         
  -6   4   8        221.03        166.37        35.46 o                         
  -5   4   8        502.31        517.69        55.66 o                         
  -4   4   8          2.39        -17.88        27.09 o                         
  -3   4   8       2043.22       1949.76       112.31 o                         
  -2   4   8        145.02        142.74        33.32 o                         
  -1   4   8       1891.54       1692.04        98.57 o                         
   0   4   8        257.49        260.12        70.13 o                         
   1   4   8       2605.32       2530.37       204.28 o                         
   2   4   8        387.48        525.47        99.31 o                         
   3   4   8       1513.29       1915.01       181.72 o                         
   4   4   8        141.09         77.88        43.73 o                         
   5   4   8       1147.44       1222.81       149.83 o                         
   6   4   8        425.13        318.66        84.15 o                         
   7   4   8       1435.05       1460.71       169.96 o                         
   8   4   8        147.84         81.54        47.22 o                         
   9   4   8         38.89         14.72        52.44 o                         
  10   4   8        529.63        425.29       100.01 o                         
  11   4   8        233.30        295.40       102.88 o                         
  12   4   8        106.52         84.76        98.87 o                         
  13   4   8         30.20        168.74        91.90 o                         
  14   4   8        113.41         29.27        71.17 o                         
 -14   5   8        121.69        258.22        83.08 o                         
 -13   5   8        765.68        833.28       119.71 o                         
 -12   5   8        234.75        202.19       127.40 o                         
 -11   5   8       1401.14       1492.08       143.84 o                         
 -10   5   8        149.62        229.68        53.20 o                         
  -9   5   8       1205.03       1416.50       108.55 o                         
  -8   5   8        130.58        176.27        42.44 o                         
  -7   5   8       2690.86       2970.20       151.37 o                         
  -6   5   8         54.43         43.99        37.53 o                         
  -5   5   8       1570.39       1605.37       101.74 o                         
  -4   5   8        104.15         93.81        29.12 o                         
  -3   5   8        894.03        999.35        75.54 o                         
  -2   5   8          8.04          2.78        22.61 o                         
  -1   5   8        495.66        500.39        73.56 o                         
   0   5   8         21.21        -14.87        34.20 o                         
   1   5   8         84.60         39.76        32.14 o                         
   2   5   8          6.63        -46.95        46.95 o                         
   3   5   8         93.97         10.11        55.58 o                         
   4   5   8        114.60        189.30        61.15 o                         
   5   5   8         48.30         -9.06        54.62 o                         
   6   5   8          1.02        -75.35        75.35 o                         
   7   5   8        276.10        105.93        76.83 o                         
   8   5   8          9.49          2.79        68.82 o                         
   9   5   8         11.46         62.90        69.17 o                         
  10   5   8          0.47        -59.85        84.41 o                         
  11   5   8        260.10        270.22       101.31 o                         
  12   5   8         97.36         22.65        82.32 o                         
 -12   6   8        205.97        253.40        82.33 o                         
 -11   6   8          0.60        -30.82        53.25 o                         
 -10   6   8        283.00        356.31       159.77 o                         
  -9   6   8          0.54          2.82        50.05 o                         
  -8   6   8        617.38        638.09        86.55 o                         
  -7   6   8        194.55        154.41        64.07 o                         
  -6   6   8        394.80        250.02        82.45 o                         
  -5   6   8         81.73         31.49        36.25 o                         
  -4   6   8         11.03         45.90        43.38 o                         
  -3   6   8         71.17        -36.44        47.79 o                         
  -2   6   8        553.41        591.80        83.90 o                         
  -1   6   8          2.97        -23.59        44.82 o                         
   0   6   8        182.37         99.84        46.88 o                         
   1   6   8         88.57        155.92        56.76 o                         
   2   6   8         96.99        -54.30        54.30 o                         
   3   6   8         22.74         62.37        80.14 o                         
   4   6   8         35.97         -2.91        48.31 o                         
   5   6   8          1.23        -62.72        62.72 o                         
   6   6   8         58.93         38.86       114.12 o                         
   7   6   8         25.57        -59.53        60.64 o                         
   8   6   8         59.23        -18.14        58.24 o                         
   9   6   8         21.07        -73.36        73.36 o                         
  10   6   8          0.09        -39.58        81.45 o                         
  -9   7   8          5.17         -6.03       102.71 o                         
  -8   7   8         14.55         13.25        43.87 o                         
  -7   7   8         37.14         12.04        36.43 o                         
  -6   7   8         17.67        -33.22        33.40 o                         
  -5   7   8          1.57        -18.92        82.23 o                         
  -4   7   8         52.04        161.45        57.35 o                         
  -3   7   8          8.40         31.96        72.13 o                         
  -2   7   8        140.21        210.97        82.15 o                         
  -1   7   8         23.65        -10.72        70.08 o                         
   0   7   8         78.68        -14.98        50.94 o                         
   1   7   8         28.19         52.59        51.32 o                         
   2   7   8        269.34        223.76        65.79 o                         
   3   7   8        200.75        187.82        70.17 o                         
   4   7   8        106.39        122.48        66.10 o                         
   5   7   8        142.93        273.41        70.73 o                         
   6   7   8         73.83        146.59        78.44 o                         
   7   7   8        185.50        294.06        83.49 o                         
  -2   8   8         93.72        196.66        74.60 o                         
  -1   8   8        143.90        125.37        99.05 o                         
   0   8   8        102.58        121.17        84.24 o                         
 -18   1   9          7.15         46.76        85.82 o                         
 -17   1   9        186.09        216.95       146.61 o                         
 -16   1   9          1.55         61.52        63.51 o                         
 -15   1   9        193.50        126.33        71.80 o                         
 -14   1   9         30.03         -2.13        63.34 o                         
 -13   1   9        397.83        464.74        89.23 o                         
 -12   1   9        202.45        124.40        36.04 o                         
 -11   1   9         66.72         20.20        25.82 o                         
 -10   1   9        281.24        268.20        63.45 o                         
  -9   1   9        311.74        318.70        63.29 o                         
  -8   1   9        107.96         85.03        29.42 o                         
  -7   1   9       1727.32       1725.24        90.56 o                         
  -6   1   9        157.50        150.96        30.33 o                         
  -5   1   9       1282.53       1138.97        76.61 o                         
  -4   1   9        782.05        804.38        58.25 o                         
  -3   1   9       6635.11       6766.99       164.17 o                         
  -2   1   9       1184.36       1145.81        65.09 o                         
  -1   1   9       3128.03       3004.98       103.62 o                         
   0   1   9       2295.38       2370.62        97.10 o                         
   1   1   9       1318.87       1242.23        58.98 o                         
   2   1   9       6608.88       6649.55       133.86 o                         
   3   1   9       5487.50       5610.89       128.95 o                         
   4   1   9       1521.39       1458.94        62.81 o                         
   5   1   9       1157.20       1141.67        57.41 o                         
   6   1   9       1527.90       1446.29        66.03 o                         
   7   1   9       1554.43       1534.12        69.93 o                         
   8   1   9       2884.17       2882.64        99.70 o                         
   9   1   9          3.09        -10.45        26.44 o                         
  10   1   9       1153.47       1200.88        70.20 o                         
  11   1   9        198.43        170.47        35.33 o                         
  12   1   9        145.91        189.76        40.22 o                         
  13   1   9          4.70        -22.68        30.20 o                         
  14   1   9         84.56         48.35        53.14 o                         
  15   1   9          0.06          9.89        47.80 o                         
 -17   2   9        138.51         57.23        66.84 o                         
 -16   2   9          2.12        -73.78        73.78 o                         
 -15   2   9        668.84        897.52       118.58 o                         
 -14   2   9         80.61        -15.14        60.41 o                         
 -13   2   9        333.40        311.96        52.91 o                         
 -12   2   9        153.05        137.32        40.64 o                         
 -11   2   9       1521.27       1535.80       101.31 o                         
 -10   2   9        138.19         81.34        31.76 o                         
  -9   2   9       2484.11       2646.83       115.26 o                         
  -8   2   9          7.54         44.69        25.11 o                         
  -7   2   9       3302.04       3387.29       130.57 o                         
  -6   2   9          4.56         26.69        29.97 o                         
  -5   2   9       2522.47       2565.85       109.22 o                         
  -4   2   9        363.07        315.52        49.44 o                         
  -3   2   9       2443.33       2563.03       104.33 o                         
  -2   2   9         47.86         32.55        20.11 o                         
  -1   2   9       4914.58       4940.85       137.93 o                         
   0   2   9         78.83         65.89        26.44 o                         
   1   2   9       1723.43       1610.20        72.47 o                         
   2   2   9        429.92        389.00        34.57 o                         
   3   2   9         42.55         24.02        24.83 o                         
   4   2   9        851.38        807.62        82.52 o                         
   5   2   9         16.40          9.80        36.44 o                         
   6   2   9        634.86        755.16        82.10 o                         
   7   2   9        129.23         69.88        98.66 o                         
   8   2   9       1077.50        904.89        90.54 o                         
   9   2   9        167.69         94.09       112.16 o                         
  10   2   9        824.26        826.01        94.20 o                         
  11   2   9         65.29         80.57        48.94 o                         
  12   2   9        835.12        911.39       101.69 o                         
  13   2   9          1.34         74.28        51.42 o                         
  14   2   9        203.13        219.35        66.27 o                         
  15   2   9          3.36         68.62        59.63 o                         
 -17   3   9          5.48         26.30        64.67 o                         
 -16   3   9        246.44        174.14        79.33 o                         
 -15   3   9        109.68         88.14        62.75 o                         
 -14   3   9        360.02        249.12        75.33 o                         
 -13   3   9         14.94        -51.19        51.19 o                         
 -12   3   9       1186.54       1222.89        98.41 o                         
 -11   3   9         71.80         27.06        48.35 o                         
 -10   3   9       1939.81       1991.05        92.35 o                         
  -9   3   9         59.95         24.14        30.67 o                         
  -8   3   9       2862.28       2835.09       107.62 o                         
  -7   3   9         85.62         54.20        27.68 o                         
  -6   3   9       3802.83       3955.30       187.65 o                         
  -5   3   9        515.33        587.33        72.25 o                         
  -4   3   9        687.13        696.35        76.47 o                         
  -3   3   9        173.45        122.71        33.16 o                         
  -2   3   9       1595.50       1546.20        99.79 o                         
  -1   3   9        124.80         85.91        39.33 o                         
   0   3   9       1277.96       1107.98        71.66 o                         
   1   3   9         27.21        -53.05        55.93 o                         
   2   3   9        201.60        109.59        44.78 o                         
   3   3   9         17.43        -11.06        35.37 o                         
   4   3   9          0.56         12.63        38.42 o                         
   5   3   9        222.45         86.42        48.26 o                         
   6   3   9        165.33         93.47        56.71 o                         
   7   3   9       1143.93       1126.20       144.87 o                         
   8   3   9          6.03        -70.04        70.04 o                         
   9   3   9         99.73         41.73        49.83 o                         
  10   3   9         98.61          0.87        56.36 o                         
  11   3   9        794.05        785.36        96.02 o                         
  12   3   9        207.41        136.20        56.45 o                         
  13   3   9        430.25        502.49        92.05 o                         
  14   3   9          3.94        -30.26        55.69 o                         
 -15   4   9         38.75        170.75       142.69 o                         
 -14   4   9         14.35         88.62       122.74 o                         
 -13   4   9         80.22         35.29        49.34 o                         
 -12   4   9        169.28         91.84        42.64 o                         
 -11   4   9         16.34          1.23        36.88 o                         
 -10   4   9         12.75        -26.02        51.26 o                         
  -9   4   9         43.56        -13.40        46.98 o                         
  -8   4   9        463.93        422.24        59.31 o                         
  -7   4   9         47.71         47.65        28.44 o                         
  -6   4   9        158.79        107.84        44.85 o                         
  -5   4   9        420.89        328.85        49.63 o                         
  -4   4   9       2020.44       2060.20       126.88 o                         
  -3   4   9         10.13        -17.58        31.00 o                         
  -2   4   9       1163.44       1068.33        80.77 o                         
  -1   4   9        457.00        390.44        85.20 o                         
   0   4   9       1852.54       1900.89       189.82 o                         
   1   4   9        448.11        457.52        97.92 o                         
   2   4   9       1556.77       1767.52       177.88 o                         
   3   4   9        599.08        633.22       113.16 o                         
   4   4   9        925.50        785.32       118.30 o                         
   5   4   9        440.05        590.97       122.92 o                         
   6   4   9        427.61        378.24        84.85 o                         
   7   4   9        441.78        305.16        89.47 o                         
   8   4   9          3.14        -60.54        74.22 o                         
   9   4   9         99.21        158.20        69.60 o                         
  10   4   9          8.00        -27.35        66.55 o                         
  11   4   9         34.66         50.44        61.41 o                         
  12   4   9         99.97         49.83        63.07 o                         
  13   4   9          0.43        -97.22        97.22 o                         
 -14   5   9         61.56        133.47        66.68 o                         
 -13   5   9         39.48        222.93        66.34 o                         
 -12   5   9         51.98         66.71        49.92 o                         
 -11   5   9        117.70        184.96        53.94 o                         
 -10   5   9        144.72        113.37        42.25 o                         
  -9   5   9          2.82          9.47        69.89 o                         
  -8   5   9         21.80         75.39        41.19 o                         
  -7   5   9        373.40        284.13        49.10 o                         
  -6   5   9        348.34        340.87        56.73 o                         
  -5   5   9        206.49        192.32        39.89 o                         
  -4   5   9        251.49        282.93        49.15 o                         
  -3   5   9        451.39        337.89        48.10 o                         
  -2   5   9        197.15        168.36        49.88 o                         
  -1   5   9        131.25         80.24        42.21 o                         
   0   5   9          6.10          4.70        53.84 o                         
   1   5   9        532.85        379.20        93.39 o                         
   2   5   9         99.73        294.96        93.04 o                         
   3   5   9        232.35        145.39        59.59 o                         
   4   5   9          5.87         44.60        70.65 o                         
   5   5   9         91.65         65.07        46.34 o                         
   6   5   9          0.08        -78.40        78.40 o                         
   7   5   9         24.02        -16.73        61.24 o                         
   8   5   9          0.92         41.47        70.13 o                         
   9   5   9          2.59        -21.17        65.16 o                         
  10   5   9          0.69        -48.78        67.08 o                         
  11   5   9          1.31         -1.13        73.61 o                         
 -12   6   9        104.32        155.35       147.66 o                         
 -11   6   9         34.98         52.28        66.60 o                         
 -10   6   9          0.31        119.28        70.28 o                         
  -9   6   9         20.19         28.35        38.05 o                         
  -8   6   9         48.04         86.41        56.65 o                         
  -7   6   9         25.29         80.62        46.70 o                         
  -6   6   9        173.38        129.85        41.56 o                         
  -5   6   9         85.84         84.22        35.90 o                         
  -4   6   9          3.78        -15.25       119.34 o                         
  -3   6   9          5.42        112.31        48.02 o                         
  -2   6   9        303.52        323.61        80.10 o                         
  -1   6   9        298.49        382.31        99.70 o                         
   0   6   9        299.45        391.50        80.25 o                         
   1   6   9        664.06        718.24        96.95 o                         
   2   6   9        190.60        136.65       120.83 o                         
   3   6   9        610.56        750.15       104.24 o                         
   4   6   9          5.79         19.58        58.67 o                         
   5   6   9        631.94        632.04       106.58 o                         
   6   6   9         53.38         57.39        44.92 o                         
   7   6   9        353.55        392.48        82.80 o                         
   8   6   9          1.07        -37.89        59.05 o                         
   9   6   9        306.71        226.21       123.18 o                         
  -8   7   9        109.94        129.10        82.41 o                         
  -7   7   9         25.95         67.78        60.58 o                         
  -6   7   9        116.01        118.84        86.76 o                         
  -5   7   9        136.63         88.56        45.13 o                         
  -4   7   9         38.20        -11.79        53.55 o                         
  -3   7   9         20.35         56.63        52.42 o                         
  -2   7   9         95.77         26.41        54.35 o                         
  -1   7   9          0.24         17.16       136.46 o                         
   0   7   9         64.99         42.04        48.77 o                         
   1   7   9         17.26         51.02        62.59 o                         
   2   7   9        240.12        289.51        74.91 o                         
   3   7   9          1.47        -68.92        90.03 o                         
   4   7   9         10.34         45.93        62.33 o                         
   5   7   9          1.02        -24.47        65.26 o                         
   6   7   9        130.28        171.88        84.39 o                         
 -17   0  10        250.42        125.01        83.63 o                         
 -16   0  10        723.92        890.21       194.52 o                         
 -15   0  10          1.89        140.69        81.45 o                         
 -14   0  10        318.05        294.53       127.53 o                         
 -13   0  10         73.21        -10.63        98.70 o                         
 -12   0  10         16.01         13.15        64.55 o                         
 -11   0  10        970.39        975.32       166.73 o                         
 -10   0  10        938.46       1045.27       161.94 o                         
  -9   0  10        350.53        223.27        76.40 o                         
  -8   0  10        632.03        613.62       123.70 o                         
  -7   0  10       1071.40       1198.41       150.53 o                         
  -6   0  10        210.75        206.02        62.37 o                         
  -5   0  10       1931.80       1802.82       111.11 o                         
  -4   0  10          0.38          0.93        26.70 o                         
  -3   0  10       2995.74       2728.82       134.99 o                         
  -2   0  10         28.43         -4.79        27.27 o                         
  -1   0  10       3312.59       3192.68       142.25 o                         
   0   0  10         97.31         52.94        24.78 o                         
   1   0  10       1854.62       1713.29       102.20 o                         
   2   0  10        105.08         38.35        26.22 o                         
   3   0  10         14.31         14.96        25.04 o                         
   4   0  10        166.97        149.57        74.18 o                         
   5   0  10        151.87        127.15        36.24 o                         
   6   0  10        557.09        559.68        83.89 o                         
   7   0  10        988.81       1052.95        97.87 o                         
   8   0  10         69.72         60.68        35.47 o                         
   9   0  10         40.75          1.05        28.41 o                         
  10   0  10        266.03        260.48        57.10 o                         
  11   0  10       1205.22       1226.57       108.90 o                         
  12   0  10         17.84        -39.75        39.75 o                         
  13   0  10        649.81        701.26        91.47 o                         
  14   0  10         10.09         18.75        51.18 o                         
  15   0  10        319.35        314.48       112.99 o                         
 -17   1  10          2.41         -0.68       162.25 o                         
 -16   1  10        256.39         97.77       129.19 o                         
 -15   1  10         48.75         -6.09        77.01 o                         
 -14   1  10          3.43        -24.54        50.20 o                         
 -13   1  10         61.63         41.98        64.12 o                         
 -12   1  10        118.45        144.98        39.51 o                         
 -11   1  10         22.64         10.74        45.67 o                         
 -10   1  10        282.50        336.08        78.53 o                         
  -9   1  10         13.58        -46.37        46.37 o                         
  -8   1  10        466.31        443.40        52.07 o                         
  -7   1  10        233.61        177.34        39.70 o                         
  -6   1  10         71.77         25.55        22.76 o                         
  -5   1  10          1.54          8.98        20.59 o                         
  -4   1  10         99.78         92.65        23.64 o                         
  -3   1  10         88.99        110.34        26.37 o                         
  -2   1  10        580.35        543.01        62.06 o                         
  -1   1  10       1374.42       1403.22        74.92 o                         
   0   1  10         22.95         10.89        19.39 o                         
   1   1  10       1808.36       1849.79        75.19 o                         
   2   1  10        129.48        119.26        23.10 o                         
   3   1  10        487.98        570.55        42.83 o                         
   4   1  10        120.70         95.94        21.27 o                         
   5   1  10         32.47          7.96        15.07 o                         
   6   1  10        820.35        743.56        50.92 o                         
   7   1  10       2725.70       2629.80        95.58 o                         
   8   1  10        231.60        219.51        30.69 o                         
   9   1  10        292.31        281.19        41.13 o                         
  10   1  10        416.54        291.45        37.14 o                         
  11   1  10         23.16         -4.01        28.61 o                         
  12   1  10        139.34        110.93        44.53 o                         
  13   1  10         46.74         -7.85        46.29 o                         
  14   1  10        146.02        125.33       149.31 o                         
  15   1  10         27.70        -14.63        43.52 o                         
 -17   2  10        138.21        158.91        73.82 o                         
 -16   2  10          0.75         14.92        84.02 o                         
 -15   2  10        294.33        161.91        68.40 o                         
 -14   2  10         78.46         32.50       111.77 o                         
 -13   2  10        791.65        651.77        74.91 o                         
 -12   2  10         22.07        -36.92        36.92 o                         
 -11   2  10       1230.09       1096.02        90.91 o                         
 -10   2  10         15.72         35.44        26.93 o                         
  -9   2  10       2012.55       2005.27       107.79 o                         
  -8   2  10         78.11         17.09        37.76 o                         
  -7   2  10       1292.84       1246.46        84.02 o                         
  -6   2  10          0.63          2.35        24.46 o                         
  -5   2  10       8770.32       8727.10       213.09 o                         
  -4   2  10        241.77        251.23        34.96 o                         
  -3   2  10       2572.58       2503.63       109.40 o                         
  -2   2  10        269.91        224.61        31.75 o                         
  -1   2  10       4199.34       4150.84       140.01 o                         
   0   2  10       2389.14       2614.34       100.95 o                         
   1   2  10       2979.80       3057.97       106.56 o                         
   2   2  10       1647.18       1549.67        71.87 o                         
   3   2  10       1154.19       1381.06       278.06 o                         
   4   2  10       1848.98       1705.59       146.83 o                         
   5   2  10       1012.22       1092.54        96.94 o                         
   6   2  10        740.28        699.91        80.06 o                         
   7   2  10        162.77        142.10        46.94 o                         
   8   2  10        315.60        191.18        44.52 o                         
   9   2  10        114.40         92.12        72.13 o                         
  10   2  10        107.30         42.82        41.70 o                         
  11   2  10          3.66         43.19        45.86 o                         
  12   2  10         53.33        -10.80        40.77 o                         
  13   2  10        163.61         84.42       178.19 o                         
  14   2  10         22.55         31.68        47.21 o                         
 -16   3  10        501.61        789.50       123.60 o                         
 -15   3  10        493.45        596.03       112.21 o                         
 -14   3  10        443.06        475.74        97.86 o                         
 -13   3  10        803.93        819.84        86.11 o                         
 -12   3  10        851.03        938.23        94.01 o                         
 -11   3  10        927.43       1022.57        91.47 o                         
 -10   3  10        344.57        360.81        44.22 o                         
  -9   3  10        918.45        997.18        75.78 o                         
  -8   3  10        319.84        283.98        42.20 o                         
  -7   3  10        474.41        435.54        50.06 o                         
  -6   3  10        973.50       1008.04        75.65 o                         
  -5   3  10          3.04        -12.16        21.77 o                         
  -4   3  10        757.11        779.18       109.85 o                         
  -3   3  10         13.00        -19.19        28.23 o                         
  -2   3  10       1655.94       1621.39       129.19 o                         
  -1   3  10         28.14         40.56        37.59 o                         
   0   3  10       2082.10       1937.04        98.80 o                         
   1   3  10        165.27         51.57        43.82 o                         
   2   3  10       2278.77       2426.19       198.27 o                         
   3   3  10        672.11        717.46       116.21 o                         
   4   3  10       1467.96       1381.26       155.58 o                         
   5   3  10        434.77        441.23        83.80 o                         
   6   3  10       2340.84       2816.28       232.07 o                         
   7   3  10        220.40        298.45        87.11 o                         
   8   3  10        928.39       1294.41       160.72 o                         
   9   3  10        442.32        399.83        74.09 o                         
  10   3  10       1265.57       1489.09       134.73 o                         
  11   3  10        189.68        212.56        57.57 o                         
  12   3  10        732.28        928.97       113.73 o                         
  13   3  10         21.51         85.22        61.15 o                         
 -15   4  10        306.23        372.99       108.22 o                         
 -14   4  10        591.77        779.53       118.76 o                         
 -13   4  10        515.74        619.63        83.10 o                         
 -12   4  10        621.92        620.94        79.17 o                         
 -11   4  10        997.67       1083.16        98.31 o                         
 -10   4  10        620.16        652.53        70.47 o                         
  -9   4  10        561.79        673.10        62.75 o                         
  -8   4  10        770.25        734.12        83.71 o                         
  -7   4  10        419.07        384.90        87.46 o                         
  -6   4  10          2.73        -39.24        39.24 o                         
  -5   4  10       2944.16       2780.02       159.24 o                         
  -4   4  10        860.75        874.81        95.74 o                         
  -3   4  10       1121.12        989.45        86.59 o                         
  -2   4  10        554.45        358.05        51.21 o                         
  -1   4  10       1314.24       1490.16       162.81 o                         
   0   4  10         19.37         -2.18        44.78 o                         
   1   4  10       2207.78       2260.32       208.98 o                         
   2   4  10        635.35        521.46       101.40 o                         
   3   4  10       1953.94       2359.46       217.26 o                         
   4   4  10        487.80        471.46        93.73 o                         
   5   4  10       1744.65       1663.86       181.02 o                         
   6   4  10        373.75        360.30        96.00 o                         
   7   4  10       1024.20       1434.23       180.50 o                         
   8   4  10        847.99        622.42       130.15 o                         
   9   4  10       1328.65       1473.87       193.39 o                         
  10   4  10        221.61        160.11        75.70 o                         
  11   4  10        582.32        483.91       114.03 o                         
  12   4  10        203.34        193.91        77.88 o                         
 -13   5  10          0.44        -71.20        71.20 o                         
 -12   5  10        702.64        607.49        97.64 o                         
 -11   5  10         17.67         20.13        39.36 o                         
 -10   5  10       1281.27       1382.88       181.66 o                         
  -9   5  10         28.82        -19.37        46.90 o                         
  -8   5  10       2378.57       2440.61       142.88 o                         
  -7   5  10          1.95        -19.24        35.46 o                         
  -6   5  10       3548.78       3713.92       214.68 o                         
  -5   5  10        207.61        192.45        44.80 o                         
  -4   5  10       2626.24       2733.23       132.77 o                         
  -3   5  10        537.37        713.60       100.94 o                         
  -2   5  10       3572.98       4128.52       223.13 o                         
  -1   5  10         61.13        152.10        76.75 o                         
   0   5  10       2698.25       2930.05       250.71 o                         
   1   5  10         21.92          8.45        63.24 o                         
   2   5  10       1573.98       1828.76       201.41 o                         
   3   5  10        150.57        239.21        86.59 o                         
   4   5  10       1228.37       1379.43       182.59 o                         
   5   5  10         18.20        -90.42        90.42 o                         
   6   5  10        625.84        522.94       125.01 o                         
   7   5  10          0.16         22.30        57.06 o                         
   8   5  10        163.82        -61.15        85.63 o                         
   9   5  10          6.15         -1.05        59.76 o                         
  10   5  10        205.20        296.53       106.45 o                         
  11   5  10         34.55        -20.47        64.29 o                         
 -11   6  10        400.83        317.93        82.04 o                         
 -10   6  10         70.48         42.29        44.24 o                         
  -9   6  10        333.75        336.36        62.87 o                         
  -8   6  10          3.94         48.21        54.05 o                         
  -7   6  10        363.40        387.46        67.77 o                         
  -6   6  10         24.60         83.80        48.17 o                         
  -5   6  10        944.61       1102.84       128.73 o                         
  -4   6  10        110.53        251.93        70.07 o                         
  -3   6  10        442.15        460.41        91.90 o                         
  -2   6  10          1.75         97.37        64.86 o                         
  -1   6  10        793.76        974.11       118.75 o                         
   0   6  10          8.86          2.73       114.42 o                         
   1   6  10        344.52        204.21        67.11 o                         
   2   6  10         12.12        -22.03        60.85 o                         
   3   6  10        665.26        554.18        91.62 o                         
   4   6  10          1.56         -7.78        66.82 o                         
   5   6  10        286.57        256.13        91.90 o                         
   6   6  10         17.16         59.95        67.56 o                         
   7   6  10        231.00        190.47        97.35 o                         
   8   6  10         17.22        -79.37        79.37 o                         
  -7   7  10         35.33         48.27        99.13 o                         
  -6   7  10          0.33         -9.34        74.70 o                         
  -5   7  10         10.98        -16.06        50.29 o                         
  -4   7  10          8.47        -47.71        58.25 o                         
  -3   7  10          5.78         -6.11       130.54 o                         
  -2   7  10          0.42         -0.29        57.82 o                         
  -1   7  10         74.52        110.29        57.52 o                         
   0   7  10         27.87        -54.41        61.85 o                         
   1   7  10         51.21         52.33        52.16 o                         
   2   7  10         18.00        -58.39        64.24 o                         
   3   7  10         64.77        167.88        68.07 o                         
   4   7  10         49.08         14.61        85.28 o                         
 -17   1  11         76.43         38.18       109.94 o                         
 -16   1  11         78.77        137.95        87.46 o                         
 -15   1  11        131.92         -1.76        58.44 o                         
 -14   1  11        402.28        152.47       142.91 o                         
 -13   1  11        844.44        939.77       245.88 o                         
 -12   1  11       1295.62       1410.66       146.36 o                         
 -11   1  11        542.48        616.53       107.02 o                         
 -10   1  11        153.65        156.51        53.41 o                         
  -9   1  11       2350.68       2383.78       168.20 o                         
  -8   1  11        126.51        102.10        28.80 o                         
  -7   1  11       2442.51       2342.94       115.00 o                         
  -6   1  11         24.99         -5.05        24.37 o                         
  -5   1  11        959.44        933.75        71.76 o                         
  -4   1  11        134.48        155.96        32.95 o                         
  -3   1  11        615.47        606.89        54.76 o                         
  -2   1  11        129.51        164.06        30.93 o                         
  -1   1  11         16.36         37.34        19.95 o                         
   0   1  11         46.70         31.66        22.10 o                         
   1   1  11          0.31        -10.82        15.48 o                         
   2   1  11          4.15         12.98        19.79 o                         
   3   1  11        383.29        429.77        40.86 o                         
   4   1  11          2.89         -8.68        21.59 o                         
   5   1  11        235.13        202.41        26.92 o                         
   6   1  11          0.86        -19.02        19.02 o                         
   7   1  11        773.55        823.06        56.59 o                         
   8   1  11          8.35         39.96        25.66 o                         
   9   1  11        932.53        878.96        63.08 o                         
  10   1  11          9.63         19.93        33.70 o                         
  11   1  11        365.41        355.60       134.07 o                         
  12   1  11        116.23         59.77        97.96 o                         
  13   1  11        289.52        323.64        70.36 o                         
  14   1  11         59.00        135.13        57.29 o                         
 -16   2  11         29.45        179.36        79.22 o                         
 -15   2  11          8.52        -70.44        70.44 o                         
 -14   2  11         58.16         23.37       127.23 o                         
 -13   2  11        108.04         87.20        39.30 o                         
 -12   2  11         90.43         82.77        41.63 o                         
 -11   2  11        328.68        225.19        59.58 o                         
 -10   2  11         30.29         40.67        34.56 o                         
  -9   2  11        647.65        615.30        70.04 o                         
  -8   2  11        597.14        590.84        63.08 o                         
  -7   2  11        229.99        181.87        38.20 o                         
  -6   2  11        437.76        341.51        47.33 o                         
  -5   2  11       2449.13       2917.41       126.22 o                         
  -4   2  11        181.39        120.67        37.70 o                         
  -3   2  11       2836.84       2907.28       122.67 o                         
  -2   2  11         24.23         46.59        24.17 o                         
  -1   2  11       2808.71       2919.47       115.94 o                         
   0   2  11          3.41        -17.49        23.88 o                         
   1   2  11       3433.65       3408.80       117.79 o                         
   2   2  11        502.88        410.64        52.55 o                         
   3   2  11        716.32        696.81        79.09 o                         
   4   2  11        160.00        191.73        44.93 o                         
   5   2  11       3956.61       4110.85       195.83 o                         
   6   2  11         54.90         43.71        36.16 o                         
   7   2  11        120.56        135.11       106.89 o                         
   8   2  11        272.79        253.37        57.84 o                         
   9   2  11        186.13        160.16        52.39 o                         
  10   2  11         90.78         47.53        36.10 o                         
  11   2  11         25.85        -41.23        41.23 o                         
  12   2  11          8.86         30.45        39.69 o                         
  13   2  11        133.63        204.64        90.86 o                         
 -15   3  11         22.70          2.33        95.65 o                         
 -14   3  11          2.70        166.04        95.17 o                         
 -13   3  11         16.10        -27.45        72.29 o                         
 -12   3  11          3.17        -26.78        39.84 o                         
 -11   3  11          0.03         -6.57        34.27 o                         
 -10   3  11         87.15         74.57        26.86 o                         
  -9   3  11         23.00          6.10        26.28 o                         
  -8   3  11        167.60        212.10        42.50 o                         
  -7   3  11        105.22         78.61        43.97 o                         
  -6   3  11        664.71        621.34        62.93 o                         
  -5   3  11          9.56         28.04        34.35 o                         
  -4   3  11       3568.63       3640.92       185.65 o                         
  -3   3  11          1.30         18.74        28.33 o                         
  -2   3  11       1819.93       1764.48        96.61 o                         
  -1   3  11        147.16         84.59        29.84 o                         
   0   3  11       1725.21       1991.93       186.86 o                         
   1   3  11         31.41        -52.01        52.01 o                         
   2   3  11       1603.42       1858.12       183.81 o                         
   3   3  11         13.57        -12.72        44.17 o                         
   4   3  11       2223.00       2275.65       203.06 o                         
   5   3  11         10.98          1.47        39.21 o                         
   6   3  11        655.25        689.48        88.36 o                         
   7   3  11          0.88         -8.95        48.87 o                         
   8   3  11        224.94        199.57        64.03 o                         
   9   3  11          1.14        -13.53        40.57 o                         
  10   3  11        163.68         65.90        40.97 o                         
  11   3  11          7.93          8.98        46.27 o                         
  12   3  11          2.36          8.76        68.12 o                         
 -14   4  11        167.30         96.36        86.46 o                         
 -13   4  11         21.56         45.23        48.58 o                         
 -12   4  11        190.43        210.80        52.89 o                         
 -11   4  11         11.67         11.71        48.34 o                         
 -10   4  11        220.61        270.21        42.64 o                         
  -9   4  11          2.94        -30.59        31.09 o                         
  -8   4  11        448.10        442.03        73.15 o                         
  -7   4  11         52.98         54.25        37.91 o                         
  -6   4  11        251.87        253.95        88.90 o                         
  -5   4  11          4.64        -14.53        38.98 o                         
  -4   4  11        532.78        522.88        72.62 o                         
  -3   4  11         13.07        -39.32        61.98 o                         
  -2   4  11        200.27        120.22        63.33 o                         
  -1   4  11        475.46        385.30        87.64 o                         
   0   4  11         49.61         33.80        47.04 o                         
   1   4  11        332.37        325.80        95.04 o                         
   2   4  11        116.73        238.34        80.23 o                         
   3   4  11         63.39         22.65        49.92 o                         
   4   4  11         40.40          0.78        51.83 o                         
   5   4  11          2.25        -42.95        67.08 o                         
   6   4  11        225.50        219.87        81.80 o                         
   7   4  11         78.44         63.77        58.37 o                         
   8   4  11         74.17        100.18        77.01 o                         
   9   4  11          0.98         24.04        53.14 o                         
  10   4  11        318.60        179.80        82.67 o                         
  11   4  11          9.97         -7.33        46.61 o                         
 -12   5  11         31.01         56.26        51.37 o                         
 -11   5  11         31.05         -7.00        46.14 o                         
 -10   5  11         30.80         13.95        40.19 o                         
  -9   5  11          2.13         -8.70        42.81 o                         
  -8   5  11        122.09        151.03        49.06 o                         
  -7   5  11         33.84         43.97        38.56 o                         
  -6   5  11         54.98         64.26        36.37 o                         
  -5   5  11         98.91         87.73        53.02 o                         
  -4   5  11        214.79        231.43        68.87 o                         
  -3   5  11        273.11        292.27        79.10 o                         
  -2   5  11         92.38        204.11        98.96 o                         
  -1   5  11         10.29         34.85        67.60 o                         
   0   5  11        650.32        678.61       135.90 o                         
   1   5  11         61.98         50.79        56.88 o                         
   2   5  11        148.84         27.27        60.20 o                         
   3   5  11          8.23        -45.04        81.71 o                         
   4   5  11        278.27        385.13       105.15 o                         
   5   5  11          4.32         70.65        78.14 o                         
   6   5  11         93.49        124.14        81.02 o                         
   7   5  11          0.29        103.75        87.46 o                         
   8   5  11         43.81         26.31        73.00 o                         
   9   5  11         10.56          7.58        65.94 o                         
 -10   6  11        178.18        200.45        58.09 o                         
  -9   6  11         87.99         93.62        60.17 o                         
  -8   6  11        115.57         52.05        56.45 o                         
  -7   6  11        101.51        123.33        78.01 o                         
  -6   6  11         81.22        188.65        72.13 o                         
  -5   6  11         62.25         34.38        61.95 o                         
  -4   6  11        110.97        102.65        56.95 o                         
  -3   6  11         14.24         49.22        74.13 o                         
  -2   6  11          4.87        -38.53        57.61 o                         
  -1   6  11         17.71        -12.45        66.42 o                         
   0   6  11          0.30          1.28        58.17 o                         
   1   6  11          4.36        -65.42        65.42 o                         
   2   6  11         15.23        -60.61        60.61 o                         
   3   6  11          1.60         74.33        55.10 o                         
   4   6  11        218.39        134.60        49.13 o                         
   5   6  11         25.76         32.70        69.41 o                         
   6   6  11        135.84        146.16        74.89 o                         
   7   6  11          1.44        -55.35        55.35 o                         
  -4   7  11        251.00        247.47        79.96 o                         
  -3   7  11          1.81         45.07        55.69 o                         
  -2   7  11        142.40        262.82        81.32 o                         
  -1   7  11          0.03          2.49        56.02 o                         
   0   7  11         98.38        129.59        58.66 o                         
   1   7  11          0.15        -34.78       135.81 o                         
   2   7  11         49.89        -15.29        62.19 o                         
 -16   0  12       1589.51       2021.37       295.75 o                         
 -15   0  12        417.22        482.08       128.84 o                         
 -14   0  12       1226.14       1644.69       238.52 o                         
 -13   0  12         78.85         95.04        95.74 o                         
 -12   0  12        572.78        830.27       167.52 o                         
 -11   0  12        943.61        954.67       163.16 o                         
 -10   0  12       1676.59       1749.23       213.25 o                         
  -9   0  12        549.74        485.31       121.26 o                         
  -8   0  12       5077.82       5314.50       339.48 o                         
  -7   0  12        625.23        738.81       136.94 o                         
  -6   0  12        161.02        209.33        71.43 o                         
  -5   0  12       1291.84       1286.92       147.40 o                         
  -4   0  12        247.10        183.93        36.86 o                         
  -3   0  12        252.55        247.61        49.73 o                         
  -2   0  12        584.76        540.23        66.80 o                         
  -1   0  12       3065.64       3114.14       154.85 o                         
   0   0  12         99.38         37.99        42.82 o                         
   1   0  12       2161.46       2294.29       129.09 o                         
   2   0  12        197.21         91.36        52.31 o                         
   3   0  12       3299.42       3699.25       165.88 o                         
   4   0  12         30.68         18.11        68.30 o                         
   5   0  12       6569.98       7105.54       235.31 o                         
   6   0  12        655.13        644.87       131.37 o                         
   7   0  12       1306.48       1487.34       114.36 o                         
   8   0  12        121.99        151.55        79.40 o                         
   9   0  12        866.49        908.31       151.75 o                         
  10   0  12        217.32        163.29        46.04 o                         
  11   0  12        720.54        670.85        93.65 o                         
  12   0  12        124.67        101.40        77.44 o                         
  13   0  12        395.60        244.44       107.76 o                         
 -16   1  12         32.60         46.06        92.64 o                         
 -15   1  12        784.60        715.11       118.07 o                         
 -14   1  12         19.86        -36.82        72.17 o                         
 -13   1  12       1107.73       1200.73       252.41 o                         
 -12   1  12         64.19         66.58        58.39 o                         
 -11   1  12       1050.26        894.56       125.53 o                         
 -10   1  12         39.30        -32.98        48.29 o                         
  -9   1  12       2182.08       2461.10       172.03 o                         
  -8   1  12        291.63        284.00        47.65 o                         
  -7   1  12       4363.15       4595.63       168.30 o                         
  -6   1  12         69.22        106.29        31.59 o                         
  -5   1  12       2970.67       3050.57       131.65 o                         
  -4   1  12       1215.10       1222.44       119.40 o                         
  -3   1  12       1878.25       1980.41       142.02 o                         
  -2   1  12        455.08        524.59        45.52 o                         
  -1   1  12       2297.39       2254.63       104.34 o                         
   0   1  12        935.83        918.01        65.91 o                         
   1   1  12       1211.26       1151.11        74.02 o                         
   2   1  12        239.90        243.04        31.64 o                         
   3   1  12       2236.35       2250.15        90.75 o                         
   4   1  12        348.26        305.78        35.19 o                         
   5   1  12          7.09        -23.02        23.02 o                         
   6   1  12       1614.22       1569.67        80.77 o                         
   7   1  12        531.47        503.22        46.14 o                         
   8   1  12         29.27         -7.25        36.06 o                         
   9   1  12        129.65        103.79        37.75 o                         
  10   1  12         43.97         95.68        39.65 o                         
  11   1  12         65.04         29.53        93.99 o                         
  12   1  12        136.97        130.47        49.75 o                         
  13   1  12          1.79        -26.89        55.71 o                         
 -15   2  12          4.91          9.57        80.62 o                         
 -14   2  12        356.01        283.58       143.78 o                         
 -13   2  12          7.33        -48.04        63.94 o                         
 -12   2  12        606.23        511.90        73.02 o                         
 -11   2  12         22.14          3.45        88.90 o                         
 -10   2  12        758.23        834.93        78.16 o                         
  -9   2  12        225.06        157.45        37.65 o                         
  -8   2  12       3248.97       3314.56       148.32 o                         
  -7   2  12        117.57         16.70        29.20 o                         
  -6   2  12       1909.99       1960.96       110.93 o                         
  -5   2  12        544.89        543.46        58.44 o                         
  -4   2  12       3120.42       3604.39       144.73 o                         
  -3   2  12         91.35        124.46        50.03 o                         
  -2   2  12       3125.04       3317.67       133.53 o                         
  -1   2  12         10.70        -22.77        22.77 o                         
   0   2  12       3501.63       3681.03       133.73 o                         
   1   2  12        632.64        613.86        55.82 o                         
   2   2  12       3867.38       4011.27       191.04 o                         
   3   2  12         72.73         22.14        38.21 o                         
   4   2  12        384.96        495.28       114.38 o                         
   5   2  12        264.48        286.20        62.61 o                         
   6   2  12        807.26        746.48       116.21 o                         
   7   2  12         76.42         47.57        54.88 o                         
   8   2  12        250.54        274.80        63.78 o                         
   9   2  12        113.30        217.49        79.75 o                         
  10   2  12         50.34        -20.22        75.92 o                         
  11   2  12          2.47         36.33        42.48 o                         
  12   2  12         72.03         20.90        42.47 o                         
 -15   3  12        222.96        216.71        92.50 o                         
 -14   3  12        389.40        247.43        85.03 o                         
 -13   3  12        149.85        142.10        49.67 o                         
 -12   3  12        635.65        600.88        80.75 o                         
 -11   3  12        212.00        199.39        67.97 o                         
 -10   3  12        808.60        774.91        67.47 o                         
  -9   3  12         69.13         65.49        30.21 o                         
  -8   3  12       1338.25       1390.25        99.41 o                         
  -7   3  12          1.50         32.31        28.50 o                         
  -6   3  12        347.89        298.51        54.30 o                         
  -5   3  12        103.25        100.59        35.28 o                         
  -4   3  12        690.77        575.59        61.99 o                         
  -3   3  12         36.89         -4.29        28.77 o                         
  -2   3  12        162.67        145.31        35.32 o                         
  -1   3  12        214.32        170.20        36.21 o                         
   0   3  12        117.17         53.73        32.01 o                         
   1   3  12        340.73        418.53        68.89 o                         
   2   3  12          5.58          3.37        97.48 o                         
   3   3  12        316.31        280.44        57.20 o                         
   4   3  12        356.61        298.90        60.80 o                         
   5   3  12        334.96        253.78        93.12 o                         
   6   3  12         79.38         53.04        97.83 o                         
   7   3  12        619.86        631.03        89.62 o                         
   8   3  12          7.70         20.18        48.91 o                         
   9   3  12        478.54        638.70        96.68 o                         
  10   3  12         24.07         97.85       100.35 o                         
  11   3  12        207.86        215.02        65.48 o                         
 -13   4  12        435.60        387.32        92.07 o                         
 -12   4  12         36.84         30.28        43.36 o                         
 -11   4  12        602.81        511.25        78.04 o                         
 -10   4  12         10.81        -34.32        34.32 o                         
  -9   4  12        788.70        778.52        69.63 o                         
  -8   4  12          2.89        -45.20        45.20 o                         
  -7   4  12       1210.65       1154.94        95.65 o                         
  -6   4  12          0.47         12.86        32.98 o                         
  -5   4  12        679.01        644.09        67.38 o                         
  -4   4  12         75.43         49.10        49.83 o                         
  -3   4  12        849.07        773.83       129.19 o                         
  -2   4  12          5.45         78.05        63.24 o                         
  -1   4  12        682.18        881.41       145.13 o                         
   0   4  12        110.73        160.38        70.74 o                         
   1   4  12        395.96        439.83        98.70 o                         
   2   4  12         71.07         25.52        58.37 o                         
   3   4  12         62.06         31.97        75.00 o                         
   4   4  12        575.70        649.34       128.67 o                         
   5   4  12        226.96        239.91        81.89 o                         
   6   4  12        219.43        141.47        79.01 o                         
   7   4  12          1.62        -14.11        53.92 o                         
   8   4  12        289.15        334.49        80.94 o                         
   9   4  12         33.31         75.26        56.74 o                         
  10   4  12        439.04        538.48        97.33 o                         
 -11   5  12         45.35        -12.06        43.54 o                         
 -10   5  12         32.95         -5.88        53.29 o                         
  -9   5  12         68.26         53.94        36.05 o                         
  -8   5  12         83.84         86.36        50.93 o                         
  -7   5  12        196.86        168.64        48.21 o                         
  -6   5  12         59.12         45.45        42.35 o                         
  -5   5  12        650.31        798.94       109.49 o                         
  -4   5  12        574.33        736.46       205.19 o                         
  -3   5  12        841.36        812.24       153.58 o                         
  -2   5  12        469.73        635.49       128.49 o                         
  -1   5  12        528.61        484.44       115.51 o                         
   0   5  12        657.54        820.08       144.61 o                         
   1   5  12        371.99        398.28       113.33 o                         
   2   5  12        461.84        518.93       126.05 o                         
   3   5  12        828.24       1009.99       162.12 o                         
   4   5  12        745.05        826.44       160.72 o                         
   5   5  12        423.59        503.86       133.46 o                         
   6   5  12        242.95        348.45       112.20 o                         
   7   5  12        142.56        201.67       107.15 o                         
   8   5  12        353.56        558.92       132.50 o                         
  -8   6  12        127.51         51.46        58.02 o                         
  -7   6  12         25.31        -11.22        55.92 o                         
  -6   6  12          4.01        -29.56        51.55 o                         
  -5   6  12         76.41         72.14        59.59 o                         
  -4   6  12        296.15        231.92        62.90 o                         
  -3   6  12        194.66        113.65       103.36 o                         
  -2   6  12        112.26        182.43        74.50 o                         
  -1   6  12         70.72         62.72       130.63 o                         
   0   6  12        121.20         86.56        52.57 o                         
   1   6  12         35.49         59.20        51.59 o                         
   2   6  12        133.54         33.06        57.83 o                         
   3   6  12         40.99         60.54        75.70 o                         
   4   6  12        220.75        235.81       109.50 o                         
   5   6  12         72.06        -58.02        72.22 o                         
 -15   1  13          0.13         26.75        80.75 o                         
 -14   1  13         29.06        -80.44        80.44 o                         
 -13   1  13          1.74        -29.60        62.55 o                         
 -12   1  13        127.17        156.69        65.11 o                         
 -11   1  13          1.08        -18.41        57.66 o                         
 -10   1  13        447.99        394.79       102.31 o                         
  -9   1  13          7.27         71.98        56.49 o                         
  -8   1  13       2506.47       2421.94       129.60 o                         
  -7   1  13        414.32        350.73        81.81 o                         
  -6   1  13       1469.18       1426.98        97.15 o                         
  -5   1  13        200.66        125.10        33.87 o                         
  -4   1  13       1472.73       1623.28        99.20 o                         
  -3   1  13       1007.20        955.49        76.49 o                         
  -2   1  13       2201.48       2264.83       111.31 o                         
  -1   1  13        423.99        433.20        50.65 o                         
   0   1  13       1552.08       1625.74        92.21 o                         
   1   1  13        375.76        342.85        45.68 o                         
   2   1  13        540.84        471.00        74.71 o                         
   3   1  13       1160.05       1048.33        66.57 o                         
   4   1  13        483.40        359.63        40.95 o                         
   5   1  13          4.31        -15.12        20.74 o                         
   6   1  13        256.95        229.06        44.36 o                         
   7   1  13        210.41        159.66        52.64 o                         
   8   1  13         50.68         29.91        68.47 o                         
   9   1  13         17.99        123.96        81.23 o                         
  10   1  13          1.33         13.23        53.49 o                         
  11   1  13         12.63         84.70        49.42 o                         
  12   1  13          1.85        -51.53        51.53 o                         
 -15   2  13          9.50         39.80        69.16 o                         
 -14   2  13        303.51        425.36       110.44 o                         
 -13   2  13         17.57         68.41        71.54 o                         
 -12   2  13        448.97        464.55        71.97 o                         
 -11   2  13          1.27         67.32        54.31 o                         
 -10   2  13        455.46        360.89        56.89 o                         
  -9   2  13        413.05        336.77        52.27 o                         
  -8   2  13        776.88        868.16        85.52 o                         
  -7   2  13        445.09        430.81        57.93 o                         
  -6   2  13        608.77        604.99        83.96 o                         
  -5   2  13        443.97        435.31        56.31 o                         
  -4   2  13        174.23        150.76        44.14 o                         
  -3   2  13        373.63        350.62        50.59 o                         
  -2   2  13         52.00        149.55        37.14 o                         
  -1   2  13        693.18        712.19        65.12 o                         
   0   2  13          0.13         38.40        29.69 o                         
   1   2  13       1109.94       1140.25        78.03 o                         
   2   2  13        125.56         56.11        92.95 o                         
   3   2  13       1101.22       1324.01       117.56 o                         
   4   2  13        640.44        630.34       139.12 o                         
   5   2  13       1071.17        977.53       105.14 o                         
   6   2  13         70.85         43.50        45.25 o                         
   7   2  13        445.56        496.67        80.92 o                         
   8   2  13         52.65        113.21        55.19 o                         
   9   2  13        494.26        530.92        86.09 o                         
  10   2  13          1.37         63.03        59.76 o                         
  11   2  13        435.16        323.04        72.94 o                         
 -14   3  13         49.75        173.92        84.08 o                         
 -13   3  13        488.34        512.46        92.35 o                         
 -12   3  13          1.90         40.59        48.57 o                         
 -11   3  13        553.32        687.50        88.19 o                         
 -10   3  13          3.14         60.55        36.32 o                         
  -9   3  13        497.48        588.72        73.68 o                         
  -8   3  13        285.93        215.13        39.83 o                         
  -7   3  13        798.62        764.99        78.94 o                         
  -6   3  13         16.79         59.36        38.38 o                         
  -5   3  13        265.97        229.75        45.91 o                         
  -4   3  13         47.70         93.37        39.28 o                         
  -3   3  13          2.60        -17.30        47.19 o                         
  -2   3  13        137.86        170.78        43.99 o                         
  -1   3  13          8.66         84.43        44.70 o                         
   0   3  13        794.76        817.54        98.60 o                         
   1   3  13          1.26        -32.92        71.52 o                         
   2   3  13        767.92        726.39        93.69 o                         
   3   3  13         51.16        -36.55        41.31 o                         
   4   3  13        117.85         70.94        33.50 o                         
   5   3  13        438.05        421.77        75.98 o                         
   6   3  13        816.48        783.90       118.04 o                         
   7   3  13         56.87         64.62        48.89 o                         
   8   3  13        494.15        530.26        92.67 o                         
   9   3  13         68.30        132.77        50.69 o                         
  10   3  13        213.77        145.77        88.99 o                         
 -12   4  13         46.15          6.90        48.71 o                         
 -11   4  13        151.48        175.99        57.16 o                         
 -10   4  13         17.85         13.17        48.77 o                         
  -9   4  13        105.60         83.85        33.58 o                         
  -8   4  13        104.20         89.89        39.41 o                         
  -7   4  13        460.25        576.60        71.95 o                         
  -6   4  13        133.74         64.24        54.65 o                         
  -5   4  13        427.29        449.48        56.28 o                         
  -4   4  13         69.05         77.57        46.44 o                         
  -3   4  13        483.80        514.02        83.18 o                         
  -2   4  13        124.70        136.92        62.20 o                         
  -1   4  13        423.23        329.15       104.58 o                         
   0   4  13        462.26        385.72        79.40 o                         
   1   4  13        577.45        510.61        80.67 o                         
   2   4  13        260.30        200.01        56.86 o                         
   3   4  13        122.40        135.10        56.72 o                         
   4   4  13        161.96        213.32       156.54 o                         
   5   4  13         14.04          1.07        55.88 o                         
   6   4  13         38.62         19.19        50.56 o                         
   7   4  13         34.52        -52.14        52.14 o                         
   8   4  13          6.63        -56.56        56.56 o                         
   9   4  13          0.29        -11.46        51.65 o                         
 -10   5  13         12.03         94.48        49.73 o                         
  -9   5  13          7.78        -38.33        38.33 o                         
  -8   5  13          1.36         23.25        54.32 o                         
  -7   5  13          3.11        -24.07        55.47 o                         
  -6   5  13        115.71         13.47        47.23 o                         
  -5   5  13         38.87        -53.97        53.97 o                         
  -4   5  13          0.69         74.05        86.76 o                         
  -3   5  13          0.26         28.31        63.77 o                         
  -2   5  13         42.58        -47.56        85.46 o                         
  -1   5  13         15.46          3.05        73.00 o                         
   0   5  13         27.28         48.00        69.52 o                         
   1   5  13        177.92        167.61        82.50 o                         
   2   5  13         25.20         -6.10        72.30 o                         
   3   5  13         56.20         60.80        62.46 o                         
   4   5  13          0.05         33.63        85.54 o                         
   5   5  13          7.47        -72.39        81.97 o                         
   6   5  13          0.62         35.72        75.35 o                         
   7   5  13         39.30         74.66        93.21 o                         
  -6   6  13         19.76         17.16        48.27 o                         
  -5   6  13        155.39        176.94        77.14 o                         
  -4   6  13          7.15         -1.67        75.83 o                         
  -3   6  13        194.12        159.95        65.50 o                         
  -2   6  13         21.13          9.88        48.67 o                         
  -1   6  13        124.90        237.87        74.96 o                         
   0   6  13          9.05         22.76        81.15 o                         
   1   6  13         54.42         -4.53        65.25 o                         
   2   6  13         70.38         52.62        66.21 o                         
   3   6  13         22.64         85.54        81.28 o                         
 -14   0  14       1070.53       1141.79       218.83 o                         
 -13   0  14        819.16       1169.41       217.26 o                         
 -12   0  14       1201.64       1325.51       212.64 o                         
 -11   0  14        787.88       1249.90       200.01 o                         
 -10   0  14       4137.49       4340.49       350.54 o                         
  -9   0  14        721.75        805.62       152.62 o                         
  -8   0  14        671.73       1023.49       173.70 o                         
  -7   0  14       3323.19       3692.29       292.26 o                         
  -6   0  14       2828.67       2839.97       244.00 o                         
  -5   0  14       1680.20       1816.66       189.21 o                         
  -4   0  14       2281.82       2291.71       146.59 o                         
  -3   0  14       1842.27       1974.95       140.96 o                         
  -2   0  14       1274.15       1374.96       116.00 o                         
  -1   0  14       1027.85       1188.15       107.72 o                         
   0   0  14        153.18         53.65        39.69 o                         
   1   0  14       2614.47       2889.19       162.63 o                         
   2   0  14         33.77        -43.56        43.56 o                         
   3   0  14       1733.64       1840.27       127.87 o                         
   4   0  14         55.53        108.73        36.97 o                         
   5   0  14        970.65       1027.53       218.26 o                         
   6   0  14        104.92         79.55        36.58 o                         
   7   0  14       1077.58       1115.82       106.34 o                         
   8   0  14        538.91        498.22       108.67 o                         
   9   0  14       1312.23       1377.78       212.64 o                         
  10   0  14        181.48        176.75       112.81 o                         
  11   0  14        960.17       1069.57       187.99 o                         
 -14   1  14        266.73        236.73        96.46 o                         
 -13   1  14        471.18        434.92        94.49 o                         
 -12   1  14        317.80        240.49        73.57 o                         
 -11   1  14       1141.51       1053.66       162.90 o                         
 -10   1  14        628.76        715.35       111.25 o                         
  -9   1  14        125.54        108.70        59.97 o                         
  -8   1  14       2207.91       2223.01       267.57 o                         
  -7   1  14        601.84        548.99        66.10 o                         
  -6   1  14       2358.32       2378.38       130.53 o                         
  -5   1  14        521.94        503.57        64.30 o                         
  -4   1  14       2108.92       2146.81       125.72 o                         
  -3   1  14        636.42        518.13        61.05 o                         
  -2   1  14       3073.46       3143.36       137.99 o                         
  -1   1  14        191.21        109.18        38.53 o                         
   0   1  14       3553.49       3788.86       186.40 o                         
   1   1  14        184.43        151.45        43.62 o                         
   2   1  14       3202.08       3370.94       135.20 o                         
   3   1  14         19.77         -2.77        25.85 o                         
   4   1  14       2218.08       2315.98       112.91 o                         
   5   1  14          9.55         55.48        41.41 o                         
   6   1  14       1026.61       1178.36       145.87 o                         
   7   1  14          6.81         14.22        79.80 o                         
   8   1  14       1118.84       1319.99       127.93 o                         
   9   1  14          1.73         16.56        59.11 o                         
  10   1  14        892.11        886.18       190.73 o                         
  11   1  14         89.30        -50.96        78.31 o                         
 -14   2  14         31.56         71.59        72.71 o                         
 -13   2  14         75.07         57.44        78.18 o                         
 -12   2  14          7.18         83.21        70.20 o                         
 -11   2  14        599.70        632.88       200.14 o                         
 -10   2  14        191.50        169.48        44.14 o                         
  -9   2  14        110.12         62.34        36.33 o                         
  -8   2  14         61.44         40.18        40.11 o                         
  -7   2  14       1571.05       1606.39       149.87 o                         
  -6   2  14         47.67         -5.57        32.07 o                         
  -5   2  14       1446.12       1506.59       105.05 o                         
  -4   2  14          4.88        -12.00        31.02 o                         
  -3   2  14       1534.57       1695.70       131.30 o                         
  -2   2  14         39.00         33.69        29.31 o                         
  -1   2  14       1973.71       2209.59       142.09 o                         
   0   2  14          2.86         36.20        45.45 o                         
   1   2  14       2745.32       2994.25       180.96 o                         
   2   2  14          0.67        -25.81        54.97 o                         
   3   2  14       1671.11       2081.47       156.19 o                         
   4   2  14        300.13        296.28       119.91 o                         
   5   2  14        973.96        987.63       111.70 o                         
   6   2  14         34.94        107.52        79.71 o                         
   7   2  14        537.41        503.52       116.64 o                         
   8   2  14         14.32        140.97        70.43 o                         
   9   2  14        450.07        552.60        93.28 o                         
  10   2  14          0.46        -30.08       109.28 o                         
 -13   3  14        104.66        126.85        74.77 o                         
 -12   3  14        155.01         90.45        54.75 o                         
 -11   3  14         25.99        -32.05        43.97 o                         
 -10   3  14        221.42        257.63        59.04 o                         
  -9   3  14        403.85        443.28        60.95 o                         
  -8   3  14         27.41          3.43        56.05 o                         
  -7   3  14         61.15         24.63        47.19 o                         
  -6   3  14        161.51        134.42        48.48 o                         
  -5   3  14         41.28         46.67        37.72 o                         
  -4   3  14         24.81         45.58        42.11 o                         
  -3   3  14         11.14        156.43        60.41 o                         
  -2   3  14          0.34        -44.73        44.73 o                         
  -1   3  14          2.03        -46.03        46.03 o                         
   0   3  14        141.66         42.89       100.27 o                         
   1   3  14          4.34         13.56        82.37 o                         
   2   3  14         44.23         -7.87        46.62 o                         
   3   3  14        206.81        278.53        62.82 o                         
   4   3  14        124.86         25.17        42.95 o                         
   5   3  14         22.23        -36.89        52.77 o                         
   6   3  14          2.43        -27.94        49.76 o                         
   7   3  14         58.02        -17.08        52.66 o                         
   8   3  14         18.36         19.27        93.04 o                         
   9   3  14         38.38        -54.74       105.01 o                         
 -11   4  14        166.44        205.09        83.83 o                         
 -10   4  14         53.44        -38.17        50.09 o                         
  -9   4  14          0.51          9.71        33.10 o                         
  -8   4  14          8.16        -27.66        39.71 o                         
  -7   4  14         12.89         -8.07        38.66 o                         
  -6   4  14          0.80          4.11        42.33 o                         
  -5   4  14         15.79         27.40        44.75 o                         
  -4   4  14         23.13         -7.31        53.10 o                         
  -3   4  14          4.23        -22.29        99.05 o                         
  -2   4  14         42.65        -12.39        52.05 o                         
  -1   4  14        161.46        111.67        53.63 o                         
   0   4  14         35.67         79.96        48.10 o                         
   1   4  14         44.69         48.59       126.71 o                         
   2   4  14         38.63         43.26        40.08 o                         
   3   4  14         38.19        151.41        65.55 o                         
   4   4  14          0.51         68.14        43.90 o                         
   5   4  14          8.40        -21.88        62.50 o                         
   6   4  14         10.00        -35.20        52.95 o                         
   7   4  14         16.03         28.47        53.95 o                         
  -8   5  14         15.04         -5.79        42.25 o                         
  -7   5  14        175.83        186.02        60.61 o                         
  -6   5  14         27.80        -11.71        54.12 o                         
  -5   5  14        118.49        129.77        60.95 o                         
  -4   5  14        105.75        158.91       109.54 o                         
  -3   5  14         23.37         -4.32        56.52 o                         
  -2   5  14         79.79        147.05        98.79 o                         
  -1   5  14         16.24         72.22        79.10 o                         
   0   5  14         82.43        145.13        96.61 o                         
   1   5  14         28.90         -4.36        60.98 o                         
   2   5  14          8.31        -99.13        99.13 o                         
   3   5  14          3.49        -99.13        99.13 o                         
   4   5  14        134.83        177.97        99.92 o                         
   5   5  14         49.52         77.48       102.40 o                         
 -13   1  15         45.92        111.76        74.83 o                         
 -12   1  15         22.22        -64.75       131.93 o                         
 -11   1  15        437.13        300.63        77.70 o                         
 -10   1  15          4.53        -21.22        53.30 o                         
  -9   1  15         40.03         29.79        91.69 o                         
  -8   1  15          7.61         26.98        80.41 o                         
  -7   1  15          2.89        -36.16        40.62 o                         
  -6   1  15         10.79          3.40        37.54 o                         
  -5   1  15         23.59         51.35        45.33 o                         
  -4   1  15        276.95        317.10        57.70 o                         
  -3   1  15          1.80         58.54        35.97 o                         
  -2   1  15        682.69        597.67        63.71 o                         
  -1   1  15          9.26         24.89        38.28 o                         
   0   1  15        351.30        380.05        53.67 o                         
   1   1  15         72.09         45.64        26.27 o                         
   2   1  15        987.57        931.27        75.41 o                         
   3   1  15          2.79        -12.07        41.11 o                         
   4   1  15        422.80        464.43        88.59 o                         
   5   1  15          1.90        -51.24        51.24 o                         
   6   1  15        609.78        591.17        88.21 o                         
   7   1  15          0.15        -17.26        85.28 o                         
   8   1  15        331.56        388.16        78.20 o                         
   9   1  15          0.27         14.30        68.69 o                         
 -12   2  15        226.82        168.69        75.61 o                         
 -11   2  15        325.05        303.94        83.41 o                         
 -10   2  15        598.39        551.38        75.14 o                         
  -9   2  15         30.94         16.21        37.52 o                         
  -8   2  15        132.67        113.47        40.42 o                         
  -7   2  15        408.16        382.98        61.11 o                         
  -6   2  15        538.32        560.15        75.44 o                         
  -5   2  15        643.40        689.12        76.27 o                         
  -4   2  15        404.83        409.37        61.34 o                         
  -3   2  15        690.05        728.01        77.47 o                         
  -2   2  15        581.18        514.14        63.54 o                         
  -1   2  15        471.24        538.01        67.59 o                         
   0   2  15        145.32        288.27        99.22 o                         
   1   2  15        270.60        196.23        56.11 o                         
   2   2  15         81.83        102.88        88.46 o                         
   3   2  15        828.86        592.48        90.41 o                         
   4   2  15          0.40         35.12        44.39 o                         
   5   2  15         65.26         78.30        79.06 o                         
   6   2  15         29.40         46.81        41.48 o                         
   7   2  15        201.99        284.45        73.65 o                         
   8   2  15         54.32        125.77        51.04 o                         
 -11   3  15        279.68        198.61        73.84 o                         
 -10   3  15        213.37        219.55        61.45 o                         
  -9   3  15        231.91        188.04        57.82 o                         
  -8   3  15        315.89        319.62        58.26 o                         
  -7   3  15        356.74        303.65        54.77 o                         
  -6   3  15        452.49        445.21        67.61 o                         
  -5   3  15        286.31        287.81        70.57 o                         
  -4   3  15        264.84        354.42        65.22 o                         
  -3   3  15        667.45        811.67       107.59 o                         
  -2   3  15        696.83        667.70       108.46 o                         
  -1   3  15        306.29        175.65        73.78 o                         
   0   3  15        129.33         98.75        50.07 o                         
   1   3  15         83.35         53.69        51.54 o                         
   2   3  15        378.12        332.97        73.39 o                         
   3   3  15          4.09         70.07        51.64 o                         
   4   3  15         61.56        105.90       128.93 o                         
   5   3  15        124.35        118.69        58.06 o                         
   6   3  15        165.69        110.25        63.20 o                         
   7   3  15         34.07         76.41       101.49 o                         
  -9   4  15          0.02         64.51        48.61 o                         
  -8   4  15         17.03         23.57        40.05 o                         
  -7   4  15         29.94         32.78        51.51 o                         
  -6   4  15          5.55         59.37        56.17 o                         
  -5   4  15         24.89        127.14        62.39 o                         
  -4   4  15         10.36          9.44        65.77 o                         
  -3   4  15        132.57        121.96        54.58 o                         
  -2   4  15          0.57         -3.72        65.33 o                         
  -1   4  15        289.44        238.43       151.01 o                         
   0   4  15        125.19        185.13        70.85 o                         
   1   4  15         88.33        122.24        68.91 o                         
   2   4  15        116.91        106.48        59.33 o                         
   3   4  15        410.88        411.25        87.46 o                         
   4   4  15          3.93         -3.22        53.76 o                         
   5   4  15        197.30        307.06        87.30 o                         
  -6   5  15          0.01        -49.33        49.62 o                         
  -5   5  15         28.53         17.09       148.70 o                         
  -4   5  15          1.61        -32.49        63.24 o                         
  -3   5  15         56.89         57.94        55.82 o                         
  -2   5  15          1.76          5.60        81.41 o                         
  -1   5  15         10.90         39.38        54.77 o                         
   0   5  15         51.60        -47.85        59.63 o                         
   1   5  15         37.81        -77.00        77.00 o                         
   2   5  15         12.13         76.09        54.86 o                         
 -12   0  16          7.99         17.25        98.87 o                         
 -11   0  16        861.26        848.66       174.92 o                         
 -10   0  16         91.22        227.63       124.48 o                         
  -9   0  16        308.46        321.88       109.41 o                         
  -8   0  16         34.15        -99.05        99.05 o                         
  -7   0  16        716.69        655.79       145.04 o                         
  -6   0  16         12.37        119.52        63.33 o                         
  -5   0  16       1006.22        810.67       136.85 o                         
  -4   0  16         63.16         77.53        60.02 o                         
  -3   0  16       2139.38       2277.40       218.65 o                         
  -2   0  16         36.16         35.71        41.87 o                         
  -1   0  16       1076.65       1165.64       118.20 o                         
   0   0  16        205.64        134.88        54.93 o                         
   1   0  16        769.86        720.90        94.79 o                         
   2   0  16          2.99        -40.76        40.76 o                         
   3   0  16        572.02        578.99        95.17 o                         
   4   0  16          5.41        -47.94        47.94 o                         
   5   0  16        266.20        150.27        91.64 o                         
   6   0  16          8.30        -98.09       104.27 o                         
   7   0  16        216.31         43.82        77.18 o                         
   8   0  16        138.02        142.43        84.76 o                         
 -12   1  16        144.31        147.59        80.17 o                         
 -11   1  16          2.41        -69.59        69.59 o                         
 -10   1  16        157.50        117.71       139.12 o                         
  -9   1  16          7.25         49.78        59.28 o                         
  -8   1  16        183.97        105.81        82.71 o                         
  -7   1  16          2.57        -30.39        49.26 o                         
  -6   1  16         96.09          6.95        42.91 o                         
  -5   1  16         39.64        -38.98        56.70 o                         
  -4   1  16        318.26        310.88        65.69 o                         
  -3   1  16        143.84        179.43        46.16 o                         
  -2   1  16        831.69        818.35        79.34 o                         
  -1   1  16          0.74         30.19        32.59 o                         
   0   1  16        192.70        245.62        38.37 o                         
   1   1  16        253.15        237.82        42.78 o                         
   2   1  16        429.09        372.42        73.23 o                         
   3   1  16        140.56        120.19        40.47 o                         
   4   1  16        247.45        191.69        88.03 o                         
   5   1  16        155.58        234.50        60.55 o                         
   6   1  16        290.94        310.14        82.71 o                         
   7   1  16        177.02        200.44        64.11 o                         
 -11   2  16          0.67        -75.32       153.36 o                         
 -10   2  16        105.97        -74.36        74.36 o                         
  -9   2  16         87.43         39.56        40.97 o                         
  -8   2  16         42.47         59.86        45.88 o                         
  -7   2  16          0.77         25.52        42.58 o                         
  -6   2  16        159.99         86.33        52.38 o                         
  -5   2  16          2.12          1.20        34.13 o                         
  -4   2  16        165.72        141.92        45.62 o                         
  -3   2  16          8.28         -3.57        38.26 o                         
  -2   2  16        413.85        483.43        97.17 o                         
  -1   2  16         39.25         43.37        43.54 o                         
   0   2  16        456.05        430.36        83.28 o                         
   1   2  16         17.70        108.19        43.34 o                         
   2   2  16        781.22        651.91        96.81 o                         
   3   2  16          0.85         -0.93        85.37 o                         
   4   2  16        200.28        300.27        77.63 o                         
   5   2  16        123.29        106.27        52.20 o                         
   6   2  16        523.87        481.74       105.36 o                         
   7   2  16         71.32         33.86        89.20 o                         
  -9   3  16        307.55        277.77        63.21 o                         
  -8   3  16        140.80        191.58        55.36 o                         
  -7   3  16        373.75        332.93        65.64 o                         
  -6   3  16         40.35         91.03        44.62 o                         
  -5   3  16        161.53        204.27       122.74 o                         
  -4   3  16         42.69        124.18        61.80 o                         
  -3   3  16        319.01        346.92        79.12 o                         
  -2   3  16         17.40         54.01        50.94 o                         
  -1   3  16        204.63        317.56        79.86 o                         
   0   3  16          1.18        -15.81        71.35 o                         
   1   3  16        162.66        127.06        59.26 o                         
   2   3  16         99.40        134.16        64.91 o                         
   3   3  16         42.85        -16.03        43.76 o                         
   4   3  16         19.43         42.43        49.13 o                         
   5   3  16        202.09        118.43        93.04 o                         
  -7   4  16         19.69         76.48        64.51 o                         
  -6   4  16        348.96        479.06        89.26 o                         
  -5   4  16          0.08          9.59        53.03 o                         
  -4   4  16        409.77        604.70       189.25 o                         
  -3   4  16          7.33        -28.14        61.37 o                         
  -2   4  16        199.48        310.87       156.76 o                         
  -1   4  16          4.35         56.46       104.71 o                         
   0   4  16        291.76        418.46        92.91 o                         
   1   4  16         11.15         91.32        68.33 o                         
   2   4  16         54.14         43.89        71.69 o                         
   3   4  16         72.81         19.29        59.80 o                         
 -10   1  17          4.43         15.84        75.96 o                         
  -9   1  17        350.50        367.34        87.43 o                         
  -8   1  17          2.35         28.34        65.32 o                         
  -7   1  17        431.51        447.72        98.00 o                         
  -6   1  17          3.13         -7.84        45.51 o                         
  -5   1  17        242.45        175.79        51.97 o                         
  -4   1  17          0.10         42.73        46.13 o                         
  -3   1  17         48.05         80.29        42.89 o                         
  -2   1  17          4.93        -14.36        37.82 o                         
  -1   1  17        181.07        130.17        46.94 o                         
   0   1  17          1.89        155.40        69.57 o                         
   1   1  17         10.35        -14.21        61.06 o                         
   2   1  17         40.95        -59.20        59.20 o                         
   3   1  17          1.78        -27.59        52.06 o                         
   4   1  17          1.54         49.32        53.14 o                         
   5   1  17          1.52         24.80        42.32 o                         
  -9   2  17          4.30        -52.62        52.62 o                         
  -8   2  17        207.69        187.92        88.02 o                         
  -7   2  17         58.29         74.41        43.75 o                         
  -6   2  17        110.67        106.62        52.32 o                         
  -5   2  17        122.67        106.79        53.63 o                         
  -4   2  17        167.15         66.52        46.25 o                         
  -3   2  17        123.99        172.28        58.79 o                         
  -2   2  17         25.30         -6.28        51.87 o                         
  -1   2  17        346.11        353.59        61.99 o                         
   0   2  17        199.10        292.50        69.39 o                         
   1   2  17        322.10        390.68        85.04 o                         
   2   2  17         25.45         38.08        41.99 o                         
   3   2  17        112.54         15.40        50.15 o                         
   4   2  17        138.94        166.24        61.16 o                         
  -7   3  17         42.90         88.74        70.27 o                         
  -6   3  17         91.63         57.61       116.69 o                         
  -5   3  17         28.98         10.73        52.04 o                         
  -4   3  17        122.38        119.78        56.08 o                         
  -3   3  17         19.27         -2.62        54.26 o                         
  -2   3  17        286.87        336.78        88.81 o                         
  -1   3  17         12.29          5.49        88.07 o                         
   0   3  17        145.62        105.70        76.83 o                         
   1   3  17         76.90         36.83        58.93 o                         
   2   3  17        184.45         89.72        66.73 o                         
  -7   0  18         65.97         54.36        97.74 o                         
  -6   0  18         11.05        108.98        97.83 o                         
  -5   0  18         14.21        -13.68        70.30 o                         
  -4   0  18         38.55         59.59        65.33 o                         
  -3   0  18        114.80         20.99        51.40 o                         
  -2   0  18         17.35        -69.25        69.25 o                         
  -1   0  18         18.19         29.71        52.70 o                         
   0   0  18         10.79         23.61        54.88 o                         
   1   0  18         26.07         29.01        47.92 o                         
   2   0  18         25.93         21.60        64.55 o                         
   3   0  18         40.48       -121.87       121.87 o                         
  -7   1  18         53.05          6.43        60.11 o                         
  -6   1  18         50.98         44.93       107.32 o                         
  -5   1  18         48.91        -33.55        42.88 o                         
  -4   1  18          6.57         33.07        41.39 o                         
  -3   1  18        126.89        133.92        48.63 o                         
  -2   1  18        109.27        117.52        50.10 o                         
  -1   1  18         48.90         88.75        56.55 o                         
   0   1  18         10.01         58.76       111.98 o                         
   1   1  18         44.35         55.07        53.13 o                         
   2   1  18          0.04         34.19        37.29 o                         
  -5   2  18         16.01         39.35        56.28 o                         
  -4   2  18         34.19         17.18       134.59 o                         
  -3   2  18         83.04         53.52        78.45 o                         
  -2   2  18         16.21         55.14        49.04 o                         
  -1   2  18        191.99        209.55        66.56 o                         
   0   2  18         16.32        -16.76        70.61 o                         
   1   2  18         74.51        106.34        57.53 o                         
                                                                                
