# Supplementary material for: Crystal structures of three zinc(II) halide coordination complexes with quinoline N-oxide
Source: Acta Crystallogr E Crystallogr Commun. 2022 Jun 10;78(Pt 7):716–21. doi: 10.1107/S2056989022005953 (PMC9260350; doi:10.1107/S2056989022005953)
Supplement: Supplementary file 4 [file e-78-00716-IIIsup4.hkl]

data_III                                                                        
_shelx_title ' x1356a_a.res in P2(1)/c'                                         
_shelx_refln_list_code          4                                               
_shelx_F_calc_maximum      419.44                                               
_exptl_crystal_F_000      1152.00                                               
_reflns_d_resolution_high  0.8300                                               
                                                                                
loop_                                                                           
 _space_group_symop_operation_xyz                                               
 'x, y, z'                                                                      
 '-x, y+1/2, -z+1/2'                                                            
 '-x, -y, -z'                                                                   
 'x, -y-1/2, z-1/2'                                                             
                                                                                
_cell_length_a    16.7231                                                       
_cell_length_b     7.6155                                                       
_cell_length_c    15.8689                                                       
_cell_angle_alpha  90.000                                                       
_cell_angle_beta   97.192                                                       
_cell_angle_gamma  90.000                                                       
                                                                                
_shelx_F_squared_multiplier     1.000                                           
                                                                                
loop_                                                                           
 _refln_index_h                                                                 
 _refln_index_k                                                                 
 _refln_index_l                                                                 
 _refln_F_squared_calc                                                          
 _refln_F_squared_meas                                                          
 _refln_F_squared_sigma                                                         
 _refln_observed_status                                                         
   2   0   0      66592.92      65528.75      2069.65 o                         
   3   0   0        570.52        589.14        20.30 o                         
   4   0   0     125290.99     122909.82      1664.33 o                         
   5   0   0       3638.62       3430.63        77.29 o                         
   6   0   0      84017.67      82535.60       586.99 o                         
   7   0   0       3004.47       2797.53        69.87 o                         
   8   0   0      59528.56      60781.03       490.42 o                         
   9   0   0         55.21         71.95        12.23 o                         
  10   0   0      12034.66      12121.45       185.89 o                         
  11   0   0         20.36         21.38        12.59 o                         
  12   0   0       3226.96       3072.78       151.37 o                         
  13   0   0       1765.42       1759.45       101.36 o                         
  14   0   0       1592.43       1614.86       101.49 o                         
  15   0   0        244.37        206.64        35.50 o                         
  16   0   0        118.42         89.48        27.64 o                         
  17   0   0        573.54        511.13        63.42 o                         
  18   0   0          4.68         12.11        19.79 o                         
  19   0   0        975.38        909.04       133.54 o                         
   1   1   0      40438.69      40712.59       250.35 o                         
   2   1   0        300.71        266.08        11.12 o                         
   3   1   0      51747.24      52147.12       362.25 o                         
   4   1   0       6506.44       6263.86        83.16 o                         
   5   1   0      25011.71      25085.42       290.30 o                         
   6   1   0       8835.11       8797.35       149.81 o                         
   7   1   0      15461.95      15387.65       171.82 o                         
   8   1   0       5641.98       5440.76       109.41 o                         
   9   1   0      17761.07      17957.84       208.22 o                         
  10   1   0       9148.88       9349.77       132.15 o                         
  11   1   0       9064.83       9142.96       136.20 o                         
  12   1   0       2851.67       3037.75        79.28 o                         
  13   1   0       2875.36       2991.55        82.65 o                         
  14   1   0       5920.93       6301.33       145.73 o                         
  15   1   0       2811.32       3021.18        89.72 o                         
  16   1   0        935.47        887.25        57.58 o                         
  17   1   0       1002.91       1063.37        65.35 o                         
  18   1   0        630.11        608.03        63.48 o                         
  19   1   0        350.57        348.99        60.66 o                         
   0   2   0        235.69        205.24        25.93 o                         
   1   2   0         72.77         50.13         9.65 o                         
   2   2   0      13701.49      14712.42       173.35 o                         
   3   2   0       8795.50       8793.64       128.69 o                         
   4   2   0        892.23        852.80        33.63 o                         
   5   2   0      21941.39      22089.03       210.91 o                         
   6   2   0         28.65         50.75        10.41 o                         
   7   2   0      10478.25       9986.15       142.76 o                         
   8   2   0       2857.32       2757.35        77.22 o                         
   9   2   0       6884.19       6823.18       126.60 o                         
  10   2   0       1564.79       1402.08        58.67 o                         
  11   2   0       7978.97       8021.17       155.72 o                         
  12   2   0       3094.86       2994.39        94.14 o                         
  13   2   0       4666.50       4670.30       108.34 o                         
  14   2   0       1000.33       1046.58        51.77 o                         
  15   2   0        954.03        830.03        48.31 o                         
  16   2   0       2385.71       2513.05        87.17 o                         
  17   2   0        748.52        589.25        44.44 o                         
  18   2   0        950.71        944.11        78.11 o                         
  19   2   0        223.84         87.76        52.08 o                         
   1   3   0        105.84         50.52        20.77 o                         
   2   3   0        192.19        153.43        30.80 o                         
   3   3   0       3751.82       3586.77        95.94 o                         
   4   3   0       1446.86       1267.35        67.26 o                         
   5   3   0        322.79        235.67        26.94 o                         
   6   3   0       5842.83       5544.23       110.53 o                         
   7   3   0        833.94        884.93        43.98 o                         
   8   3   0       3548.33       3445.42        91.11 o                         
   9   3   0        110.58        140.93        20.44 o                         
  10   3   0       1803.12       1899.34        71.20 o                         
  11   3   0          0.38        -10.00        10.00 o                         
  12   3   0       2946.26       3050.05       110.05 o                         
  13   3   0        724.45        740.02        49.89 o                         
  14   3   0        539.98        574.36        45.16 o                         
  15   3   0          0.50          0.50        10.58 o                         
  16   3   0          2.42        -11.05        12.56 o                         
  17   3   0         60.33         36.12        17.27 o                         
  18   3   0          6.32        -23.66        23.66 o                         
   0   4   0       1056.41       1146.99       100.61 o                         
   1   4   0        171.91        131.77        48.02 o                         
   2   4   0        195.14        172.92        24.27 o                         
   3   4   0       2433.10       2414.04        88.07 o                         
   4   4   0        988.90       1070.32        58.24 o                         
   5   4   0       5294.32       5285.82       118.47 o                         
   6   4   0         62.14         52.67        16.39 o                         
   7   4   0       4730.04       4605.94       112.61 o                         
   8   4   0        170.35        149.18        21.71 o                         
   9   4   0       5825.96       5654.26       132.38 o                         
  10   4   0        140.73        136.79        33.45 o                         
  11   4   0       2165.96       2108.68        83.49 o                         
  12   4   0          0.49         -4.20        12.05 o                         
  13   4   0       3078.47       2979.27       105.24 o                         
  14   4   0        240.70        227.85        31.30 o                         
  15   4   0        733.69        578.22        60.04 o                         
  16   4   0         80.02         69.47        24.90 o                         
  17   4   0        255.25        175.73        36.11 o                         
   1   5   0       7439.61       7185.85       204.97 o                         
   2   5   0        192.77        161.15        30.63 o                         
   3   5   0       3959.47       3967.94       152.77 o                         
   4   5   0        112.29         93.81        45.18 o                         
   5   5   0       2446.26       2405.06        87.51 o                         
   6   5   0        628.20        607.36        43.29 o                         
   7   5   0        893.06        832.63        52.01 o                         
   8   5   0       1382.95       1461.83        70.32 o                         
   9   5   0        709.53        603.25        55.29 o                         
  10   5   0        619.88        664.40        48.57 o                         
  11   5   0        348.88        335.28        33.97 o                         
  12   5   0         35.88         37.48        19.09 o                         
  13   5   0        425.21        490.37        55.64 o                         
  14   5   0         70.71         67.52        29.32 o                         
  15   5   0        315.69        350.22        68.82 o                         
  16   5   0          0.01          2.22        27.77 o                         
   0   6   0        130.88        175.69        50.44 o                         
   1   6   0         36.44         39.42        44.20 o                         
   2   6   0        462.38        350.92        45.56 o                         
   3   6   0        218.17        219.37        34.31 o                         
   4   6   0         46.92         -3.76        35.84 o                         
   5   6   0         24.86          2.04        27.27 o                         
   6   6   0         97.77         36.16        15.48 o                         
   7   6   0        151.42        104.96        18.20 o                         
   8   6   0         29.80         -9.05        13.06 o                         
   9   6   0        363.96        338.98        37.78 o                         
  10   6   0          0.26         -6.53        21.07 o                         
  11   6   0        229.17        195.43        36.08 o                         
  12   6   0         61.80         44.99        21.15 o                         
  13   6   0         91.98         57.47        24.12 o                         
  14   6   0         40.06         51.45        28.04 o                         
  15   6   0         43.09         -7.71        21.66 o                         
   1   7   0       2392.35       2614.23       155.15 o                         
   2   7   0        143.80        126.13        35.92 o                         
   3   7   0       2503.18       2741.69       150.13 o                         
   4   7   0        141.62        199.63        44.82 o                         
   5   7   0       1441.51       1609.54        98.17 o                         
   6   7   0        328.63        325.67        44.61 o                         
   7   7   0        665.85        598.71        58.50 o                         
   8   7   0        464.13        436.74        70.46 o                         
   9   7   0        115.46         97.13        29.49 o                         
  10   7   0        274.22        287.91        47.50 o                         
  11   7   0         12.43         -9.89        39.96 o                         
  12   7   0        134.77         95.39        31.95 o                         
   0   8   0        258.31        423.07        92.77 o                         
   1   8   0          0.39         -4.98        23.33 o                         
   2   8   0         96.21        116.04        37.81 o                         
   3   8   0         24.39         -8.17        21.79 o                         
   4   8   0        184.96        142.54        29.16 o                         
   5   8   0         68.60         39.94        22.43 o                         
   6   8   0        251.01        160.99        46.96 o                         
   7   8   0         12.01         -2.12        43.10 o                         
   8   8   0         94.84         92.69        54.42 o                         
   9   8   0          2.16         58.40        30.81 o                         
   1   9   0        139.29        145.31        43.25 o                         
   2   9   0         15.35         16.17        20.83 o                         
   3   9   0        157.73        121.32        42.36 o                         
 -19   1   1        197.90        132.10        35.20 o                         
 -18   1   1          0.84         -2.16        14.36 o                         
 -17   1   1        741.78        694.09        53.07 o                         
 -16   1   1          3.00          9.80        13.40 o                         
 -15   1   1       2517.40       2619.41        82.69 o                         
 -14   1   1        246.27        237.43        24.01 o                         
 -13   1   1       9227.18       9544.91       150.42 o                         
 -12   1   1       3424.94       3457.46        84.06 o                         
 -11   1   1      15185.68      14817.66       209.80 o                         
 -10   1   1       7004.51       7269.38       132.46 o                         
  -9   1   1      20542.22      20295.40       226.01 o                         
  -8   1   1      17412.03      17448.77       195.87 o                         
  -7   1   1      21002.69      19634.62       199.86 o                         
  -6   1   1      29043.17      29808.82       249.59 o                         
  -5   1   1      17886.22      16701.69       160.45 o                         
  -4   1   1      55311.10      55034.95       358.18 o                         
  -3   1   1      12052.87      11764.34        91.50 o                         
  -2   1   1      54878.22      55398.57       407.10 o                         
  -1   1   1      12208.67      12141.52       129.72 o                         
   0   1   1        343.55        386.64        22.87 o                         
   1   1   1       1158.74       1275.56        34.33 o                         
   2   1   1      18250.34      18779.49       170.46 o                         
   3   1   1         49.15        114.59        21.53 o                         
   4   1   1       7661.32       8028.11        95.29 o                         
   5   1   1        262.83        234.51        16.48 o                         
   6   1   1         10.08         21.60         4.26 o                         
   7   1   1        420.87        364.25        22.98 o                         
   8   1   1       9908.76       9471.91       120.95 o                         
   9   1   1       2103.16       2212.41        73.24 o                         
  10   1   1       6252.44       5911.22       103.30 o                         
  11   1   1         77.28         66.68        11.03 o                         
  12   1   1       6092.17       6241.60       116.27 o                         
  13   1   1          2.06         -0.07        10.83 o                         
  14   1   1       8537.35       8929.04       152.95 o                         
  15   1   1         45.97         33.17        14.12 o                         
  16   1   1       2540.19       2707.75       100.58 o                         
  17   1   1        370.69        328.04        44.01 o                         
  18   1   1       1601.41       1674.73       129.55 o                         
  19   1   1        119.67        137.20        41.81 o                         
 -19   2   1        576.15        534.97        76.47 o                         
 -18   2   1         21.53         13.42        16.13 o                         
 -17   2   1        632.84        673.14        53.50 o                         
 -16   2   1         87.64         99.85        18.74 o                         
 -15   2   1       1192.71       1223.55        58.05 o                         
 -14   2   1       1324.61       1207.17        56.35 o                         
 -13   2   1       2679.43       2872.35        96.05 o                         
 -12   2   1        430.14        394.80        35.35 o                         
 -11   2   1       2601.98       2568.30        83.57 o                         
 -10   2   1       1516.06       1404.11        89.10 o                         
  -9   2   1        906.85        865.77        42.82 o                         
  -8   2   1       4503.53       4363.11       111.68 o                         
  -7   2   1        667.92        658.03        33.83 o                         
  -6   2   1      12016.42      12055.09       149.50 o                         
  -5   2   1          1.27         12.75         6.78 o                         
  -4   2   1      16161.47      15899.38       162.13 o                         
  -3   2   1       2113.53       2199.86        51.36 o                         
  -2   2   1      18228.73      18352.97       171.43 o                         
  -1   2   1      25238.75      24895.95       240.96 o                         
   0   2   1      79636.36      79208.20       688.79 o                         
   1   2   1       2246.53       2119.48        71.56 o                         
   2   2   1      50252.23      48692.20       500.21 o                         
   3   2   1       3096.08       2947.65        72.69 o                         
   4   2   1      46008.44      44454.16       332.52 o                         
   5   2   1       3033.87       3007.93        68.48 o                         
   6   2   1      25920.62      25498.47       240.52 o                         
   7   2   1       1303.28       1161.72        56.27 o                         
   8   2   1      17270.71      17478.26       231.77 o                         
   9   2   1       4326.67       4297.53        98.79 o                         
  10   2   1      11083.80      11421.36       174.10 o                         
  11   2   1       1396.14       1275.99        52.44 o                         
  12   2   1       2052.00       2114.17        69.92 o                         
  13   2   1       2119.23       2013.21        70.30 o                         
  14   2   1        555.85        555.30        37.93 o                         
  15   2   1        321.83        223.86        30.51 o                         
  16   2   1        623.25        591.71        41.79 o                         
  17   2   1        697.15        603.60        50.79 o                         
  18   2   1         40.15         27.66        30.44 o                         
  19   2   1        377.46        353.22        69.58 o                         
 -18   3   1        447.57        411.84        67.64 o                         
 -17   3   1         29.72          2.99        14.16 o                         
 -16   3   1        516.26        478.96        38.81 o                         
 -15   3   1        161.80        135.77        22.67 o                         
 -14   3   1        510.47        478.47        41.73 o                         
 -13   3   1         45.16         12.38        13.81 o                         
 -12   3   1        588.42        558.48        41.82 o                         
 -11   3   1         30.07         16.37         8.17 o                         
 -10   3   1         95.34         77.29        10.91 o                         
  -9   3   1         11.11         19.76        16.14 o                         
  -8   3   1       3261.45       3317.65       121.91 o                         
  -7   3   1        167.76        138.13        16.94 o                         
  -6   3   1       3433.90       3471.54        92.29 o                         
  -5   3   1      10440.54      10946.12       151.48 o                         
  -4   3   1       4931.78       5096.70       130.67 o                         
  -3   3   1      14388.68      14759.75       176.02 o                         
  -2   3   1       7684.45       7632.07       154.06 o                         
  -1   3   1      17617.07      17768.81       226.13 o                         
   0   3   1      20988.90      21532.50       255.84 o                         
   1   3   1      44095.88      45421.62       504.37 o                         
   2   3   1      20644.23      21354.85       341.65 o                         
   3   3   1      31516.95      31289.89       330.82 o                         
   4   3   1       3883.09       3869.25       100.00 o                         
   5   3   1      27426.95      27470.30       270.42 o                         
   6   3   1       3175.91       3198.87        82.67 o                         
   7   3   1      26196.70      26208.49       274.44 o                         
   8   3   1       5091.45       5226.26       114.31 o                         
   9   3   1      16939.82      17418.06       266.97 o                         
  10   3   1       1223.23       1097.21        55.53 o                         
  11   3   1       5984.94       5899.23       134.96 o                         
  12   3   1         13.21         26.26        11.55 o                         
  13   3   1        965.63        885.85        54.48 o                         
  14   3   1        100.60         74.21        21.13 o                         
  15   3   1        923.71        859.25        51.18 o                         
  16   3   1        141.47        111.16        20.71 o                         
  17   3   1         28.17          9.32        15.94 o                         
  18   3   1         51.02         16.41        25.77 o                         
 -18   4   1        255.18        271.83        59.22 o                         
 -17   4   1        228.45        294.43        48.32 o                         
 -16   4   1        540.60        617.43        66.86 o                         
 -15   4   1        180.78        204.31        38.99 o                         
 -14   4   1       1142.45       1323.53        89.14 o                         
 -13   4   1         27.02         13.21        16.02 o                         
 -12   4   1       1605.74       1578.15        72.85 o                         
 -11   4   1        153.36        121.39        16.98 o                         
 -10   4   1       3380.11       3509.04       103.05 o                         
  -9   4   1        195.38        155.62        20.85 o                         
  -8   4   1       3641.09       3770.17       101.72 o                         
  -7   4   1         89.98        106.47        23.44 o                         
  -6   4   1       4447.24       4413.21       108.02 o                         
  -5   4   1       2752.67       2807.52        83.89 o                         
  -4   4   1       1682.48       1624.52        62.23 o                         
  -3   4   1       3189.61       3000.27        96.29 o                         
  -2   4   1       1905.45       1922.21        76.50 o                         
  -1   4   1        621.33        512.75        42.92 o                         
   0   4   1        767.57        770.23        59.16 o                         
   1   4   1       1294.34       1110.66        96.94 o                         
   2   4   1        339.88        211.54        35.69 o                         
   3   4   1         97.75        102.26        73.17 o                         
   4   4   1       2902.42       2812.89        98.00 o                         
   5   4   1        811.48        781.24        51.46 o                         
   6   4   1       1207.47       1224.11        55.92 o                         
   7   4   1       2590.84       2708.74       103.53 o                         
   8   4   1        497.07        470.41        36.46 o                         
   9   4   1       2426.50       2493.75        87.35 o                         
  10   4   1        209.27        192.32        25.85 o                         
  11   4   1       3142.64       3381.31       106.85 o                         
  12   4   1        104.15        134.11        25.92 o                         
  13   4   1       1039.90       1126.31        64.24 o                         
  14   4   1         13.96         -4.13        14.02 o                         
  15   4   1       1223.28       1296.35        73.87 o                         
  16   4   1          0.21         -9.58        23.85 o                         
  17   4   1        675.25        640.04        66.79 o                         
 -16   5   1        133.57        151.33        38.43 o                         
 -15   5   1        462.58        402.32        78.63 o                         
 -14   5   1        236.83        222.35        43.61 o                         
 -13   5   1        430.07        360.06        50.42 o                         
 -12   5   1        160.38        178.99        28.96 o                         
 -11   5   1       1564.12       1635.44        98.96 o                         
 -10   5   1        307.05        300.27        39.02 o                         
  -9   5   1         80.24         42.93        35.80 o                         
  -8   5   1          9.20         -7.10        11.23 o                         
  -7   5   1        421.11        374.00        32.96 o                         
  -6   5   1         39.51         40.61        19.07 o                         
  -5   5   1         15.81          5.20        12.27 o                         
  -4   5   1        118.40        106.89        22.95 o                         
  -3   5   1         82.34         70.75        16.29 o                         
  -2   5   1         33.91         25.63        13.57 o                         
  -1   5   1       1241.84       1255.46        83.27 o                         
   0   5   1        214.73        250.42        30.41 o                         
   1   5   1       2888.67       2967.57       138.63 o                         
   2   5   1         27.09        -14.71        32.87 o                         
   3   5   1       2136.24       2317.78       130.00 o                         
   4   5   1          9.26         13.32        12.87 o                         
   5   5   1       3034.44       3089.37       115.58 o                         
   6   5   1         71.25         47.01        14.85 o                         
   7   5   1       2883.54       3093.76       103.53 o                         
   8   5   1        287.83        252.35        29.99 o                         
   9   5   1       1675.23       1656.10        78.85 o                         
  10   5   1        420.48        395.24        38.62 o                         
  11   5   1        810.04        771.87        55.02 o                         
  12   5   1        225.19        189.71        28.32 o                         
  13   5   1        528.40        389.67        39.81 o                         
  14   5   1        302.93        153.76        40.25 o                         
  15   5   1        127.84        115.03        40.58 o                         
  16   5   1        153.25        123.35        36.69 o                         
 -15   6   1         34.30         25.63        27.07 o                         
 -14   6   1         53.03         54.77        18.64 o                         
 -13   6   1        516.23        378.57        51.77 o                         
 -12   6   1        364.94        328.15        54.95 o                         
 -11   6   1        679.22        595.69        65.70 o                         
 -10   6   1        440.50        449.77        54.69 o                         
  -9   6   1       1424.59       1460.24        95.63 o                         
  -8   6   1        562.33        653.11        62.87 o                         
  -7   6   1       3280.02       3420.82       115.63 o                         
  -6   6   1        627.28        731.03        52.11 o                         
  -5   6   1       6163.38       6253.78       155.78 o                         
  -4   6   1       1468.03       1524.89        83.61 o                         
  -3   6   1       6188.90       6230.36       206.00 o                         
  -2   6   1          0.75        -16.13        33.89 o                         
  -1   6   1       6276.32       6392.60       312.56 o                         
   0   6   1         48.69         52.47        50.13 o                         
   1   6   1       3535.84       3663.87       340.80 o                         
   2   6   1        292.53        234.65        37.05 o                         
   3   6   1       3025.31       3001.26       145.52 o                         
   4   6   1        604.35        556.13        60.39 o                         
   5   6   1         52.58         43.41        16.29 o                         
   6   6   1        677.66        668.30        56.40 o                         
   7   6   1         35.26         21.61        24.52 o                         
   8   6   1        165.91        143.78        24.88 o                         
   9   6   1        178.01        177.50        27.92 o                         
  10   6   1         19.44          0.61        17.17 o                         
  11   6   1         91.83         99.99        24.49 o                         
  12   6   1         71.10         65.28        21.53 o                         
  13   6   1        207.34        198.82        47.23 o                         
  14   6   1          1.90        -27.43        27.43 o                         
 -13   7   1         13.30         -1.65        20.85 o                         
 -12   7   1        390.45        300.76        53.23 o                         
 -11   7   1         38.53          8.12        24.44 o                         
 -10   7   1        322.13        268.35        50.07 o                         
  -9   7   1          5.41        -26.98        26.98 o                         
  -8   7   1        498.05        459.64        56.84 o                         
  -7   7   1          3.45         55.40        22.94 o                         
  -6   7   1        632.60        608.64        64.05 o                         
  -5   7   1          3.86          6.16        27.88 o                         
  -4   7   1        954.86        958.35        73.28 o                         
  -3   7   1          3.30         41.31        69.10 o                         
  -2   7   1       1012.84       1004.20       152.14 o                         
  -1   7   1          3.83         -5.72        29.44 o                         
   0   7   1        540.56        567.81        63.43 o                         
   1   7   1          1.21        -25.54        25.54 o                         
   2   7   1        747.03        788.03        82.62 o                         
   3   7   1         10.76         43.08        22.78 o                         
   4   7   1        104.02         86.91        31.50 o                         
   5   7   1        136.52         99.66        31.84 o                         
   6   7   1        352.82        230.39        39.79 o                         
   7   7   1          5.72         40.09        22.09 o                         
   8   7   1         22.40         51.95        22.06 o                         
   9   7   1         15.57        -18.12        26.45 o                         
  10   7   1         42.50        -26.21        26.21 o                         
  11   7   1         29.88         15.48        28.83 o                         
  12   7   1         16.26         24.22        28.31 o                         
  -9   8   1         17.79         64.44        42.37 o                         
  -8   8   1        390.31        479.21        79.51 o                         
  -7   8   1         73.96        115.62        54.97 o                         
  -6   8   1        371.13        372.04        66.25 o                         
  -5   8   1        251.17        315.15       147.04 o                         
  -4   8   1        200.08        144.92        34.57 o                         
  -3   8   1        154.75        136.82        23.80 o                         
  -2   8   1          3.56          0.18        25.30 o                         
  -1   8   1        307.71        317.93        54.04 o                         
   0   8   1         11.43          7.63        23.27 o                         
   1   8   1        305.80        269.09        54.84 o                         
   2   8   1        157.25        105.19        46.85 o                         
   3   8   1          2.32          2.99        23.13 o                         
   4   8   1        152.46        122.41        38.26 o                         
   5   8   1          0.54        -25.43        25.43 o                         
   6   8   1        366.41        274.95        43.78 o                         
   7   8   1         78.05        139.15        34.95 o                         
   8   8   1         76.81         44.37        23.66 o                         
   9   8   1        122.33         83.91        46.93 o                         
  -3   9   1         73.67         81.61        70.04 o                         
  -2   9   1          5.84         28.93        32.44 o                         
  -1   9   1        107.97        114.92        57.47 o                         
   0   9   1         16.07         15.40        28.01 o                         
   1   9   1         74.68         38.76       111.43 o                         
   2   9   1         16.25         58.51        31.23 o                         
   3   9   1         89.61         95.94        33.31 o                         
 -20   0   2        259.87        222.70        68.72 o                         
 -19   0   2        471.84        459.54        64.72 o                         
 -18   0   2        274.31        255.83        44.25 o                         
 -17   0   2       2399.68       2586.61       162.56 o                         
 -16   0   2          2.84         17.29        63.79 o                         
 -15   0   2       2143.75       2145.47       123.34 o                         
 -14   0   2        683.62        638.02        64.27 o                         
 -13   0   2       3379.94       3108.51       138.64 o                         
 -12   0   2          0.19         13.56        13.38 o                         
 -11   0   2       4023.01       3775.03        94.21 o                         
 -10   0   2        134.17        132.17        21.01 o                         
  -9   0   2       5254.33       4792.04       135.28 o                         
  -8   0   2        213.60        183.75        17.26 o                         
  -7   0   2       2016.68       1805.81        77.51 o                         
  -6   0   2       1085.50       1233.27       239.84 o                         
  -5   0   2          9.80         24.44        12.42 o                         
  -4   0   2         60.58         77.74        17.49 o                         
  -3   0   2      15524.54      16277.25       212.37 o                         
  -2   0   2       3903.32       3871.46        60.60 o                         
  -1   0   2      28737.10      29370.78       432.16 o                         
   0   0   2       1138.68       1013.39        40.67 o                         
   1   0   2      65221.25      64994.50       765.87 o                         
   2   0   2      15421.40      15966.87       276.06 o                         
   3   0   2      82876.40      82054.44       994.38 o                         
   4   0   2      49467.39      47302.58       418.24 o                         
   5   0   2      64954.79      63300.93      1190.17 o                         
   6   0   2      48471.19      47563.79       914.71 o                         
   7   0   2      32374.06      31440.51       456.07 o                         
   8   0   2       8573.19       7945.78       165.86 o                         
   9   0   2      24762.05      25809.66       351.26 o                         
  10   0   2      19997.13      19763.37       315.24 o                         
  11   0   2      13225.28      13515.66       263.94 o                         
  12   0   2       7039.31       7151.07       219.64 o                         
  13   0   2       4740.46       4758.24       292.04 o                         
  14   0   2       3234.05       3398.16       237.07 o                         
  15   0   2       2261.73       2215.78       118.65 o                         
  16   0   2        995.34       1044.80       137.30 o                         
  17   0   2       1338.56       1203.71       150.43 o                         
  18   0   2        134.50        170.38        69.65 o                         
  19   0   2        295.06        180.69        65.28 o                         
 -20   1   2         40.22         51.68        25.11 o                         
 -19   1   2         68.37         49.97        16.82 o                         
 -18   1   2        117.07        101.12        21.33 o                         
 -17   1   2        149.23         91.15        26.58 o                         
 -16   1   2         91.14         52.69        16.32 o                         
 -15   1   2         73.07         35.67        13.96 o                         
 -14   1   2        590.61        555.61        35.59 o                         
 -13   1   2       3584.52       3681.06        89.76 o                         
 -12   1   2        138.10         91.77        14.25 o                         
 -11   1   2       2526.69       2520.45        80.29 o                         
 -10   1   2         63.18         38.24         9.88 o                         
  -9   1   2       5180.21       5178.57       129.92 o                         
  -8   1   2        566.22        523.00        31.08 o                         
  -7   1   2       3114.12       2910.29        80.12 o                         
  -6   1   2        150.04        120.31        12.66 o                         
  -5   1   2      23260.34      23098.02       210.91 o                         
  -4   1   2          6.16         37.57         8.79 o                         
  -3   1   2      40266.50      40450.63       342.42 o                         
  -2   1   2       1205.73       1184.54        40.86 o                         
  -1   1   2       5682.84       5700.39        88.31 o                         
   0   1   2      16547.41      16881.45       135.82 o                         
   1   1   2       9509.39       9589.88       113.90 o                         
   2   1   2       4633.40       4577.74        98.57 o                         
   3   1   2      15234.82      15411.94       216.45 o                         
   4   1   2        642.64        727.27        25.32 o                         
   5   1   2       9292.19       9398.07        99.58 o                         
   6   1   2       2346.65       2229.58        48.00 o                         
   7   1   2       2203.95       2158.90        50.67 o                         
   8   1   2      13193.38      13178.59       161.86 o                         
   9   1   2        369.69        292.42        20.31 o                         
  10   1   2       3692.71       3457.36        76.90 o                         
  11   1   2          5.37         -3.24         9.22 o                         
  12   1   2       4071.46       4049.48        92.02 o                         
  13   1   2         14.39          7.15        11.17 o                         
  14   1   2       2679.06       2590.61        89.97 o                         
  15   1   2          0.80          8.56        10.57 o                         
  16   1   2       2011.76       2151.13       106.42 o                         
  17   1   2         27.37         34.17        31.23 o                         
  18   1   2       1457.66       1497.65       142.93 o                         
  19   1   2        141.61         95.08        50.52 o                         
 -19   2   2        857.64        670.93        68.68 o                         
 -18   2   2         10.71         -3.90        25.29 o                         
 -17   2   2       1634.53       1738.93        88.86 o                         
 -16   2   2        338.43        234.66        28.04 o                         
 -15   2   2       4628.41       4801.96       117.50 o                         
 -14   2   2        686.12        642.75        47.37 o                         
 -13   2   2       3732.38       3812.58       118.30 o                         
 -12   2   2       2886.57       2881.18        92.24 o                         
 -11   2   2       7463.82       7297.44       142.87 o                         
 -10   2   2       4866.14       5001.17       111.27 o                         
  -9   2   2       8776.81       8438.41       155.00 o                         
  -8   2   2       6423.62       6196.71       111.94 o                         
  -7   2   2       4105.20       3825.19        81.64 o                         
  -6   2   2      23496.40      23527.94       220.57 o                         
  -5   2   2       2259.54       2020.08        49.50 o                         
  -4   2   2       8276.62       8067.45       100.14 o                         
  -3   2   2       7123.78       6484.79        86.13 o                         
  -2   2   2      45140.96      46672.09       327.83 o                         
  -1   2   2      13166.06      14041.89       144.96 o                         
   0   2   2        704.16        691.78        33.17 o                         
   1   2   2       2074.23       2184.00        61.34 o                         
   2   2   2        553.05        628.86        40.32 o                         
   3   2   2       4284.50       4459.97       124.67 o                         
   4   2   2        461.70        366.43        26.25 o                         
   5   2   2       1120.60       1084.09        40.20 o                         
   6   2   2       3422.43       3261.74        74.41 o                         
   7   2   2        527.31        582.22        32.07 o                         
   8   2   2       7002.71       7029.31       121.81 o                         
   9   2   2        220.86        255.40        26.83 o                         
  10   2   2       6138.15       6041.65       109.92 o                         
  11   2   2        548.43        499.99        31.64 o                         
  12   2   2       3813.62       3855.97        93.96 o                         
  13   2   2        203.83        188.95        21.99 o                         
  14   2   2       1955.43       1895.03        70.34 o                         
  15   2   2       1363.26       1374.44        72.00 o                         
  16   2   2       2346.97       2430.26       104.34 o                         
  17   2   2        499.87        540.66        48.14 o                         
  18   2   2        709.79        754.21        91.57 o                         
  19   2   2        533.21        526.63        80.19 o                         
 -19   3   2        169.80        138.34        44.68 o                         
 -18   3   2        385.23        288.82        45.05 o                         
 -17   3   2        384.01        362.22        41.43 o                         
 -16   3   2        318.19        239.84        39.53 o                         
 -15   3   2          3.16         -8.06        17.23 o                         
 -14   3   2        512.19        449.27        40.81 o                         
 -13   3   2         23.96         29.71        13.11 o                         
 -12   3   2        720.99        670.98        44.27 o                         
 -11   3   2        771.20        731.72        45.52 o                         
 -10   3   2       2223.93       2111.57        74.22 o                         
  -9   3   2       3228.28       3178.93        86.55 o                         
  -8   3   2       6734.37       6541.72       121.04 o                         
  -7   3   2      10081.82       9818.00       145.58 o                         
  -6   3   2       9662.44       9362.90       167.66 o                         
  -5   3   2       8465.98       7828.87       121.60 o                         
  -4   3   2      13376.25      13094.58       162.02 o                         
  -3   3   2      14313.95      13372.41       163.69 o                         
  -2   3   2      29245.56      28684.51       263.92 o                         
  -1   3   2      10853.46      10234.38       162.90 o                         
   0   3   2      10563.08       9726.68       182.66 o                         
   1   3   2      10094.86       9751.25       164.02 o                         
   2   3   2      23284.68      22600.86       617.28 o                         
   3   3   2      11899.12      11935.03       372.25 o                         
   4   3   2      11154.67      10663.35       176.64 o                         
   5   3   2       6498.84       6245.42       134.65 o                         
   6   3   2       6020.31       5856.18       114.99 o                         
   7   3   2       1721.79       1651.72        61.50 o                         
   8   3   2       6259.53       6404.24       127.95 o                         
   9   3   2        134.62         83.51        12.41 o                         
  10   3   2        354.57        329.49        29.68 o                         
  11   3   2       1250.04       1007.37        54.44 o                         
  12   3   2        215.31        205.70        23.11 o                         
  13   3   2          2.98          9.38        11.32 o                         
  14   3   2          5.40         -7.39        10.89 o                         
  15   3   2        172.47        120.35        21.44 o                         
  16   3   2        135.07         97.98        18.42 o                         
  17   3   2        224.30        148.79        26.35 o                         
  18   3   2         43.27         24.93        21.42 o                         
 -18   4   2         39.94         74.66        32.32 o                         
 -17   4   2        198.97        269.08        46.18 o                         
 -16   4   2         27.61          6.66        21.33 o                         
 -15   4   2        210.31        248.47        42.88 o                         
 -14   4   2         82.10         70.57        20.80 o                         
 -13   4   2        359.01        369.77        46.66 o                         
 -12   4   2        984.86        963.49        75.05 o                         
 -11   4   2       2546.07       2700.57       121.82 o                         
 -10   4   2       3377.15       3303.00       114.61 o                         
  -9   4   2       1797.17       1806.38       108.36 o                         
  -8   4   2       4161.80       4214.92       105.99 o                         
  -7   4   2       6502.82       6489.39       134.27 o                         
  -6   4   2       8326.86       8387.56       146.30 o                         
  -5   4   2       7027.97       6748.38       129.15 o                         
  -4   4   2      28480.74      28300.42       334.47 o                         
  -3   4   2      24081.09      24841.75       323.72 o                         
  -2   4   2      13621.23      13179.85       212.69 o                         
  -1   4   2       8384.40       8483.66       311.10 o                         
   0   4   2      16319.07      16581.45       380.64 o                         
   1   4   2      15772.08      16311.81       296.97 o                         
   2   4   2      10426.05      10012.26       390.96 o                         
   3   4   2      15735.39      16807.34       567.12 o                         
   4   4   2       6772.46       6737.35       192.97 o                         
   5   4   2       9041.08       9280.63       185.74 o                         
   6   4   2       3801.97       3810.36       118.15 o                         
   7   4   2       4077.47       4111.33       108.60 o                         
   8   4   2       1819.53       1754.05        80.64 o                         
   9   4   2        224.04        193.81        23.31 o                         
  10   4   2         52.74         45.34        16.68 o                         
  11   4   2        753.76        709.40        48.66 o                         
  12   4   2        346.58        322.53        33.76 o                         
  13   4   2          9.88        -12.85        15.39 o                         
  14   4   2         15.67         21.32        14.28 o                         
  15   4   2         65.54         37.61        16.21 o                         
  16   4   2         10.82          5.56        20.74 o                         
  17   4   2         98.52         62.97        23.98 o                         
 -16   5   2        892.88       1067.93       148.09 o                         
 -15   5   2         16.90         38.58        25.18 o                         
 -14   5   2       2244.10       2728.80       140.50 o                         
 -13   5   2         45.54         52.58        22.79 o                         
 -12   5   2       2556.63       3039.41       142.53 o                         
 -11   5   2        160.62        215.89        53.02 o                         
 -10   5   2       2785.73       3210.01       203.56 o                         
  -9   5   2       2244.57       2502.55       120.53 o                         
  -8   5   2       4174.00       4530.45       160.67 o                         
  -7   5   2       1018.37        970.18        54.38 o                         
  -6   5   2       1060.94       1111.56        57.51 o                         
  -5   5   2        250.25        176.57        21.39 o                         
  -4   5   2         29.60         24.27        22.77 o                         
  -3   5   2         31.24          6.99        11.32 o                         
  -2   5   2        221.52        246.70        32.89 o                         
  -1   5   2         57.87         32.59        12.30 o                         
   0   5   2        103.07         30.76        17.88 o                         
   1   5   2        494.98        478.29        52.58 o                         
   2   5   2       1097.46       1007.35        84.98 o                         
   3   5   2       1810.90       2079.44       112.57 o                         
   4   5   2        908.74        753.03        69.42 o                         
   5   5   2       2501.52       2654.48       134.03 o                         
   6   5   2       1361.90       1350.74        95.24 o                         
   7   5   2       3176.52       3365.01       109.10 o                         
   8   5   2        527.61        495.35        41.38 o                         
   9   5   2       3040.63       3430.94       113.20 o                         
  10   5   2        884.24        867.50        57.47 o                         
  11   5   2       3179.06       3707.68       122.01 o                         
  12   5   2         21.67         51.02        15.47 o                         
  13   5   2       1181.33       1307.80        74.56 o                         
  14   5   2         22.55         34.77        20.80 o                         
  15   5   2        563.53        701.65        88.06 o                         
  16   5   2          2.11         15.63        23.84 o                         
 -15   6   2        108.90        104.96        31.14 o                         
 -14   6   2        198.14         91.51        31.46 o                         
 -13   6   2        109.52         95.82        27.81 o                         
 -12   6   2         89.19         59.95        20.75 o                         
 -11   6   2        157.37        107.61        28.88 o                         
 -10   6   2        512.19        504.44        59.49 o                         
  -9   6   2        111.39        101.43        24.93 o                         
  -8   6   2        479.52        471.74        60.54 o                         
  -7   6   2          0.48         15.52        20.81 o                         
  -6   6   2       1213.65       1187.26        66.36 o                         
  -5   6   2         42.71         48.49        17.33 o                         
  -4   6   2         17.22         26.70        14.01 o                         
  -3   6   2         87.19         87.28        36.43 o                         
  -2   6   2        547.46        591.01        61.24 o                         
  -1   6   2         52.20         51.80        17.85 o                         
   0   6   2        219.83        189.97        35.02 o                         
   1   6   2        175.33        130.73        37.87 o                         
   2   6   2         21.42          3.19        15.82 o                         
   3   6   2        255.70        247.29        41.01 o                         
   4   6   2        189.64        169.72        34.65 o                         
   5   6   2        229.84        179.51        48.96 o                         
   6   6   2        150.52         98.39        30.22 o                         
   7   6   2        332.27        320.59        45.17 o                         
   8   6   2         47.97         20.01        15.91 o                         
   9   6   2        156.68         82.84        20.61 o                         
  10   6   2         11.18         -7.53        19.92 o                         
  11   6   2        170.53         84.59        20.30 o                         
  12   6   2        151.83         96.93        28.02 o                         
  13   6   2          0.96         24.21        18.72 o                         
  14   6   2        104.70         35.90        25.20 o                         
 -13   7   2          0.15         10.10        24.03 o                         
 -12   7   2        574.79        680.11        77.45 o                         
 -11   7   2        106.11         80.41        28.88 o                         
 -10   7   2        394.58        483.17        61.20 o                         
  -9   7   2        240.62        231.11        35.94 o                         
  -8   7   2        137.30        173.58        38.71 o                         
  -7   7   2        428.44        404.41        56.53 o                         
  -6   7   2        121.11         81.09        25.51 o                         
  -5   7   2        152.30        143.92        25.95 o                         
  -4   7   2        160.56        143.95        24.76 o                         
  -3   7   2        391.39        395.00        48.54 o                         
  -2   7   2        178.48        172.60        36.95 o                         
  -1   7   2         62.86         53.72        37.56 o                         
   0   7   2        599.18        565.29        65.33 o                         
   1   7   2         47.17         65.75        22.64 o                         
   2   7   2        789.40        806.65        80.72 o                         
   3   7   2        302.83        371.17        55.99 o                         
   4   7   2       1285.90       1303.55       105.15 o                         
   5   7   2         48.35        123.36        36.79 o                         
   6   7   2        392.49        433.75        55.01 o                         
   7   7   2       1051.05       1215.80        89.57 o                         
   8   7   2        715.82        650.00        76.23 o                         
   9   7   2        818.10       1057.29        99.28 o                         
  10   7   2        125.27        140.54        76.60 o                         
  11   7   2        587.87        771.94        96.27 o                         
  12   7   2         29.43         34.58        27.81 o                         
  -9   8   2         22.54         20.66        27.89 o                         
  -8   8   2          1.34         24.18        26.02 o                         
  -7   8   2         28.43         71.12        41.27 o                         
  -6   8   2         36.96         74.88        33.73 o                         
  -5   8   2         20.56        -16.91        27.80 o                         
  -4   8   2         67.77         -2.24        36.31 o                         
  -3   8   2         44.74        -22.27        22.27 o                         
  -2   8   2        191.41        109.75        28.24 o                         
  -1   8   2         51.73         33.05        20.11 o                         
   0   8   2         61.95         35.03        26.75 o                         
   1   8   2          0.77         -2.06        26.50 o                         
   2   8   2        123.93         95.47        31.65 o                         
   3   8   2         18.34         16.74        19.24 o                         
   4   8   2         59.17         61.18        36.54 o                         
   5   8   2          1.01        -24.72        24.92 o                         
   6   8   2         32.32          8.53        22.39 o                         
   7   8   2         78.83         50.50        26.56 o                         
   8   8   2         27.56         12.82        34.04 o                         
   9   8   2         72.83         62.91        33.03 o                         
  -3   9   2        304.75        328.96        71.36 o                         
  -2   9   2        220.01        242.30        56.73 o                         
  -1   9   2        144.41         78.61       104.63 o                         
   0   9   2        236.18        285.13        57.04 o                         
   1   9   2        139.43         87.33        35.45 o                         
   2   9   2        263.15        197.92        51.49 o                         
   3   9   2         60.46         14.74        79.18 o                         
 -20   1   3         58.27         54.45        21.49 o                         
 -19   1   3        559.56        558.40        61.35 o                         
 -18   1   3         36.92         23.68        14.77 o                         
 -17   1   3        729.11        740.39        56.45 o                         
 -16   1   3        346.30        290.00        33.34 o                         
 -15   1   3       1255.92       1312.47        68.08 o                         
 -14   1   3        870.00        824.18        42.77 o                         
 -13   1   3       2038.03       2053.68        79.73 o                         
 -12   1   3        475.34        463.62        36.69 o                         
 -11   1   3         71.46         55.71        12.69 o                         
 -10   1   3       1756.68       1633.51        60.85 o                         
  -9   1   3       2707.12       2989.30        79.53 o                         
  -8   1   3       5427.00       5364.19       101.69 o                         
  -7   1   3       5672.88       5978.07       101.20 o                         
  -6   1   3        449.67        366.57        21.84 o                         
  -5   1   3      21121.48      21732.99       233.01 o                         
  -4   1   3       1758.62       1511.06        56.33 o                         
  -3   1   3      79968.46      79065.85       792.27 o                         
  -2   1   3       2014.59       2309.38        69.73 o                         
  -1   1   3      47662.93      47657.78       325.34 o                         
   0   1   3       1019.94       1099.86        27.75 o                         
   1   1   3      32499.31      32441.53       208.18 o                         
   2   1   3      15665.74      15705.68       125.52 o                         
   3   1   3      71081.13      71766.51       544.92 o                         
   4   1   3       2175.48       2037.51        65.07 o                         
   5   1   3      36361.85      36399.91       323.40 o                         
   6   1   3       3858.42       3519.50        58.64 o                         
   7   1   3      16769.90      17062.52       192.78 o                         
   8   1   3       8638.52       8444.29       125.24 o                         
   9   1   3       3967.61       3840.39        75.51 o                         
  10   1   3       3162.23       3020.06        70.61 o                         
  11   1   3       1005.12        983.12        41.63 o                         
  12   1   3       1511.34       1371.41        51.88 o                         
  13   1   3          0.60          6.55         8.09 o                         
  14   1   3        301.54        280.68        36.08 o                         
  15   1   3         39.62         44.45        16.12 o                         
  16   1   3         27.69         43.38        44.90 o                         
  17   1   3        245.19        263.85        93.47 o                         
  18   1   3         15.27         -5.10        22.36 o                         
  19   1   3        117.35        108.15        38.46 o                         
 -19   2   3         10.78         -0.17        17.68 o                         
 -18   2   3          6.90          9.69        22.34 o                         
 -17   2   3        563.16        538.84        58.81 o                         
 -16   2   3         18.18         28.11        16.19 o                         
 -15   2   3       1781.46       1813.92        99.95 o                         
 -14   2   3        101.32         78.24        18.42 o                         
 -13   2   3       1220.45       1202.96        73.78 o                         
 -12   2   3         41.49         44.55        14.23 o                         
 -11   2   3       3210.10       3026.93        89.18 o                         
 -10   2   3        339.07        255.06        29.33 o                         
  -9   2   3       7942.46       7703.26       130.59 o                         
  -8   2   3        878.53        836.14        45.44 o                         
  -7   2   3      23369.01      23718.68       338.24 o                         
  -6   2   3       2176.47       2115.06        63.30 o                         
  -5   2   3       5016.76       4656.51       131.38 o                         
  -4   2   3       1097.13       1151.31        54.45 o                         
  -3   2   3       3502.14       3326.44        90.34 o                         
  -2   2   3       2444.66       2699.89        61.19 o                         
  -1   2   3      13189.56      13241.42       142.10 o                         
   0   2   3        503.87        508.84        25.03 o                         
   1   2   3       2528.81       2584.69        69.53 o                         
   2   2   3       2297.70       2372.42        69.07 o                         
   3   2   3       1109.19       1014.60        56.98 o                         
   4   2   3       5494.30       5301.41       141.96 o                         
   5   2   3       5452.46       5707.78       112.96 o                         
   6   2   3       6826.68       6885.88       110.38 o                         
   7   2   3       1237.48       1188.51        42.36 o                         
   8   2   3       2374.41       2290.66        60.27 o                         
   9   2   3       2407.87       2460.96        65.16 o                         
  10   2   3       2117.22       2044.00        61.82 o                         
  11   2   3       2015.59       2015.43        64.09 o                         
  12   2   3       2645.24       2602.89        93.71 o                         
  13   2   3       1429.72       1465.28        70.61 o                         
  14   2   3        678.78        765.03        52.13 o                         
  15   2   3        577.50        496.98        43.85 o                         
  16   2   3        361.15        447.57        51.00 o                         
  17   2   3        639.52        668.44        66.37 o                         
  18   2   3         41.60         66.62        29.53 o                         
 -19   3   3         47.66         -2.76        20.39 o                         
 -18   3   3          5.23         11.12        20.22 o                         
 -17   3   3        245.47        176.61        33.36 o                         
 -16   3   3        580.72        502.86        58.72 o                         
 -15   3   3         31.03         14.36        29.26 o                         
 -14   3   3       1172.73       1163.58        81.58 o                         
 -13   3   3        363.59        318.29        41.82 o                         
 -12   3   3       2425.54       2473.81       114.49 o                         
 -11   3   3         66.14         51.13        13.36 o                         
 -10   3   3       6644.16       6506.32       274.30 o                         
  -9   3   3        101.53         88.76        13.06 o                         
  -8   3   3      11411.39      11116.90       297.69 o                         
  -7   3   3       1100.86       1185.09        41.44 o                         
  -6   3   3      10921.91      10424.00       280.81 o                         
  -5   3   3       2377.93       2509.03        80.85 o                         
  -4   3   3       2556.61       2261.22        85.41 o                         
  -3   3   3        837.56        849.59        35.35 o                         
  -2   3   3       2459.34       2286.09        61.87 o                         
  -1   3   3       6513.68       6936.31       114.24 o                         
   0   3   3        441.00        400.66        30.93 o                         
   1   3   3       4940.11       4996.38       195.93 o                         
   2   3   3          4.21         -4.75        22.44 o                         
   3   3   3        452.50        551.10        49.28 o                         
   4   3   3       4201.24       4195.37       137.88 o                         
   5   3   3       1763.51       1807.06        97.58 o                         
   6   3   3       5340.65       5090.90       124.43 o                         
   7   3   3         31.95         21.14        11.34 o                         
   8   3   3       8062.34       7743.11       141.22 o                         
   9   3   3        147.99        125.47        19.38 o                         
  10   3   3       3907.00       3819.27       102.32 o                         
  11   3   3        212.37        179.55        20.60 o                         
  12   3   3       4542.49       4455.72       107.35 o                         
  13   3   3        394.96        366.77        36.85 o                         
  14   3   3       1433.84       1364.26        73.33 o                         
  15   3   3        253.72        211.29        30.35 o                         
  16   3   3       1042.84        935.77        65.08 o                         
  17   3   3         79.87         35.82        31.30 o                         
  18   3   3         79.77         26.16        22.79 o                         
 -18   4   3        261.63        289.97        49.87 o                         
 -17   4   3        332.49        403.22        58.66 o                         
 -16   4   3        302.82        411.73        55.48 o                         
 -15   4   3        503.63        572.78        61.31 o                         
 -14   4   3        643.15        685.68        68.38 o                         
 -13   4   3       1295.41       1494.58        96.95 o                         
 -12   4   3        557.84        615.24        63.04 o                         
 -11   4   3       3437.21       3720.03       146.96 o                         
 -10   4   3        905.89        925.58        69.73 o                         
  -9   4   3       2827.24       2990.78       124.08 o                         
  -8   4   3        195.52        206.70        33.84 o                         
  -7   4   3       3889.84       3839.29       134.69 o                         
  -6   4   3          5.76          9.37        10.75 o                         
  -5   4   3       5403.89       5109.05       137.83 o                         
  -4   4   3         11.23         17.53        14.05 o                         
  -3   4   3      13522.90      13384.98       347.08 o                         
  -2   4   3       2483.86       2242.95        72.27 o                         
  -1   4   3         49.04         16.99        10.28 o                         
   0   4   3       2533.42       2483.25        90.43 o                         
   1   4   3       1117.19       1192.38        62.73 o                         
   2   4   3        568.36        510.43        51.72 o                         
   3   4   3        956.50        989.62        72.43 o                         
   4   4   3        110.66        154.23        50.91 o                         
   5   4   3        212.12        188.58        32.33 o                         
   6   4   3          4.55          5.45        49.90 o                         
   7   4   3        288.34        336.37        39.27 o                         
   8   4   3        755.85        742.91        46.71 o                         
   9   4   3        406.64        481.99        39.92 o                         
  10   4   3       2240.26       2320.83        87.58 o                         
  11   4   3        383.09        430.84        38.88 o                         
  12   4   3        226.87        230.23        29.39 o                         
  13   4   3         14.20         36.04        15.50 o                         
  14   4   3        939.48       1063.57        69.57 o                         
  15   4   3          0.04          4.99        15.85 o                         
  16   4   3        685.82        841.75        64.84 o                         
  17   4   3          7.85         -8.62        24.89 o                         
 -16   5   3        938.77       1109.93       100.00 o                         
 -15   5   3        139.21        151.19        37.27 o                         
 -14   5   3       1668.19       1795.99       116.44 o                         
 -13   5   3        229.21        285.05        48.64 o                         
 -12   5   3       3180.49       3529.85       175.03 o                         
 -11   5   3        473.09        547.84        62.18 o                         
 -10   5   3       4534.50       4726.04       174.46 o                         
  -9   5   3        271.10        317.27        52.92 o                         
  -8   5   3       6325.80       6834.22       222.67 o                         
  -7   5   3        533.84        672.44        65.37 o                         
  -6   5   3       6357.54       6996.57       280.06 o                         
  -5   5   3         90.86         60.68        22.97 o                         
  -4   5   3       5416.33       5441.72       233.66 o                         
  -3   5   3       1077.94        915.55        50.97 o                         
  -2   5   3       4621.32       4804.86       200.04 o                         
  -1   5   3         18.40          2.41        15.72 o                         
   0   5   3       3054.50       3003.19       132.14 o                         
   1   5   3        427.11        323.24        44.93 o                         
   2   5   3        287.15        210.84        34.74 o                         
   3   5   3        669.36        593.03        59.53 o                         
   4   5   3        181.53        177.21        59.50 o                         
   5   5   3       1129.67       1136.60        87.98 o                         
   6   5   3         24.20         17.87        21.99 o                         
   7   5   3       1339.88       1390.22        81.29 o                         
   8   5   3        183.90        114.67        18.95 o                         
   9   5   3        368.74        367.72        41.41 o                         
  10   5   3        461.87        347.29        42.81 o                         
  11   5   3       2229.35       2238.29        95.29 o                         
  12   5   3        191.90        185.13        29.88 o                         
  13   5   3        724.08        818.44        73.68 o                         
  14   5   3        235.39        185.68        33.40 o                         
  15   5   3        654.96        688.18        74.17 o                         
  16   5   3        109.97        124.77        36.30 o                         
 -15   6   3        216.18        153.89        37.86 o                         
 -14   6   3         71.32         91.90        28.84 o                         
 -13   6   3         64.85         53.18        26.52 o                         
 -12   6   3         14.49         18.98        24.77 o                         
 -11   6   3        208.66        145.76        33.39 o                         
 -10   6   3         95.90         36.02        28.80 o                         
  -9   6   3        128.15         91.85        26.56 o                         
  -8   6   3        574.24        530.30        61.69 o                         
  -7   6   3        184.79        130.67        32.27 o                         
  -6   6   3       2619.20       2763.14       131.74 o                         
  -5   6   3         41.84         66.96        16.84 o                         
  -4   6   3       4586.09       4665.23       263.14 o                         
  -3   6   3        749.78        756.21        87.77 o                         
  -2   6   3       9373.03      10102.54       299.35 o                         
  -1   6   3        601.95        518.01        56.58 o                         
   0   6   3      10508.67      10772.01       553.46 o                         
   1   6   3       1550.72       1577.07       105.46 o                         
   2   6   3       9885.29      10553.52       379.08 o                         
   3   6   3       1198.03       1487.69       107.47 o                         
   4   6   3       7049.26       7192.67       241.55 o                         
   5   6   3       3724.53       4246.22       185.65 o                         
   6   6   3       4909.97       4968.10       205.83 o                         
   7   6   3       1084.63       1399.56        91.33 o                         
   8   6   3       1971.62       2023.30       110.58 o                         
   9   6   3        765.32        872.54       106.42 o                         
  10   6   3        873.46        881.00        74.35 o                         
  11   6   3        188.23        204.42        40.97 o                         
  12   6   3        432.92        258.00        55.99 o                         
  13   6   3        213.07        173.74        47.35 o                         
  14   6   3        195.63        126.16        43.80 o                         
 -12   7   3         61.56         82.31        31.62 o                         
 -11   7   3        121.93        144.98        40.40 o                         
 -10   7   3        326.10        347.43        55.65 o                         
  -9   7   3        107.51        105.14        34.70 o                         
  -8   7   3        304.24        303.81        53.40 o                         
  -7   7   3        261.02        356.83        54.12 o                         
  -6   7   3        435.68        434.26        60.89 o                         
  -5   7   3        661.38        525.79        62.76 o                         
  -4   7   3         75.19         31.26        20.04 o                         
  -3   7   3       1082.28        983.73        72.00 o                         
  -2   7   3        272.51        225.00        36.77 o                         
  -1   7   3       1404.21       1454.82        89.37 o                         
   0   7   3        475.69        500.40        64.73 o                         
   1   7   3       1147.47       1328.48       105.64 o                         
   2   7   3         90.33         74.59        29.73 o                         
   3   7   3       2126.69       2192.53       164.82 o                         
   4   7   3        322.92        390.18        62.56 o                         
   5   7   3       1206.42       1200.38       107.24 o                         
   6   7   3         18.01         34.53        27.33 o                         
   7   7   3        908.56        901.77        76.34 o                         
   8   7   3        127.16        154.74        65.53 o                         
   9   7   3        478.61        430.95        56.27 o                         
  10   7   3          1.19         12.31        21.71 o                         
  11   7   3        566.92        594.12        84.97 o                         
  12   7   3         54.25        100.16        50.36 o                         
  -9   8   3        407.19        462.74        68.97 o                         
  -8   8   3          0.22         16.48        27.24 o                         
  -7   8   3        758.33        914.45        94.95 o                         
  -6   8   3         25.25          2.99        25.62 o                         
  -5   8   3        544.49        556.23        85.61 o                         
  -4   8   3        119.37         88.85        39.90 o                         
  -3   8   3        479.56        458.01        74.83 o                         
  -2   8   3        169.61        202.76        37.59 o                         
  -1   8   3        108.23         78.78        24.18 o                         
   0   8   3        264.26        243.10        39.59 o                         
   1   8   3         28.14         -7.71        27.56 o                         
   2   8   3        242.89        164.31        54.19 o                         
   3   8   3         17.01         18.31        19.37 o                         
   4   8   3         36.59         -2.10        35.29 o                         
   5   8   3        140.82        197.54        45.82 o                         
   6   8   3         25.52         -5.57        17.79 o                         
   7   8   3        188.07        159.44        34.78 o                         
   8   8   3         20.01          2.15        22.76 o                         
  -2   9   3          0.41        -22.61        22.85 o                         
  -1   9   3          0.40          0.90        36.63 o                         
   0   9   3         18.68         -2.77        81.68 o                         
   1   9   3          1.38         22.11        18.47 o                         
 -20   0   4        381.31        345.13        60.53 o                         
 -19   0   4        127.07        190.33        44.00 o                         
 -18   0   4        233.85        135.07        57.86 o                         
 -17   0   4        154.31        109.92        32.36 o                         
 -16   0   4        122.72         95.48        28.58 o                         
 -15   0   4        502.43        405.87        52.21 o                         
 -14   0   4         26.98          2.64        20.00 o                         
 -13   0   4       2423.52       2384.85       123.25 o                         
 -12   0   4         82.53         36.46        12.21 o                         
 -11   0   4       4526.41       4717.69       160.56 o                         
 -10   0   4        388.01        284.93        54.20 o                         
  -9   0   4      12217.39      11791.33       241.66 o                         
  -8   0   4       5025.00       4846.90       141.85 o                         
  -7   0   4      54631.92      57170.17       830.09 o                         
  -6   0   4       1067.49        913.38        74.37 o                         
  -5   0   4      45478.04      44909.86       482.80 o                         
  -4   0   4       4897.58       4799.41       117.98 o                         
  -3   0   4      83673.62      79115.63      1240.72 o                         
  -2   0   4        971.22        882.64        43.44 o                         
  -1   0   4      42232.13      42346.84       598.78 o                         
   0   0   4      27656.50      27100.28       298.49 o                         
   1   0   4     175927.22     172792.64      1343.24 o                         
   2   0   4        596.82        882.10        68.19 o                         
   3   0   4      15188.69      15258.02       333.97 o                         
   4   0   4       5256.31       4955.89       186.94 o                         
   5   0   4       2123.73       2228.66       131.30 o                         
   6   0   4       7704.73       7829.91       266.12 o                         
   7   0   4        497.65        460.47        26.98 o                         
   8   0   4       3684.22       3709.72       158.46 o                         
   9   0   4        839.74        884.09        79.12 o                         
  10   0   4         43.36         26.54         9.86 o                         
  11   0   4       1448.18       1385.31       105.84 o                         
  12   0   4        323.11        192.57        53.73 o                         
  13   0   4        778.13        791.90       110.90 o                         
  14   0   4         32.55        -18.43        23.27 o                         
  15   0   4        805.33        848.59       124.33 o                         
  16   0   4         43.69        -26.86        43.88 o                         
  17   0   4        496.93        410.91        95.74 o                         
  18   0   4          8.89         16.09        43.73 o                         
  19   0   4         95.30        155.39        64.97 o                         
 -19   1   4        544.75        497.65        62.05 o                         
 -18   1   4        138.97         82.01        20.92 o                         
 -17   1   4       1044.60       1061.25        66.95 o                         
 -16   1   4        108.10         57.87        13.25 o                         
 -15   1   4        790.18        814.42        55.93 o                         
 -14   1   4        213.32        177.81        25.58 o                         
 -13   1   4       5547.27       5897.93       201.71 o                         
 -12   1   4       1927.50       1799.65        70.82 o                         
 -11   1   4       3696.27       3713.55        98.33 o                         
 -10   1   4       1157.00       1031.92        49.25 o                         
  -9   1   4       5278.58       5375.35       130.27 o                         
  -8   1   4       1993.67       1953.48        60.87 o                         
  -7   1   4         22.81         22.61        12.37 o                         
  -6   1   4       1962.81       1901.69        51.91 o                         
  -5   1   4       5715.83       5779.79        88.69 o                         
  -4   1   4       2444.53       2528.99        53.27 o                         
  -3   1   4       1069.35        964.04        31.29 o                         
  -2   1   4       4219.25       4489.30        63.62 o                         
  -1   1   4       1102.53       1097.48        33.21 o                         
   0   1   4      11055.70      11637.37       114.16 o                         
   1   1   4      18829.54      19364.92       154.57 o                         
   2   1   4        198.11        230.41        13.57 o                         
   3   1   4        470.00        466.74        19.96 o                         
   4   1   4       4979.85       5210.66       112.92 o                         
   5   1   4          0.39         10.87        27.64 o                         
   6   1   4          3.89         28.77         7.49 o                         
   7   1   4       3366.61       3541.59       105.59 o                         
   8   1   4       2683.27       2738.74        58.07 o                         
   9   1   4        305.61        278.86        26.25 o                         
  10   1   4        482.55        470.16        31.89 o                         
  11   1   4        168.21        125.85        28.31 o                         
  12   1   4        181.99        103.76        15.29 o                         
  13   1   4         54.52         -4.37        35.63 o                         
  14   1   4        162.08        163.80        39.09 o                         
  15   1   4         52.83         -2.20        26.31 o                         
  16   1   4         32.40         12.35        25.53 o                         
  17   1   4         19.33         12.08        26.37 o                         
  18   1   4         81.79         43.56        25.46 o                         
 -19   2   4         35.14         14.65        19.33 o                         
 -18   2   4       1412.89       1413.13       100.83 o                         
 -17   2   4         13.38         -1.09        18.31 o                         
 -16   2   4       2422.32       2507.36       125.07 o                         
 -15   2   4         72.07         57.88        18.86 o                         
 -14   2   4       3698.96       3774.52       115.70 o                         
 -13   2   4        696.13        700.07        46.52 o                         
 -12   2   4      10399.15      10587.97       332.98 o                         
 -11   2   4        933.19        959.08        49.86 o                         
 -10   2   4      13339.61      12854.40       202.13 o                         
  -9   2   4       2223.10       2270.51        84.60 o                         
  -8   2   4      10408.30       9760.90       212.37 o                         
  -7   2   4       3528.32       3365.18       126.25 o                         
  -6   2   4      18318.69      17898.97       187.21 o                         
  -5   2   4      20269.19      20430.03       208.30 o                         
  -4   2   4      13650.87      13207.19       206.07 o                         
  -3   2   4      10574.83      10282.31       174.11 o                         
  -2   2   4       3986.66       3650.25        77.31 o                         
  -1   2   4      23309.86      23946.75       215.62 o                         
   0   2   4        685.83        610.58        35.72 o                         
   1   2   4      15386.89      15549.73       166.21 o                         
   2   2   4        430.85        436.31        24.35 o                         
   3   2   4       1296.12       1276.44        42.71 o                         
   4   2   4       3025.56       3078.54        91.53 o                         
   5   2   4         39.00         58.12        14.58 o                         
   6   2   4        696.11        667.11        45.26 o                         
   7   2   4          6.47          1.26         5.81 o                         
   8   2   4        383.17        313.53        30.38 o                         
   9   2   4       1752.68       1648.12        51.74 o                         
  10   2   4         91.89         70.53         9.03 o                         
  11   2   4       1610.72       1559.87        68.05 o                         
  12   2   4          1.21         -7.14        13.02 o                         
  13   2   4       1885.85       1908.99        80.87 o                         
  14   2   4         24.86         34.99        23.96 o                         
  15   2   4        727.52        711.62        66.22 o                         
  16   2   4        244.47        253.20        42.91 o                         
  17   2   4        886.59        852.82        98.15 o                         
  18   2   4         95.95         90.80        37.00 o                         
 -18   3   4        500.21        554.40        66.71 o                         
 -17   3   4        233.32        138.50        35.32 o                         
 -16   3   4       2407.04       2790.63       139.95 o                         
 -15   3   4          6.41          0.51        20.79 o                         
 -14   3   4       1424.72       1534.03        96.62 o                         
 -13   3   4         16.15         23.64        19.62 o                         
 -12   3   4       2259.15       2454.30       114.88 o                         
 -11   3   4          1.11         17.63        26.46 o                         
 -10   3   4       1451.31       1411.91        82.92 o                         
  -9   3   4        337.08        240.80        33.34 o                         
  -8   3   4        690.43        697.77        53.50 o                         
  -7   3   4       2558.35       2637.18       127.05 o                         
  -6   3   4        324.71        288.61        35.41 o                         
  -5   3   4       2490.62       2220.31        90.53 o                         
  -4   3   4        179.82        137.91        19.11 o                         
  -3   3   4      19270.08      19458.33       224.75 o                         
  -2   3   4        317.94        411.52        25.60 o                         
  -1   3   4      17024.12      16592.36       191.54 o                         
   0   3   4          2.05         38.59        10.76 o                         
   1   3   4      18511.09      18268.58       208.04 o                         
   2   3   4          1.44         26.19        32.51 o                         
   3   3   4      25300.08      25818.78       380.30 o                         
   4   3   4        844.84        869.74        64.05 o                         
   5   3   4      19730.10      19810.09       640.91 o                         
   6   3   4         93.63        116.54        38.96 o                         
   7   3   4      21666.91      21608.68       300.35 o                         
   8   3   4         92.13         69.71        16.13 o                         
   9   3   4      10237.60      11041.30       238.38 o                         
  10   3   4          0.24          7.86        18.30 o                         
  11   3   4       5598.63       6149.23       122.47 o                         
  12   3   4         69.42         90.46        17.67 o                         
  13   3   4       2225.05       2408.23        96.59 o                         
  14   3   4          0.88         16.63        14.83 o                         
  15   3   4       1729.78       1824.66        89.07 o                         
  16   3   4        101.36         21.18        16.28 o                         
  17   3   4         48.22         13.59        24.89 o                         
 -18   4   4         64.00         60.90        30.30 o                         
 -17   4   4        749.57        855.79        85.05 o                         
 -16   4   4         52.60         30.10        31.36 o                         
 -15   4   4       1122.96       1161.26        90.87 o                         
 -14   4   4        247.46        176.94        34.48 o                         
 -13   4   4       1202.93       1340.45        93.90 o                         
 -12   4   4        279.15        220.63        35.94 o                         
 -11   4   4       1299.13       1362.66        88.53 o                         
 -10   4   4          9.40         44.41        22.57 o                         
  -9   4   4       1010.45       1087.17        77.80 o                         
  -8   4   4        211.56        173.74        31.91 o                         
  -7   4   4        324.04        315.73        43.83 o                         
  -6   4   4       2159.52       2093.58        98.59 o                         
  -5   4   4        589.83        488.02        44.24 o                         
  -4   4   4        916.37        844.94        39.62 o                         
  -3   4   4       1462.99       1570.06        58.07 o                         
  -2   4   4      11975.08      12359.69       178.80 o                         
  -1   4   4         12.48         11.96        11.83 o                         
   0   4   4      19951.61      20171.69       243.88 o                         
   1   4   4         62.25         54.36        28.52 o                         
   2   4   4      17070.93      17277.26       320.64 o                         
   3   4   4        845.09        896.97        71.99 o                         
   4   4   4      23470.50      24060.40       402.21 o                         
   5   4   4        340.44        374.16        48.81 o                         
   6   4   4      19907.40      20572.46       386.38 o                         
   7   4   4        115.07         38.61        33.19 o                         
   8   4   4      10414.75      10491.24       223.42 o                         
   9   4   4        178.88        203.51        36.19 o                         
  10   4   4       9013.84       9414.32       218.91 o                         
  11   4   4        211.98        232.09        31.57 o                         
  12   4   4       4122.06       4312.92       166.91 o                         
  13   4   4         24.70         25.20        15.49 o                         
  14   4   4       2034.41       2137.40        99.42 o                         
  15   4   4          1.36          5.27        16.23 o                         
  16   4   4        433.46        417.11        55.43 o                         
 -16   5   4         24.05         25.36        26.07 o                         
 -15   5   4        247.33        338.26        55.58 o                         
 -14   5   4        104.37        137.26        39.93 o                         
 -13   5   4        843.85       1018.53        87.37 o                         
 -12   5   4        229.32        278.60        50.11 o                         
 -11   5   4       1839.10       2148.85       122.09 o                         
 -10   5   4       1526.86       1431.30        98.09 o                         
  -9   5   4       2141.15       2414.85       130.17 o                         
  -8   5   4       4339.23       4632.25       169.29 o                         
  -7   5   4       3794.21       4140.34       155.28 o                         
  -6   5   4       5863.81       6099.94       187.49 o                         
  -5   5   4       1678.45       1570.07        63.47 o                         
  -4   5   4       6069.65       5842.16       257.15 o                         
  -3   5   4        837.94        719.22        44.90 o                         
  -2   5   4       4966.16       4835.12       121.01 o                         
  -1   5   4       1482.14       1485.94        66.78 o                         
   0   5   4       5034.56       5168.08       134.88 o                         
   1   5   4        268.29        221.28        39.94 o                         
   2   5   4       1676.19       1598.58       100.38 o                         
   3   5   4        614.79        475.67        56.29 o                         
   4   5   4        948.41        914.76        78.74 o                         
   5   5   4         14.01          5.89        24.24 o                         
   6   5   4         10.97         -2.92        18.85 o                         
   7   5   4          1.03          2.54        19.02 o                         
   8   5   4        374.37        328.18        74.86 o                         
   9   5   4         14.40         -9.07        18.74 o                         
  10   5   4        276.88        204.07        37.50 o                         
  11   5   4         41.87        -13.82        16.47 o                         
  12   5   4       1109.63       1159.46        84.45 o                         
  13   5   4        192.28        176.71        31.64 o                         
  14   5   4        951.55       1141.40        77.71 o                         
  15   5   4        113.00         74.77        19.55 o                         
 -15   6   4          1.87          8.55        23.90 o                         
 -14   6   4         96.19         61.24        22.23 o                         
 -13   6   4         13.00          9.76        41.43 o                         
 -12   6   4         99.48         75.67        24.40 o                         
 -11   6   4         90.40         -9.03        21.06 o                         
 -10   6   4        100.70         40.77        31.25 o                         
  -9   6   4        327.77        329.92        47.75 o                         
  -8   6   4        377.17        395.15        60.29 o                         
  -7   6   4        109.34         68.85        18.78 o                         
  -6   6   4        347.78        381.68        47.19 o                         
  -5   6   4        958.18       1010.11        78.01 o                         
  -4   6   4         96.51         79.92        38.25 o                         
  -3   6   4        166.86        138.50        34.20 o                         
  -2   6   4        112.22         77.95        16.74 o                         
  -1   6   4        517.27        465.16        53.54 o                         
   0   6   4         12.96         11.36        23.97 o                         
   1   6   4        391.17        321.45        88.32 o                         
   2   6   4          1.26         22.61        30.53 o                         
   3   6   4         82.99         46.70        27.50 o                         
   4   6   4         35.96         95.44        33.53 o                         
   5   6   4        119.24        170.05        63.09 o                         
   6   6   4        124.30        155.95        72.54 o                         
   7   6   4          0.22         32.35        71.52 o                         
   8   6   4        118.37        126.14        35.18 o                         
   9   6   4          0.51          0.49        18.71 o                         
  10   6   4        111.83        127.57        42.25 o                         
  11   6   4         83.68        102.31        28.60 o                         
  12   6   4         21.10         16.97        26.07 o                         
  13   6   4         64.92         57.53        25.79 o                         
  14   6   4         73.72         60.67        31.75 o                         
 -12   7   4         34.74         53.59        29.67 o                         
 -11   7   4        383.44        505.08        69.28 o                         
 -10   7   4        295.21        236.23        48.10 o                         
  -9   7   4        684.62        787.19        82.97 o                         
  -8   7   4        840.94        918.24        87.75 o                         
  -7   7   4        460.95        595.75        72.73 o                         
  -6   7   4       1345.95       1434.03       104.58 o                         
  -5   7   4         93.25         73.64        26.56 o                         
  -4   7   4       1269.92       1447.60       101.64 o                         
  -3   7   4        105.61        102.73        22.23 o                         
  -2   7   4       1975.89       2010.89       115.72 o                         
  -1   7   4         29.39         15.59        16.63 o                         
   0   7   4       1324.53       1334.07        87.67 o                         
   1   7   4         53.09         37.67        20.00 o                         
   2   7   4        805.44        862.63        88.14 o                         
   3   7   4        311.67        394.65        59.63 o                         
   4   7   4        311.21        373.88        61.47 o                         
   5   7   4         68.92        100.30        55.05 o                         
   6   7   4         49.25         71.83        36.77 o                         
   7   7   4         97.16         64.38        32.73 o                         
   8   7   4          7.53          2.08        20.88 o                         
   9   7   4        241.40        234.42        51.72 o                         
  10   7   4         89.30         42.35        27.61 o                         
  11   7   4         25.51         12.48        22.11 o                         
  -9   8   4        224.61        210.23        52.97 o                         
  -8   8   4         25.63          6.54        23.33 o                         
  -7   8   4        181.88        176.15        59.30 o                         
  -6   8   4          6.67         -7.37        39.28 o                         
  -5   8   4        113.65        123.85        71.92 o                         
  -4   8   4         23.10         41.72        34.04 o                         
  -3   8   4         91.87         42.79        37.03 o                         
  -2   8   4        229.10        245.49        55.35 o                         
  -1   8   4         92.85         89.52        24.82 o                         
   0   8   4         99.40         41.76        17.90 o                         
   1   8   4         88.74         46.98        23.96 o                         
   2   8   4        172.03         45.48        24.93 o                         
   3   8   4         53.32         50.69        43.41 o                         
   4   8   4        193.03        108.75        31.52 o                         
   5   8   4         65.12         32.40        26.39 o                         
   6   8   4        109.44         27.90        24.53 o                         
   7   8   4         32.80         24.94        19.85 o                         
   8   8   4         64.98         27.12        40.58 o                         
 -19   1   5         12.24        -14.00        22.91 o                         
 -18   1   5       1067.00       1054.27        85.20 o                         
 -17   1   5         33.71         18.00        14.52 o                         
 -16   1   5       2589.19       2635.17       103.17 o                         
 -15   1   5        363.77        303.17        32.70 o                         
 -14   1   5       7259.62       7663.26       206.39 o                         
 -13   1   5       1078.41       1012.32        56.02 o                         
 -12   1   5      11501.72      11777.32       312.61 o                         
 -11   1   5       4653.75       4829.46       114.66 o                         
 -10   1   5      15069.05      14707.63       225.61 o                         
  -9   1   5      10031.49      10470.86       278.29 o                         
  -8   1   5       8213.66       7368.27       140.08 o                         
  -7   1   5       7071.74       6984.87       180.55 o                         
  -6   1   5       7986.16       7248.46       113.49 o                         
  -5   1   5       9904.30      10000.75       131.77 o                         
  -4   1   5        604.60        514.43        26.72 o                         
  -3   1   5       8267.42       8157.45       112.88 o                         
  -2   1   5       2096.60       2058.64        52.85 o                         
  -1   1   5       2029.30       1951.85        53.72 o                         
   0   1   5        188.53        206.59        17.48 o                         
   1   1   5       6698.21       6836.32        89.31 o                         
   2   1   5       5543.95       5773.27        79.62 o                         
   3   1   5        385.89        349.55        17.49 o                         
   4   1   5       1208.49       1084.53        53.87 o                         
   5   1   5       2016.31       1845.83        73.36 o                         
   6   1   5       3996.10       4042.90        94.63 o                         
   7   1   5      11268.64      10933.22       171.81 o                         
   8   1   5        573.14        524.73        32.67 o                         
   9   1   5      13215.56      13493.35       295.74 o                         
  10   1   5       1649.68       1463.37        74.48 o                         
  11   1   5       7211.58       7342.33       159.22 o                         
  12   1   5         30.22         -1.63        16.46 o                         
  13   1   5       4064.21       4390.11       195.81 o                         
  14   1   5          8.10         -7.67        23.68 o                         
  15   1   5       2659.37       3054.08       176.38 o                         
  16   1   5         59.66        123.53        45.61 o                         
  17   1   5        621.12        579.78       143.45 o                         
  18   1   5         74.05        123.32        42.73 o                         
 -19   2   5        184.79        146.61        37.79 o                         
 -18   2   5        767.59        819.89        79.51 o                         
 -17   2   5         74.23         23.70        21.25 o                         
 -16   2   5        225.78        225.07        49.43 o                         
 -15   2   5        329.32        242.45        40.36 o                         
 -14   2   5        923.15        991.27        76.54 o                         
 -13   2   5       2576.63       2731.40       122.10 o                         
 -12   2   5        177.83        157.16        21.14 o                         
 -11   2   5       4144.67       3870.05       133.27 o                         
 -10   2   5          0.20          4.96         6.22 o                         
  -9   2   5       4743.92       4558.79       140.05 o                         
  -8   2   5        526.34        393.07        41.22 o                         
  -7   2   5       6749.57       6774.91       162.96 o                         
  -6   2   5       1276.60       1145.36        43.81 o                         
  -5   2   5      21030.98      21656.09       252.47 o                         
  -4   2   5       6790.12       6433.05       112.61 o                         
  -3   2   5      20861.62      20737.93       175.03 o                         
  -2   2   5       7511.70       7292.17        96.51 o                         
  -1   2   5      26846.81      27220.11       219.36 o                         
   0   2   5      17476.80      17916.86       168.94 o                         
   1   2   5      29113.72      28961.93       230.87 o                         
   2   2   5       5168.77       4939.68        82.48 o                         
   3   2   5      12943.00      12526.60       138.79 o                         
   4   2   5       4283.92       4041.14        82.30 o                         
   5   2   5      13583.23      13714.01       164.20 o                         
   6   2   5       2969.60       2881.90        70.05 o                         
   7   2   5       3759.74       3791.06        94.92 o                         
   8   2   5       2851.36       2816.90        83.77 o                         
   9   2   5       1107.90       1114.17        54.11 o                         
  10   2   5       1616.34       1464.37        64.23 o                         
  11   2   5        228.87        253.60        28.78 o                         
  12   2   5        628.70        512.63        38.92 o                         
  13   2   5         23.29         13.60        13.28 o                         
  14   2   5        841.62        642.41        61.45 o                         
  15   2   5         50.64         17.36        21.39 o                         
  16   2   5         18.20        -17.01        24.62 o                         
  17   2   5          3.39          9.87        26.56 o                         
  18   2   5        199.56        161.84        51.59 o                         
 -18   3   5          0.76          5.67        21.95 o                         
 -17   3   5        654.86        686.57        72.71 o                         
 -16   3   5        181.78        143.59        33.99 o                         
 -15   3   5        361.19        404.29        50.17 o                         
 -14   3   5          3.19         17.44        25.34 o                         
 -13   3   5        115.43        117.59        27.85 o                         
 -12   3   5         40.24         15.85        27.70 o                         
 -11   3   5         75.21         38.91        29.33 o                         
 -10   3   5       1168.99       1330.83        81.69 o                         
  -9   3   5       1044.86       1018.52        69.09 o                         
  -8   3   5       1376.85       1380.56        52.05 o                         
  -7   3   5       5797.20       6168.33       119.67 o                         
  -6   3   5       4425.20       4490.93       138.53 o                         
  -5   3   5       5111.92       5126.51       179.09 o                         
  -4   3   5      20660.61      22451.38       313.38 o                         
  -3   3   5       3235.96       3210.24        70.45 o                         
  -2   3   5      21041.72      21418.82       296.64 o                         
  -1   3   5       9472.84       9712.77       143.63 o                         
   0   3   5      19854.30      20639.39       227.02 o                         
   1   3   5       4098.30       3886.63        89.67 o                         
   2   3   5      20540.42      21231.47       298.66 o                         
   3   3   5       6283.26       6312.69       118.19 o                         
   4   3   5      17031.31      17247.07       319.56 o                         
   5   3   5        242.02        232.83        35.92 o                         
   6   3   5       9794.99       9934.98       205.33 o                         
   7   3   5        160.99        184.54        34.81 o                         
   8   3   5       7985.90       8366.03       208.88 o                         
   9   3   5         75.24         78.61        16.72 o                         
  10   3   5       2362.46       2415.09        90.04 o                         
  11   3   5          3.00         14.78        17.81 o                         
  12   3   5        201.08        186.25        24.14 o                         
  13   3   5        168.24        142.04        25.23 o                         
  14   3   5         21.26         11.46        14.07 o                         
  15   3   5         93.95         59.72        25.05 o                         
  16   3   5         76.61         38.32        20.79 o                         
  17   3   5          5.36        -18.20        25.14 o                         
 -17   4   5        247.48        282.78        51.35 o                         
 -16   4   5        167.20         76.91        25.46 o                         
 -15   4   5        441.13        490.23        83.19 o                         
 -14   4   5        503.73        419.46        55.74 o                         
 -13   4   5        452.87        603.06        63.96 o                         
 -12   4   5       1327.63       1285.13        91.05 o                         
 -11   4   5       1200.48       1316.61        90.91 o                         
 -10   4   5       2324.23       2340.89       118.04 o                         
  -9   4   5       1548.13       1696.72        98.06 o                         
  -8   4   5       3141.90       3191.49       130.70 o                         
  -7   4   5        846.28        870.02        66.12 o                         
  -6   4   5       6041.44       6183.40       176.09 o                         
  -5   4   5        206.33        216.12        35.30 o                         
  -4   4   5       6102.53       6015.79       131.55 o                         
  -3   4   5        411.91        417.82        32.89 o                         
  -2   4   5       7634.59       7644.12       137.56 o                         
  -1   4   5        196.15        164.15        35.80 o                         
   0   4   5       2346.38       2268.43        86.21 o                         
   1   4   5       1080.44       1088.45        53.17 o                         
   2   4   5       1876.31       1786.48        69.92 o                         
   3   4   5       1937.26       1928.88       104.83 o                         
   4   4   5        125.53        139.83        84.18 o                         
   5   4   5         71.79         69.41        39.35 o                         
   6   4   5         13.39         -4.31        20.01 o                         
   7   4   5          0.02         34.57        40.60 o                         
   8   4   5        340.37        351.31        38.00 o                         
   9   4   5          4.04          8.08        16.75 o                         
  10   4   5        326.76        379.44        42.11 o                         
  11   4   5         64.17         25.74        22.26 o                         
  12   4   5        203.90        204.79        27.63 o                         
  13   4   5        173.68        139.45        31.11 o                         
  14   4   5         44.78         36.27        20.56 o                         
  15   4   5        377.71        424.47        55.22 o                         
  16   4   5         39.05         31.31        22.44 o                         
 -16   5   5          0.38          6.44        29.66 o                         
 -15   5   5        209.56        110.68        35.08 o                         
 -14   5   5         39.00         33.45        23.83 o                         
 -13   5   5        535.72        475.45        62.83 o                         
 -12   5   5          5.96         21.51        22.64 o                         
 -11   5   5       1474.42       1207.15       117.80 o                         
 -10   5   5        246.32        227.60        38.17 o                         
  -9   5   5       1456.58       1589.73       109.19 o                         
  -8   5   5        196.01        218.58        53.10 o                         
  -7   5   5       5608.08       5848.96       196.08 o                         
  -6   5   5        334.42        309.06        38.33 o                         
  -5   5   5       3194.10       3334.41       137.14 o                         
  -4   5   5        239.34        216.38        37.87 o                         
  -3   5   5       7603.35       7777.98       166.36 o                         
  -2   5   5        389.35        476.03        38.04 o                         
  -1   5   5       4088.82       4267.62       115.42 o                         
   0   5   5       1259.46       1426.93        67.34 o                         
   1   5   5       6498.75       6860.86       151.15 o                         
   2   5   5       1556.97       1760.38        87.01 o                         
   3   5   5       1841.55       1852.87       112.72 o                         
   4   5   5        502.40        497.92        57.37 o                         
   5   5   5       1948.73       1817.35       160.61 o                         
   6   5   5        185.26        197.49        39.40 o                         
   7   5   5        695.93        835.23        79.27 o                         
   8   5   5         96.67         18.87        30.92 o                         
   9   5   5        516.83        465.46        48.95 o                         
  10   5   5         19.68        -25.45        25.45 o                         
  11   5   5         17.46          5.02        25.25 o                         
  12   5   5         59.71         62.06        18.23 o                         
  13   5   5         25.64         22.86        21.39 o                         
  14   5   5         98.24         74.33        23.91 o                         
  15   5   5          4.36         13.33        23.59 o                         
 -14   6   5         30.36         28.57        28.49 o                         
 -13   6   5        661.27        622.43        73.72 o                         
 -12   6   5         60.61         49.96        25.73 o                         
 -11   6   5        655.03        759.22        76.72 o                         
 -10   6   5          2.84         -2.70        25.51 o                         
  -9   6   5       1055.92       1055.65        86.73 o                         
  -8   6   5          0.12        -22.82        22.82 o                         
  -7   6   5         92.37         33.23        28.51 o                         
  -6   6   5          7.18         -5.77        17.71 o                         
  -5   6   5        724.56        709.03        66.25 o                         
  -4   6   5        775.33        695.86        64.87 o                         
  -3   6   5         90.25         64.27        19.16 o                         
  -2   6   5        130.22        103.15        25.47 o                         
  -1   6   5        604.18        556.31        43.80 o                         
   0   6   5        266.71        260.38        35.15 o                         
   1   6   5       1282.06       1229.12        78.12 o                         
   2   6   5        891.68        911.05        69.48 o                         
   3   6   5       1525.52       1600.40       115.01 o                         
   4   6   5       1502.24       1556.09       114.94 o                         
   5   6   5       1553.14       1654.43       122.77 o                         
   6   6   5       2437.15       2766.63       204.05 o                         
   7   6   5       1214.27       1316.39       171.51 o                         
   8   6   5       2598.73       2877.38       135.97 o                         
   9   6   5        354.15        295.70        46.01 o                         
  10   6   5       1424.72       1643.40       142.84 o                         
  11   6   5        282.79        234.50        42.77 o                         
  12   6   5        838.44        953.23        74.08 o                         
  13   6   5        258.65        207.28        36.56 o                         
 -12   7   5         23.38         12.55        28.61 o                         
 -11   7   5         10.45         32.61        28.17 o                         
 -10   7   5          5.09         -3.18        22.25 o                         
  -9   7   5         16.99         24.01        21.58 o                         
  -8   7   5         10.67         -0.92        20.70 o                         
  -7   7   5         39.89         52.33        29.43 o                         
  -6   7   5         21.37         66.70        38.14 o                         
  -5   7   5         83.24         56.16        28.62 o                         
  -4   7   5         44.69         36.61        27.66 o                         
  -3   7   5         15.43        -13.16        32.45 o                         
  -2   7   5         87.06        119.21        23.09 o                         
  -1   7   5        169.52        134.40        28.97 o                         
   0   7   5         49.31         60.82        19.36 o                         
   1   7   5        204.98        106.61        28.54 o                         
   2   7   5        195.19        172.13        29.42 o                         
   3   7   5         97.45         85.57        25.40 o                         
   4   7   5        151.89        174.80        48.03 o                         
   5   7   5        524.74        518.54        73.55 o                         
   6   7   5        425.02        347.52        62.98 o                         
   7   7   5         40.61         49.00        30.73 o                         
   8   7   5        334.29        277.37        47.12 o                         
   9   7   5        429.64        339.41        51.31 o                         
  10   7   5         83.91         58.09        22.58 o                         
  11   7   5         17.34        -10.94        20.13 o                         
  -8   8   5        272.47        311.37        57.56 o                         
  -7   8   5        156.59        307.22        58.84 o                         
  -6   8   5        746.78        794.06        87.01 o                         
  -5   8   5          4.95         28.75        30.03 o                         
  -4   8   5        478.41        543.13        83.45 o                         
  -3   8   5         24.91         29.28        29.98 o                         
  -2   8   5        609.95        608.57        89.40 o                         
  -1   8   5        189.73        216.44        49.47 o                         
   0   8   5        303.92        272.53        45.36 o                         
   1   8   5         85.55         27.51        20.42 o                         
   2   8   5        179.92         74.53        30.69 o                         
   3   8   5         86.51         65.78        29.33 o                         
   4   8   5         12.43        -17.15        24.24 o                         
   5   8   5         42.56         38.76        34.36 o                         
   6   8   5         33.48         22.23        24.48 o                         
   7   8   5         65.81         40.43        28.50 o                         
 -19   0   6        708.30        777.80       134.79 o                         
 -18   0   6       2421.39       2584.74       153.94 o                         
 -17   0   6        810.46        800.82        82.73 o                         
 -16   0   6       4246.15       4557.92       193.74 o                         
 -15   0   6       1328.88       1395.92       164.80 o                         
 -14   0   6       5197.86       5483.59       322.68 o                         
 -13   0   6       3769.53       4163.58       167.86 o                         
 -12   0   6       1215.39       1174.80        81.71 o                         
 -11   0   6       2290.50       2213.59       111.20 o                         
 -10   0   6        432.99        296.62        63.72 o                         
  -9   0   6       7884.99       8457.84       328.08 o                         
  -8   0   6       1453.67       1599.33        84.89 o                         
  -7   0   6       3171.85       3094.87       116.78 o                         
  -6   0   6       3339.36       3246.83       116.40 o                         
  -5   0   6      13790.08      14053.65       337.75 o                         
  -4   0   6      13836.39      14249.55       250.32 o                         
  -3   0   6      20961.51      22152.80       314.02 o                         
  -2   0   6      38653.30      40184.82       657.91 o                         
  -1   0   6      24061.03      24511.18       324.47 o                         
   0   0   6      89852.12      88507.66       805.89 o                         
   1   0   6      31558.75      31705.28       370.64 o                         
   2   0   6      38053.77      38110.53       413.07 o                         
   3   0   6      44308.17      44587.83       573.44 o                         
   4   0   6      37805.66      37910.12       756.69 o                         
   5   0   6      54518.14      56442.79       921.47 o                         
   6   0   6      31011.43      30994.90       646.12 o                         
   7   0   6      29096.41      31012.01       665.29 o                         
   8   0   6      21257.85      23072.83       578.76 o                         
   9   0   6       8398.42       8540.52       347.93 o                         
  10   0   6       5288.54       5811.64       294.91 o                         
  11   0   6       9738.17      10411.46       417.12 o                         
  12   0   6       3817.77       4064.49       266.33 o                         
  13   0   6       2592.21       2924.53       230.94 o                         
  14   0   6       1785.17       1563.77       176.53 o                         
  15   0   6       1229.75       1502.35       181.51 o                         
  16   0   6        583.84        480.73       100.11 o                         
  17   0   6        379.37        265.66        81.52 o                         
  18   0   6        387.61        296.73        80.59 o                         
 -19   1   6        335.98        246.13        44.34 o                         
 -18   1   6        722.45        703.60        71.38 o                         
 -17   1   6        338.06        254.38        39.83 o                         
 -16   1   6       1857.45       1771.61        83.96 o                         
 -15   1   6        474.75        376.31        42.69 o                         
 -14   1   6       3790.97       3825.31       115.50 o                         
 -13   1   6        428.11        456.27        37.96 o                         
 -12   1   6       9128.25       9367.18       256.72 o                         
 -11   1   6         86.48         89.90        17.44 o                         
 -10   1   6      15383.13      15716.58       295.40 o                         
  -9   1   6        667.40        686.39        42.03 o                         
  -8   1   6      20112.18      19312.49       277.08 o                         
  -7   1   6        175.65        135.12        30.61 o                         
  -6   1   6      24678.04      24468.23       246.88 o                         
  -5   1   6          2.49          3.58        17.67 o                         
  -4   1   6      34664.72      34396.59       301.45 o                         
  -3   1   6        124.87        120.17        19.46 o                         
  -2   1   6      30716.07      31229.96       273.08 o                         
  -1   1   6       3250.69       3432.79        75.66 o                         
   0   1   6      22673.53      22824.32       219.32 o                         
   1   1   6       2650.87       2790.65        65.52 o                         
   2   1   6      20249.13      20038.55       178.95 o                         
   3   1   6       3616.64       3605.70        64.61 o                         
   4   1   6      11270.14      11076.24       124.38 o                         
   5   1   6       6043.32       6341.91       166.17 o                         
   6   1   6       7135.94       7336.98       166.59 o                         
   7   1   6       5344.02       5081.34       136.43 o                         
   8   1   6       3053.91       2842.63        84.10 o                         
   9   1   6       4945.07       4742.61       131.54 o                         
  10   1   6        741.97        790.91        77.70 o                         
  11   1   6       4325.50       4493.51       190.54 o                         
  12   1   6        626.92        586.59        72.06 o                         
  13   1   6       1596.70       1673.24       123.15 o                         
  14   1   6         98.62         87.33        35.34 o                         
  15   1   6       2227.62       2390.15       160.28 o                         
  16   1   6        168.57        160.54        42.91 o                         
  17   1   6        674.66        752.71        96.16 o                         
  18   1   6         54.02         50.89        35.67 o                         
 -19   2   6        106.15         21.34        24.42 o                         
 -18   2   6        186.97        158.74        36.82 o                         
 -17   2   6        735.24        773.09        75.80 o                         
 -16   2   6         43.34         49.37        18.83 o                         
 -15   2   6       2253.92       2376.34       124.61 o                         
 -14   2   6         77.33        137.70        61.85 o                         
 -13   2   6       3777.90       3980.56       152.15 o                         
 -12   2   6          1.96          0.18        18.68 o                         
 -11   2   6       7277.60       7882.81       293.20 o                         
 -10   2   6         83.28         71.00        21.51 o                         
  -9   2   6      15318.79      16599.52       323.29 o                         
  -8   2   6        603.49        572.41        80.99 o                         
  -7   2   6      10019.60       9819.14       206.75 o                         
  -6   2   6       3530.03       3660.60       118.54 o                         
  -5   2   6      28524.53      28736.72       350.27 o                         
  -4   2   6       3125.80       3227.87        69.76 o                         
  -3   2   6      18268.33      17853.43       171.87 o                         
  -2   2   6       8465.62       8615.53       114.52 o                         
  -1   2   6       7714.21       7885.07       109.84 o                         
   0   2   6       8087.69       8089.42       112.59 o                         
   1   2   6       5738.76       5833.76        94.53 o                         
   2   2   6      11788.22      11930.40       140.51 o                         
   3   2   6          5.14          7.11         7.61 o                         
   4   2   6       4152.66       3860.68        74.21 o                         
   5   2   6          1.10         -4.68         8.02 o                         
   6   2   6        406.19        354.05        23.21 o                         
   7   2   6         46.82         48.75        21.12 o                         
   8   2   6          2.74        -10.45        10.50 o                         
   9   2   6        347.11        325.54        29.25 o                         
  10   2   6        168.71        113.97        16.00 o                         
  11   2   6        214.96        168.88        24.44 o                         
  12   2   6        240.22        165.57        29.14 o                         
  13   2   6         76.07         67.74        17.72 o                         
  14   2   6        538.04        450.28        68.55 o                         
  15   2   6         24.76         34.49        26.55 o                         
  16   2   6        685.30        671.10        87.75 o                         
  17   2   6         12.68        -26.84        27.95 o                         
 -18   3   6          2.97          4.92        26.10 o                         
 -17   3   6         47.96         77.83        29.95 o                         
 -16   3   6          8.56         13.93        24.31 o                         
 -15   3   6        136.48        126.76        28.72 o                         
 -14   3   6        213.08        228.94        38.49 o                         
 -13   3   6        746.10        693.18        65.82 o                         
 -12   3   6        854.94        863.03        70.91 o                         
 -11   3   6        195.87        183.68        28.00 o                         
 -10   3   6       2255.55       2334.09       141.53 o                         
  -9   3   6          5.69         -2.95        18.67 o                         
  -8   3   6       1713.81       1509.44        58.05 o                         
  -7   3   6          8.36         -3.20         8.61 o                         
  -6   3   6       3193.42       3070.78        87.85 o                         
  -5   3   6        442.65        383.92        29.03 o                         
  -4   3   6       1797.44       1667.15        48.35 o                         
  -3   3   6         26.18          7.73         8.80 o                         
  -2   3   6       1067.23        922.65        37.76 o                         
  -1   3   6       1078.32       1099.92        42.65 o                         
   0   3   6        172.16        163.57        23.70 o                         
   1   3   6        421.70        417.06        26.86 o                         
   2   3   6        127.83        107.45        13.02 o                         
   3   3   6        110.86        128.53        15.88 o                         
   4   3   6         13.69         16.29        38.10 o                         
   5   3   6         76.67         85.00        19.54 o                         
   6   3   6       1923.22       2012.61        74.25 o                         
   7   3   6        415.52        396.70        36.52 o                         
   8   3   6       1937.07       2005.85        88.14 o                         
   9   3   6        496.20        470.77        38.16 o                         
  10   3   6       1716.73       1728.67        83.22 o                         
  11   3   6        198.34        238.08        31.42 o                         
  12   3   6        622.84        726.20        58.99 o                         
  13   3   6        769.19        756.24        55.54 o                         
  14   3   6        793.37        923.03        79.74 o                         
  15   3   6         99.43        126.54        30.41 o                         
  16   3   6        107.08        104.57        44.15 o                         
  17   3   6        191.25        268.66        47.73 o                         
 -17   4   6         53.48         31.60        23.46 o                         
 -16   4   6         29.26         11.97        21.61 o                         
 -15   4   6        367.34        294.87        45.71 o                         
 -14   4   6        137.19         85.71        32.80 o                         
 -13   4   6       1426.14       1313.53        95.06 o                         
 -12   4   6         38.73        -26.49        26.49 o                         
 -11   4   6       2095.13       2122.83       117.76 o                         
 -10   4   6         18.92         36.56        24.70 o                         
  -9   4   6       3998.00       4257.51       216.03 o                         
  -8   4   6          6.83          5.74        12.30 o                         
  -7   4   6       5171.17       5258.32       171.05 o                         
  -6   4   6         73.76        148.41        29.52 o                         
  -5   4   6       5782.89       6200.61       179.38 o                         
  -4   4   6        228.93        227.93        31.36 o                         
  -3   4   6       4893.03       4956.99       138.86 o                         
  -2   4   6        791.84        890.51        45.94 o                         
  -1   4   6       3736.32       3794.58        99.10 o                         
   0   4   6        131.14        128.22        14.13 o                         
   1   4   6        308.58        290.46        29.89 o                         
   2   4   6        175.07        168.17        33.34 o                         
   3   4   6          1.02         -9.55        10.97 o                         
   4   4   6          0.11         15.00        22.60 o                         
   5   4   6         36.78         14.73        15.61 o                         
   6   4   6         17.09         -9.84        12.91 o                         
   7   4   6       1133.10       1030.84        72.04 o                         
   8   4   6        188.06        164.22        27.65 o                         
   9   4   6        909.83        713.59        50.34 o                         
  10   4   6       1043.76       1065.31        65.33 o                         
  11   4   6       1239.23       1166.51        69.37 o                         
  12   4   6         99.47         82.68        37.15 o                         
  13   4   6        601.15        519.96        48.51 o                         
  14   4   6        281.15        288.11        45.89 o                         
  15   4   6        422.94        332.43        53.27 o                         
  16   4   6        249.22        252.10        43.40 o                         
 -16   5   6         30.31         34.22        53.37 o                         
 -15   5   6        348.05        444.85        61.86 o                         
 -14   5   6         72.52         84.90        27.00 o                         
 -13   5   6        513.65        515.60        65.80 o                         
 -12   5   6        110.86        104.17        24.73 o                         
 -11   5   6        166.75        161.87        50.85 o                         
 -10   5   6        268.24        209.92        54.40 o                         
  -9   5   6         58.03         50.82        41.31 o                         
  -8   5   6       1307.50       1251.93        89.67 o                         
  -7   5   6         10.33         20.26        25.51 o                         
  -6   5   6        650.91        497.19        52.91 o                         
  -5   5   6       1616.79       1505.86        93.29 o                         
  -4   5   6        311.13        247.24        39.09 o                         
  -3   5   6       3140.32       2962.04        90.68 o                         
  -2   5   6         49.83         43.53        11.81 o                         
  -1   5   6       3192.38       3064.40        98.22 o                         
   0   5   6          0.47         27.16         9.64 o                         
   1   5   6       3066.10       3032.59       100.70 o                         
   2   5   6        643.25        720.20        49.10 o                         
   3   5   6       3186.06       3289.90       121.73 o                         
   4   5   6        521.59        579.41        53.52 o                         
   5   5   6       1963.32       1899.30        93.45 o                         
   6   5   6        624.23        689.76        71.49 o                         
   7   5   6       1179.93       1175.75        99.84 o                         
   8   5   6        343.23        461.20        78.79 o                         
   9   5   6        876.70        818.39        60.02 o                         
  10   5   6        502.24        510.26        46.90 o                         
  11   5   6         11.15         15.79        16.70 o                         
  12   5   6         14.09         22.78        14.27 o                         
  13   5   6          0.03         -2.50        16.41 o                         
  14   5   6         10.07         14.54        23.82 o                         
 -14   6   6         15.13         19.81        31.61 o                         
 -13   6   6        114.77         72.11        35.97 o                         
 -12   6   6         38.94          2.35        25.33 o                         
 -11   6   6        350.68        290.75        56.92 o                         
 -10   6   6         25.60        -24.78        24.78 o                         
  -9   6   6        513.68        502.78        64.54 o                         
  -8   6   6          3.01        -31.82        31.82 o                         
  -7   6   6         64.91        144.80        29.34 o                         
  -6   6   6         92.89         92.65        24.71 o                         
  -5   6   6       1009.53       1123.86        87.57 o                         
  -4   6   6         67.56         46.64        23.84 o                         
  -3   6   6         92.65         94.79        33.83 o                         
  -2   6   6        527.56        531.98        42.68 o                         
  -1   6   6        199.43        125.68        30.62 o                         
   0   6   6        155.46         75.74        23.08 o                         
   1   6   6         72.75         40.03        28.89 o                         
   2   6   6        146.15        121.06        22.01 o                         
   3   6   6        139.09         81.36        42.37 o                         
   4   6   6        411.96        310.75        38.77 o                         
   5   6   6          5.84         -1.42        31.25 o                         
   6   6   6        218.13        156.85        34.30 o                         
   7   6   6          2.00        -24.07        30.65 o                         
   8   6   6         66.14         43.21        45.99 o                         
   9   6   6          7.27        -13.33        27.70 o                         
  10   6   6         34.41         -7.06        24.12 o                         
  11   6   6          9.03         12.55        18.15 o                         
  12   6   6          0.34          7.99        17.09 o                         
 -12   7   6         24.61         19.40        29.32 o                         
 -11   7   6         78.54         81.86        32.41 o                         
 -10   7   6         83.29         48.20        24.43 o                         
  -9   7   6          0.38        -21.79        25.75 o                         
  -8   7   6        215.77        180.37        38.89 o                         
  -7   7   6        158.26         82.51        30.37 o                         
  -6   7   6         41.36         54.97        28.54 o                         
  -5   7   6        433.31        382.41        54.36 o                         
  -4   7   6          0.08         -4.87        26.91 o                         
  -3   7   6        822.36        837.33        80.47 o                         
  -2   7   6          2.17        -11.90        22.58 o                         
  -1   7   6        837.41        815.83        59.64 o                         
   0   7   6         68.92         56.35        25.72 o                         
   1   7   6       1121.25       1237.38       121.63 o                         
   2   7   6        288.24        347.02        61.14 o                         
   3   7   6        973.25       1002.29        78.39 o                         
   4   7   6        672.68        816.72        71.30 o                         
   5   7   6       1044.43       1016.01        81.12 o                         
   6   7   6        242.65        257.73        44.16 o                         
   7   7   6        104.20         46.98        45.65 o                         
   8   7   6        595.28        722.81        71.04 o                         
   9   7   6        177.96         90.62        26.04 o                         
  10   7   6        235.07        287.75        48.41 o                         
  -8   8   6          0.08         43.04        28.28 o                         
  -7   8   6          0.21        -11.88        25.20 o                         
  -6   8   6         73.62         44.57        55.79 o                         
  -5   8   6        156.39        109.46        28.17 o                         
  -4   8   6         35.17         11.45        27.09 o                         
  -3   8   6        105.23         71.10        62.31 o                         
  -2   8   6          5.34          1.87        34.90 o                         
  -1   8   6          4.24        -11.45        44.82 o                         
   0   8   6        110.69         96.04        41.56 o                         
   1   8   6         28.43         12.50        23.77 o                         
   2   8   6         93.78         71.92        30.20 o                         
   3   8   6          2.34         -4.95        16.39 o                         
   4   8   6        137.92         48.21        23.62 o                         
   5   8   6          0.13        -18.38        18.77 o                         
   6   8   6         39.55         14.11        22.91 o                         
 -19   1   7         11.10         12.29        19.87 o                         
 -18   1   7          4.76          5.02        21.47 o                         
 -17   1   7          7.04         -4.95        32.40 o                         
 -16   1   7         26.02         -4.21        16.87 o                         
 -15   1   7         85.64         38.32        19.02 o                         
 -14   1   7        529.73        477.36        44.50 o                         
 -13   1   7       2639.12       2488.17        98.55 o                         
 -12   1   7        821.07        772.94        59.88 o                         
 -11   1   7       2147.97       2028.12        75.03 o                         
 -10   1   7       7945.64       8061.26       218.19 o                         
  -9   1   7       2872.22       2640.67        80.81 o                         
  -8   1   7      20143.89      20397.79       279.79 o                         
  -7   1   7       4985.64       4632.79       103.26 o                         
  -6   1   7      29561.81      29080.99       363.56 o                         
  -5   1   7       1824.64       1587.20        57.85 o                         
  -4   1   7      33452.42      33805.89       425.07 o                         
  -3   1   7       1167.05       1150.89        47.60 o                         
  -2   1   7      44624.20      45304.65       369.87 o                         
  -1   1   7         15.86         26.85        16.39 o                         
   0   1   7      28577.90      28363.65       266.63 o                         
   1   1   7       1999.70       2044.20        60.37 o                         
   2   1   7      17078.88      16934.63       186.53 o                         
   3   1   7        536.68        501.55        27.34 o                         
   4   1   7      18703.58      18397.34       228.52 o                         
   5   1   7          8.38         15.85        42.79 o                         
   6   1   7       4476.32       4673.76       170.77 o                         
   7   1   7          5.78          3.80         8.01 o                         
   8   1   7        587.98        511.91        79.19 o                         
   9   1   7        122.64        110.87        26.23 o                         
  10   1   7          1.37         -3.20        27.00 o                         
  11   1   7         51.71        121.56        35.86 o                         
  12   1   7         67.43         89.08        27.98 o                         
  13   1   7        164.66        242.86        62.31 o                         
  14   1   7        567.66        605.21        82.08 o                         
  15   1   7        267.46        290.08        60.47 o                         
  16   1   7        188.12        161.83        48.19 o                         
  17   1   7        401.19        437.44        80.56 o                         
 -19   2   7        394.72        411.23        59.62 o                         
 -18   2   7        232.25        230.29        43.08 o                         
 -17   2   7        899.90       1006.19        86.66 o                         
 -16   2   7        883.84        948.80        82.55 o                         
 -15   2   7       1694.89       1867.89       118.82 o                         
 -14   2   7        770.37        883.47        76.59 o                         
 -13   2   7       3098.57       3323.99       151.53 o                         
 -12   2   7        705.17        814.53        69.25 o                         
 -11   2   7       2866.18       3061.73       129.33 o                         
 -10   2   7        351.86        359.99        43.84 o                         
  -9   2   7       8395.48       8600.37       209.60 o                         
  -8   2   7        849.81        847.00        60.84 o                         
  -7   2   7       5189.14       5389.57       155.06 o                         
  -6   2   7        429.58        386.05        38.87 o                         
  -5   2   7      13153.14      13526.63       169.38 o                         
  -4   2   7       1331.60       1351.47        50.03 o                         
  -3   2   7       6685.35       6764.01       105.92 o                         
  -2   2   7       4730.36       4845.52        89.49 o                         
  -1   2   7       4683.61       4768.76        89.53 o                         
   0   2   7       5479.24       5463.29        96.75 o                         
   1   2   7       3075.77       3049.45        71.39 o                         
   2   2   7       7491.82       7582.38       114.98 o                         
   3   2   7      11004.85      11214.33       142.04 o                         
   4   2   7      21876.96      22642.05       223.12 o                         
   5   2   7       4685.25       4632.14       174.46 o                         
   6   2   7      11609.45      12303.51       235.90 o                         
   7   2   7       2328.57       2407.62       104.36 o                         
   8   2   7       7138.30       7215.03       166.22 o                         
   9   2   7       1027.81       1101.42        54.60 o                         
  10   2   7       5444.66       5845.52       226.98 o                         
  11   2   7        958.68       1038.02        77.24 o                         
  12   2   7       3171.95       3524.00       146.66 o                         
  13   2   7        279.94        265.82       106.98 o                         
  14   2   7       1265.87       1328.85       122.23 o                         
  15   2   7         21.51         31.63        22.61 o                         
  16   2   7        856.00        969.02       110.25 o                         
  17   2   7          0.85         -2.26        23.85 o                         
 -18   3   7        697.69        840.99        85.52 o                         
 -17   3   7        368.22        209.35        41.83 o                         
 -16   3   7       1331.99       1537.26       108.77 o                         
 -15   3   7        906.98       1017.89        90.45 o                         
 -14   3   7       1266.43       1462.88       101.10 o                         
 -13   3   7       1551.91       1831.97       110.22 o                         
 -12   3   7       2019.28       2173.38       116.91 o                         
 -11   3   7       1945.64       1923.29       108.09 o                         
 -10   3   7        720.41        753.50        62.24 o                         
  -9   3   7       1925.85       1968.90       102.34 o                         
  -8   3   7        888.65        875.81        66.09 o                         
  -7   3   7       1441.17       1370.62        60.21 o                         
  -6   3   7        771.39        747.92        44.22 o                         
  -5   3   7        180.37        169.53        21.66 o                         
  -4   3   7        293.12        241.21        17.53 o                         
  -3   3   7       1286.20       1271.44        45.29 o                         
  -2   3   7         58.06         37.25         8.33 o                         
  -1   3   7       2567.25       2660.44        70.25 o                         
   0   3   7         10.00         20.29        12.32 o                         
   1   3   7      11406.11      11846.92       158.52 o                         
   2   3   7        603.69        613.32        34.27 o                         
   3   3   7       6903.27       6865.85       118.46 o                         
   4   3   7        413.40        426.50        29.50 o                         
   5   3   7      15502.30      15733.97       396.26 o                         
   6   3   7        356.33        351.52        29.72 o                         
   7   3   7       9500.77       9927.90       224.33 o                         
   8   3   7        254.55        288.70        43.04 o                         
   9   3   7       9792.78      10004.86       190.80 o                         
  10   3   7        377.50        423.96        40.30 o                         
  11   3   7       2892.36       2840.95       179.94 o                         
  12   3   7        975.66       1066.72        84.02 o                         
  13   3   7       2695.84       2747.62       137.90 o                         
  14   3   7         68.93         71.51        30.45 o                         
  15   3   7        955.73        949.54        85.47 o                         
  16   3   7        104.29        100.95        28.40 o                         
 -17   4   7          6.66        -26.28        32.72 o                         
 -16   4   7        128.62        130.86        38.00 o                         
 -15   4   7         15.16         -9.04        21.04 o                         
 -14   4   7        547.50        598.97        71.33 o                         
 -13   4   7        372.40        260.43        40.65 o                         
 -12   4   7        426.21        402.07        52.44 o                         
 -11   4   7        147.22         91.05        31.18 o                         
 -10   4   7       1693.88       1790.67       106.33 o                         
  -9   4   7        790.47        843.86        69.83 o                         
  -8   4   7       1083.72       1083.96        58.03 o                         
  -7   4   7       1925.56       1893.43        78.33 o                         
  -6   4   7       1593.66       1678.13        74.40 o                         
  -5   4   7       4458.59       4490.17       123.74 o                         
  -4   4   7       1451.54       1481.74        70.37 o                         
  -3   4   7       4133.27       4277.46        91.69 o                         
  -2   4   7        897.92        901.64        42.73 o                         
  -1   4   7       3515.03       3475.13       103.22 o                         
   0   4   7          3.85         19.10        16.51 o                         
   1   4   7       4458.62       4580.61       104.49 o                         
   2   4   7         42.12         25.73        13.60 o                         
   3   4   7       1309.82       1289.74        55.44 o                         
   4   4   7        203.33        215.45        25.58 o                         
   5   4   7         85.25         49.61         9.99 o                         
   6   4   7         98.97         51.53        16.56 o                         
   7   4   7         12.07         -1.60        13.13 o                         
   8   4   7         16.05         -2.53        17.81 o                         
   9   4   7        185.24        165.06        28.38 o                         
  10   4   7         60.07          9.23        23.01 o                         
  11   4   7        154.27        199.35        27.27 o                         
  12   4   7          2.26         -7.93        21.91 o                         
  13   4   7         48.77         46.56        35.33 o                         
  14   4   7        119.61         19.51        26.58 o                         
  15   4   7        122.59        142.10        35.30 o                         
 -16   5   7          0.10         20.97        32.68 o                         
 -15   5   7        441.62        410.58        61.50 o                         
 -14   5   7          2.25         26.05        25.13 o                         
 -13   5   7        637.07        810.42        82.80 o                         
 -12   5   7         23.43         53.36        28.51 o                         
 -11   5   7        920.63        857.04        80.45 o                         
 -10   5   7         18.63         15.43        31.81 o                         
  -9   5   7       1056.86       1021.91        82.91 o                         
  -8   5   7        175.90        167.81        26.85 o                         
  -7   5   7       1593.05       1758.65       107.34 o                         
  -6   5   7        221.66        191.16        36.19 o                         
  -5   5   7        374.65        292.32        75.59 o                         
  -4   5   7        528.49        540.59        50.64 o                         
  -3   5   7        414.46        402.85        54.15 o                         
  -2   5   7          2.65         -3.83        16.66 o                         
  -1   5   7          0.71         -5.05        18.46 o                         
   0   5   7        743.17        662.61        46.42 o                         
   1   5   7         85.85         46.94        11.52 o                         
   2   5   7        222.11        180.45        23.60 o                         
   3   5   7        758.84        753.65        69.91 o                         
   4   5   7         48.33         14.41        12.70 o                         
   5   5   7        114.45         83.02        20.57 o                         
   6   5   7          0.19        -13.86        13.86 o                         
   7   5   7        493.95        339.38        46.87 o                         
   8   5   7         65.50         13.78        16.82 o                         
   9   5   7        136.24         59.62        17.24 o                         
  10   5   7         57.32         15.57        13.52 o                         
  11   5   7        302.04        249.36        43.44 o                         
  12   5   7        135.55        109.89        23.56 o                         
  13   5   7         31.60         22.67        18.30 o                         
  14   5   7         47.38          5.39        20.23 o                         
 -14   6   7          0.26         -4.10        24.97 o                         
 -13   6   7          9.48        -16.68        25.22 o                         
 -12   6   7         45.69         -2.78        25.70 o                         
 -11   6   7         83.18         -7.19        28.08 o                         
 -10   6   7         15.81        -14.57        25.59 o                         
  -9   6   7        256.97        223.77        52.72 o                         
  -8   6   7         12.09         20.67        25.56 o                         
  -7   6   7        987.13        817.64        75.66 o                         
  -6   6   7          1.69        -35.20        38.75 o                         
  -5   6   7       1149.10       1347.12        98.12 o                         
  -4   6   7        391.00        294.84        47.53 o                         
  -3   6   7       2786.67       3167.06       145.82 o                         
  -2   6   7        436.63        454.13        41.23 o                         
  -1   6   7       2246.63       2371.60        95.16 o                         
   0   6   7        353.61        355.35        34.55 o                         
   1   6   7       2239.80       2315.48        97.08 o                         
   2   6   7        656.07        672.00        59.92 o                         
   3   6   7        614.09        662.05        89.61 o                         
   4   6   7        297.29        274.81        45.20 o                         
   5   6   7        192.05        150.58        27.78 o                         
   6   6   7        700.62        639.35        63.89 o                         
   7   6   7         74.53         -5.31        20.05 o                         
   8   6   7        326.66        286.04        36.29 o                         
   9   6   7        123.03         65.80        19.61 o                         
  10   6   7         29.81          6.26        19.25 o                         
  11   6   7         23.45         35.94        29.17 o                         
  12   6   7         26.10         14.05        23.15 o                         
 -11   7   7         30.55         66.65        31.92 o                         
 -10   7   7          1.20         -0.56        29.80 o                         
  -9   7   7         12.36         16.71        19.19 o                         
  -8   7   7         32.69        -32.56        32.56 o                         
  -7   7   7        175.55        148.24        34.33 o                         
  -6   7   7          0.03         14.76        21.02 o                         
  -5   7   7         12.31          3.10        23.65 o                         
  -4   7   7        214.31        133.21        47.78 o                         
  -3   7   7         38.52          5.67        20.64 o                         
  -2   7   7        128.78        125.41        25.13 o                         
  -1   7   7          8.91         22.32        17.18 o                         
   0   7   7        133.82         49.62        21.57 o                         
   1   7   7         56.56         66.54        26.31 o                         
   2   7   7        106.19        115.85        27.31 o                         
   3   7   7         24.73         50.46        19.16 o                         
   4   7   7         63.77         27.17        18.06 o                         
   5   7   7         60.92         54.55        21.37 o                         
   6   7   7         96.29         85.72        27.28 o                         
   7   7   7          7.83        -11.09        16.54 o                         
   8   7   7          0.05          7.89        43.80 o                         
   9   7   7         65.33         30.45        31.56 o                         
  -7   8   7        146.34        188.63        49.11 o                         
  -6   8   7        414.39        429.13        84.55 o                         
  -5   8   7        601.92        674.63        81.68 o                         
  -4   8   7         27.62         79.68        33.37 o                         
  -3   8   7        316.58        340.85        59.70 o                         
  -2   8   7         99.70        138.65        41.35 o                         
  -1   8   7        691.97        804.36       100.29 o                         
   0   8   7          9.88         -6.85        41.77 o                         
   1   8   7        283.43        270.10        53.42 o                         
   2   8   7          6.64         -6.55        20.23 o                         
   3   8   7        239.71        191.92        39.45 o                         
   4   8   7         49.28         13.59        21.92 o                         
   5   8   7         40.24          8.20        24.73 o                         
 -19   0   8        956.04        934.96       157.28 o                         
 -18   0   8         34.58         59.50        53.88 o                         
 -17   0   8       2806.59       2822.09       265.30 o                         
 -16   0   8          2.90         14.19        16.92 o                         
 -15   0   8       4535.31       4645.51       194.15 o                         
 -14   0   8          0.72         -4.50        28.28 o                         
 -13   0   8       4387.32       4493.84       180.23 o                         
 -12   0   8       1471.61       1466.60        99.51 o                         
 -11   0   8      13270.70      13231.85       303.44 o                         
 -10   0   8        379.78        435.01       117.06 o                         
  -9   0   8      12401.16      12896.28       636.35 o                         
  -8   0   8       1081.23        991.17        72.41 o                         
  -7   0   8      15405.47      15767.98       308.62 o                         
  -6   0   8       1056.71        822.06        62.47 o                         
  -5   0   8      12071.85      12116.32       258.69 o                         
  -4   0   8       2189.16       2103.50       100.57 o                         
  -3   0   8       4822.29       4985.10       151.91 o                         
  -2   0   8        497.92        498.53        44.78 o                         
  -1   0   8       5574.05       5804.38       225.10 o                         
   0   0   8        100.34         33.87        29.75 o                         
   1   0   8        928.44        899.72        58.51 o                         
   2   0   8       4263.84       4459.42       128.96 o                         
   3   0   8         48.28         11.13        19.52 o                         
   4   0   8      18703.12      18961.87       446.47 o                         
   5   0   8        101.21         99.01        28.27 o                         
   6   0   8      18616.72      19801.65       540.94 o                         
   7   0   8        511.40        454.66        84.34 o                         
   8   0   8      13562.47      14641.34       480.74 o                         
   9   0   8        427.01        341.26        80.28 o                         
  10   0   8       9737.87      10916.35       444.01 o                         
  11   0   8         59.34        115.25        60.44 o                         
  12   0   8      10771.21      12184.25       499.26 o                         
  13   0   8         21.74        129.15        57.16 o                         
  14   0   8       3662.64       4460.95       323.48 o                         
  15   0   8        162.29        195.84        93.23 o                         
  16   0   8       2090.75       2368.64       245.11 o                         
  17   0   8         96.42         81.52        57.47 o                         
 -19   1   8          0.73         -7.93        25.76 o                         
 -18   1   8        146.39        125.82        33.57 o                         
 -17   1   8          2.34         -8.96        17.73 o                         
 -16   1   8        436.60        374.79        48.81 o                         
 -15   1   8          1.69         -7.85        22.50 o                         
 -14   1   8        628.13        643.22        62.53 o                         
 -13   1   8        786.26        691.46        61.10 o                         
 -12   1   8        433.82        368.16        33.66 o                         
 -11   1   8        102.82         90.92        15.16 o                         
 -10   1   8       1665.20       1654.95        74.82 o                         
  -9   1   8       1313.74       1221.70        55.99 o                         
  -8   1   8       3446.75       3275.27        92.81 o                         
  -7   1   8       2934.68       2580.96       123.52 o                         
  -6   1   8       8710.47       9138.92       155.05 o                         
  -5   1   8       7232.47       7304.95       137.59 o                         
  -4   1   8       2874.43       2955.09        93.77 o                         
  -3   1   8       8051.89       8224.55       140.98 o                         
  -2   1   8      12256.89      12713.33       179.08 o                         
  -1   1   8       4880.38       4696.86       102.67 o                         
   0   1   8       1115.67        935.97        46.74 o                         
   1   1   8       4237.03       4156.90        93.31 o                         
   2   1   8      13616.57      13975.94       177.32 o                         
   3   1   8      18596.62      18838.82       218.41 o                         
   4   1   8       1266.61       1248.84        43.27 o                         
   5   1   8       7862.75       7934.28       168.02 o                         
   6   1   8        827.81        783.89        70.54 o                         
   7   1   8       4193.82       4163.15       172.66 o                         
   8   1   8        128.24        105.09        27.59 o                         
   9   1   8       3495.59       3535.69       168.39 o                         
  10   1   8        220.91        235.24        49.93 o                         
  11   1   8       2766.20       2804.52       162.69 o                         
  12   1   8        114.50         97.34        57.70 o                         
  13   1   8       1496.54       1538.15       126.59 o                         
  14   1   8        104.22         45.30        20.26 o                         
  15   1   8        795.49        816.14        98.25 o                         
  16   1   8        206.75        180.93        51.81 o                         
 -18   2   8         86.78         17.94        25.13 o                         
 -17   2   8        155.83        131.76        35.17 o                         
 -16   2   8        235.24        128.73        43.06 o                         
 -15   2   8        705.19        683.06        70.53 o                         
 -14   2   8       1130.30       1078.27        84.10 o                         
 -13   2   8        253.07        247.54        39.55 o                         
 -12   2   8       3137.55       3237.87       139.64 o                         
 -11   2   8        542.69        555.21        65.74 o                         
 -10   2   8       3751.05       3787.87       178.98 o                         
  -9   2   8       1176.32       1116.06        98.37 o                         
  -8   2   8       8021.89       8242.12       206.26 o                         
  -7   2   8         12.21          5.26        21.28 o                         
  -6   2   8      15208.57      15233.48       374.73 o                         
  -5   2   8          0.12         -6.38        17.64 o                         
  -4   2   8      17282.47      17488.20       241.40 o                         
  -3   2   8         20.93         63.56        12.68 o                         
  -2   2   8      15534.80      15395.50       179.08 o                         
  -1   2   8       3648.64       3682.29        83.09 o                         
   0   2   8       9526.50       9514.45       137.95 o                         
   1   2   8       5432.39       5237.72        99.96 o                         
   2   2   8      11699.32      12256.83       157.44 o                         
   3   2   8       1047.09        950.14        40.12 o                         
   4   2   8        723.33        643.86        35.17 o                         
   5   2   8       3143.24       3028.02        68.88 o                         
   6   2   8        838.60        756.58        57.69 o                         
   7   2   8        598.83        568.67        51.08 o                         
   8   2   8         18.73        -12.84        12.84 o                         
   9   2   8         12.27         -1.51        13.47 o                         
  10   2   8         25.49         35.57        17.48 o                         
  11   2   8          2.44         15.68        20.24 o                         
  12   2   8          1.82         25.98        27.02 o                         
  13   2   8         43.94         81.95        34.63 o                         
  14   2   8         17.50        -24.40        29.74 o                         
  15   2   8        193.05        210.99        52.66 o                         
  16   2   8          4.95        -16.96        36.47 o                         
 -17   3   8        768.48        864.33        97.44 o                         
 -16   3   8         10.06         42.52        26.75 o                         
 -15   3   8        959.26       1109.53        92.21 o                         
 -14   3   8         46.49         67.39        27.92 o                         
 -13   3   8       1104.47       1073.22        85.55 o                         
 -12   3   8         90.80        118.03        35.04 o                         
 -11   3   8        507.25        585.87        60.02 o                         
 -10   3   8         80.33         48.46        20.29 o                         
  -9   3   8        172.42        152.97        32.34 o                         
  -8   3   8        938.61        885.29        69.49 o                         
  -7   3   8         84.74         70.22        15.05 o                         
  -6   3   8       3097.14       3162.09        97.98 o                         
  -5   3   8         32.60         25.31        11.22 o                         
  -4   3   8       3598.61       3528.38        78.21 o                         
  -3   3   8         25.57         31.01         9.33 o                         
  -2   3   8       7513.79       7493.79       125.71 o                         
  -1   3   8         75.65        111.44        18.39 o                         
   0   3   8       9922.91      10265.04       151.37 o                         
   1   3   8         76.73         78.22        13.34 o                         
   2   3   8       7649.16       7865.72       132.45 o                         
   3   3   8         41.87         47.30        11.10 o                         
   4   3   8       5548.85       5791.93       114.74 o                         
   5   3   8         20.95         24.34        10.47 o                         
   6   3   8       3444.78       3524.91        94.59 o                         
   7   3   8         62.38         56.31        27.03 o                         
   8   3   8       5447.92       6445.00       192.15 o                         
   9   3   8        705.64        650.64        47.64 o                         
  10   3   8        582.04        577.48        56.63 o                         
  11   3   8          5.28         13.62        22.65 o                         
  12   3   8        426.21        437.23        55.03 o                         
  13   3   8        148.55        139.21        43.75 o                         
  14   3   8         77.17         52.76        22.93 o                         
  15   3   8         52.78         40.95        29.09 o                         
 -16   4   8        412.45        459.69        83.13 o                         
 -15   4   8          6.47         -6.99        19.46 o                         
 -14   4   8        567.76        644.06        73.94 o                         
 -13   4   8         19.66         61.34        58.31 o                         
 -12   4   8        386.33        438.18        54.70 o                         
 -11   4   8          0.22        -21.07        27.17 o                         
 -10   4   8         66.31         35.17        37.64 o                         
  -9   4   8        772.00        689.62        64.61 o                         
  -8   4   8         51.75         51.42        15.38 o                         
  -7   4   8       1764.60       1731.77        76.03 o                         
  -6   4   8          0.06          8.52        16.04 o                         
  -5   4   8       2075.46       2216.54        87.53 o                         
  -4   4   8        867.35        850.07        56.33 o                         
  -3   4   8       6431.68       6404.96       120.49 o                         
  -2   4   8        443.14        412.28        29.72 o                         
  -1   4   8       7502.08       8038.96       140.93 o                         
   0   4   8        295.84        292.68        28.19 o                         
   1   4   8      10171.66      10898.33       170.57 o                         
   2   4   8        299.25        256.49        26.09 o                         
   3   4   8       8051.73       8212.77       147.88 o                         
   4   4   8        454.98        421.57        33.53 o                         
   5   4   8       5972.87       6032.99       140.27 o                         
   6   4   8         66.50         54.99        14.33 o                         
   7   4   8       4986.61       5474.19       177.51 o                         
   8   4   8         36.30         22.58        20.63 o                         
   9   4   8        989.29        974.59        63.08 o                         
  10   4   8         52.21         -7.38        17.66 o                         
  11   4   8       1316.49       1413.71        84.85 o                         
  12   4   8         32.21          3.36        23.79 o                         
  13   4   8        303.70        244.86        49.69 o                         
  14   4   8          1.30          0.33        19.44 o                         
 -15   5   8        131.54         89.91        35.40 o                         
 -14   5   8        362.62        399.61        60.09 o                         
 -13   5   8        437.51        561.15        72.77 o                         
 -12   5   8        985.19       1142.95        98.74 o                         
 -11   5   8       1316.44       1527.54       110.35 o                         
 -10   5   8        790.39        970.04        86.19 o                         
  -9   5   8       1807.37       2077.56       124.80 o                         
  -8   5   8       1238.41       1332.04        85.70 o                         
  -7   5   8       3033.01       3282.15       117.65 o                         
  -6   5   8        468.41        451.87        55.68 o                         
  -5   5   8       1774.78       1905.33        89.42 o                         
  -4   5   8        156.07         96.26        19.76 o                         
  -3   5   8       1865.17       1932.04        89.39 o                         
  -2   5   8         67.37         58.96        17.86 o                         
  -1   5   8        988.82       1009.05        58.72 o                         
   0   5   8         50.91         14.60        14.06 o                         
   1   5   8         46.40         27.17        13.48 o                         
   2   5   8         20.09          0.49        10.68 o                         
   3   5   8         51.41         41.31        11.98 o                         
   4   5   8         88.94         58.09        11.93 o                         
   5   5   8        221.98        189.72        22.11 o                         
   6   5   8          9.88        -20.35        20.35 o                         
   7   5   8        515.07        435.17        38.33 o                         
   8   5   8          0.42        -30.58        30.58 o                         
   9   5   8        164.63        135.80        24.17 o                         
  10   5   8         13.30         12.14        19.64 o                         
  11   5   8        834.68        859.04        66.21 o                         
  12   5   8         62.73         25.36        21.24 o                         
  13   5   8        276.35        352.80        56.45 o                         
 -13   6   8         29.44         -7.03        30.77 o                         
 -12   6   8        111.69         47.60        25.44 o                         
 -11   6   8         10.29        -22.73        22.73 o                         
 -10   6   8        213.96        223.90        46.05 o                         
  -9   6   8          0.25        -14.96        44.40 o                         
  -8   6   8        467.81        393.79        43.82 o                         
  -7   6   8         75.97         37.63        22.25 o                         
  -6   6   8        433.86        368.37        42.05 o                         
  -5   6   8         68.94         28.61        32.05 o                         
  -4   6   8         72.73         58.56        34.12 o                         
  -3   6   8          3.58          4.86        23.55 o                         
  -2   6   8        766.43        804.31        72.48 o                         
  -1   6   8        118.05        140.55        27.17 o                         
   0   6   8        251.83        285.84        34.78 o                         
   1   6   8         55.28         74.34        20.02 o                         
   2   6   8        135.19        145.31        30.04 o                         
   3   6   8         45.74         58.78        28.25 o                         
   4   6   8         46.50         41.45        17.68 o                         
   5   6   8        197.84        151.40        41.54 o                         
   6   6   8         42.34          9.26        19.34 o                         
   7   6   8         73.72         56.95        32.48 o                         
   8   6   8         19.59         25.85        21.64 o                         
   9   6   8        220.42        148.06        28.58 o                         
  10   6   8         27.28          5.79        22.75 o                         
  11   6   8         19.22          5.28        19.92 o                         
 -10   7   8        269.80        313.51        54.81 o                         
  -9   7   8        227.56        236.17        46.74 o                         
  -8   7   8        331.02        306.53        56.68 o                         
  -7   7   8        581.27        623.84        77.69 o                         
  -6   7   8        145.28        116.67        32.99 o                         
  -5   7   8        453.69        453.62        72.24 o                         
  -4   7   8          3.38         -4.48        25.16 o                         
  -3   7   8        127.33        125.13        24.71 o                         
  -2   7   8          1.64        -26.44        26.44 o                         
  -1   7   8        152.72        151.17        36.77 o                         
   0   7   8          3.98         12.73        14.20 o                         
   1   7   8         38.31         55.00        24.96 o                         
   2   7   8         94.09         61.48        21.60 o                         
   3   7   8          9.39         -1.24        22.27 o                         
   4   7   8        122.60         37.88        16.67 o                         
   5   7   8         49.21         59.10        22.46 o                         
   6   7   8         29.94         14.20        15.07 o                         
   7   7   8        176.42        156.47        43.80 o                         
   8   7   8         28.95        -24.27        28.39 o                         
  -6   8   8         54.47         14.96        37.33 o                         
  -5   8   8         24.76         35.60        35.26 o                         
  -4   8   8          1.67         18.15        27.87 o                         
  -3   8   8         48.39         65.95        36.74 o                         
  -2   8   8          0.26         71.27        43.13 o                         
  -1   8   8        211.11        226.44        62.24 o                         
   0   8   8          0.78        -20.64        41.31 o                         
   1   8   8        112.00         49.26        52.32 o                         
   2   8   8         11.05         -7.25        27.41 o                         
   3   8   8         44.38         29.64        23.92 o                         
   4   8   8          1.50          8.72        26.91 o                         
 -18   1   9         13.78          5.98        20.84 o                         
 -17   1   9        752.25        817.21        78.43 o                         
 -16   1   9          5.41          6.13        19.04 o                         
 -15   1   9       1343.25       1421.79        96.28 o                         
 -14   1   9        119.70        110.23        23.56 o                         
 -13   1   9       2602.89       2776.41       128.89 o                         
 -12   1   9        151.12         79.84        13.73 o                         
 -11   1   9       1424.34       1396.35        65.34 o                         
 -10   1   9        754.96        667.33        43.50 o                         
  -9   1   9        240.73        198.41        24.59 o                         
  -8   1   9        820.71        730.15        43.65 o                         
  -7   1   9        266.29        293.96        39.29 o                         
  -6   1   9         49.53         61.05        16.57 o                         
  -5   1   9        648.02        619.56        41.40 o                         
  -4   1   9         78.32         73.06        15.58 o                         
  -3   1   9       7163.18       7330.45       139.31 o                         
  -2   1   9        547.05        513.02        36.48 o                         
  -1   1   9       5548.67       5412.37       117.03 o                         
   0   1   9       2484.48       2480.63        76.25 o                         
   1   1   9       4412.24       4243.29       100.23 o                         
   2   1   9       7552.44       7843.25       142.27 o                         
   3   1   9      12601.65      13275.83       217.72 o                         
   4   1   9       2329.68       2276.61        63.46 o                         
   5   1   9       4893.03       4761.42       121.54 o                         
   6   1   9       3302.92       3414.09       157.04 o                         
   7   1   9       5005.79       5238.85       202.34 o                         
   8   1   9       5456.45       6055.73       258.39 o                         
   9   1   9        960.76        995.40        95.92 o                         
  10   1   9       2803.22       3118.83       172.36 o                         
  11   1   9       1153.38        996.37       100.18 o                         
  12   1   9        630.91        748.28       110.89 o                         
  13   1   9        133.41         34.64        25.86 o                         
  14   1   9        403.32        396.00        70.95 o                         
  15   1   9         33.62        -29.04        33.50 o                         
  16   1   9         65.82         36.27        32.95 o                         
 -18   2   9         15.02         -4.12        23.61 o                         
 -17   2   9         42.76         -4.38        20.87 o                         
 -16   2   9          0.20         -5.62        20.62 o                         
 -15   2   9        438.31        300.85        46.22 o                         
 -14   2   9        170.48        133.72        35.87 o                         
 -13   2   9        367.78        404.73        48.92 o                         
 -12   2   9        370.35        398.57        47.86 o                         
 -11   2   9       2071.72       1978.78       145.67 o                         
 -10   2   9        352.41        385.03        48.16 o                         
  -9   2   9       3768.03       4041.31       152.12 o                         
  -8   2   9         67.00         55.93        39.69 o                         
  -7   2   9       6815.42       7318.95       195.89 o                         
  -6   2   9        128.19        116.26        56.23 o                         
  -5   2   9       4790.56       4756.31       110.20 o                         
  -4   2   9       1087.55       1219.06        55.85 o                         
  -3   2   9       6630.82       6806.06       135.40 o                         
  -2   2   9         17.82         22.99        10.22 o                         
  -1   2   9      11049.81      11633.99       180.69 o                         
   0   2   9        216.67        206.76        34.90 o                         
   1   2   9       5376.90       5693.16       120.79 o                         
   2   2   9        320.71        295.43        24.49 o                         
   3   2   9        739.84        688.70        36.10 o                         
   4   2   9        534.38        449.76        26.78 o                         
   5   2   9        483.78        406.63        33.43 o                         
   6   2   9        826.66        725.08        58.82 o                         
   7   2   9        507.35        381.40        49.57 o                         
   8   2   9       1650.69       1681.74       117.36 o                         
   9   2   9        277.02        154.23        32.58 o                         
  10   2   9       1337.83       1410.85       115.02 o                         
  11   2   9         32.39         -9.44        21.23 o                         
  12   2   9       1454.69       1615.00       134.11 o                         
  13   2   9          5.65        -21.64        24.84 o                         
  14   2   9        450.99        559.38        80.85 o                         
  15   2   9          0.27        -31.72        37.78 o                         
 -17   3   9        100.30        153.78        45.39 o                         
 -16   3   9        112.00         56.29        23.22 o                         
 -15   3   9        215.70        156.47        75.76 o                         
 -14   3   9        164.61         42.11        37.87 o                         
 -13   3   9        144.71        127.66        34.67 o                         
 -12   3   9       1356.19       1420.64        98.91 o                         
 -11   3   9          2.09         -3.12        21.90 o                         
 -10   3   9       2636.72       2655.19       130.21 o                         
  -9   3   9          0.66         -0.38        20.64 o                         
  -8   3   9       4828.98       4970.32       172.69 o                         
  -7   3   9        163.94        140.61        46.85 o                         
  -6   3   9       5074.17       5642.30       175.84 o                         
  -5   3   9        728.72        717.22        59.72 o                         
  -4   3   9       2752.98       2846.75        75.11 o                         
  -3   3   9        947.59        960.91        48.73 o                         
  -2   3   9       3308.63       3293.17        86.00 o                         
  -1   3   9        872.99        854.61        43.39 o                         
   0   3   9       2455.30       2562.77        76.09 o                         
   1   3   9        279.02        236.39        23.36 o                         
   2   3   9        385.82        402.04        30.74 o                         
   3   3   9        373.53        374.14        29.51 o                         
   4   3   9         18.80         12.15         9.73 o                         
   5   3   9          4.14         -2.85         7.42 o                         
   6   3   9        311.14        259.14        37.63 o                         
   7   3   9        220.84        200.69        33.41 o                         
   8   3   9         97.18         64.33        39.79 o                         
   9   3   9          3.06        -13.61        20.09 o                         
  10   3   9        608.83        600.31        63.22 o                         
  11   3   9        463.41        463.95        59.57 o                         
  12   3   9        537.28        466.09        60.96 o                         
  13   3   9        595.76        573.45        86.69 o                         
  14   3   9        270.68        228.10        58.91 o                         
  15   3   9        348.36        414.38        79.67 o                         
 -16   4   9          1.87         32.99        31.56 o                         
 -15   4   9        220.40        196.44        43.20 o                         
 -14   4   9         15.86         19.58        25.95 o                         
 -13   4   9        509.45        585.00        70.54 o                         
 -12   4   9        188.81         75.39        50.52 o                         
 -11   4   9        667.72        539.77        62.58 o                         
 -10   4   9          2.09        -22.19        22.19 o                         
  -9   4   9       1271.20       1307.49        95.39 o                         
  -8   4   9        517.92        425.08        49.65 o                         
  -7   4   9       1057.95       1043.22        62.44 o                         
  -6   4   9        205.84        188.65        25.39 o                         
  -5   4   9       3929.10       4063.82       125.30 o                         
  -4   4   9       2441.65       2518.53        97.80 o                         
  -3   4   9       1599.53       1536.37        72.25 o                         
  -2   4   9       1595.54       1628.48        63.48 o                         
  -1   4   9        608.39        534.45        36.88 o                         
   0   4   9       3047.43       3015.24        89.20 o                         
   1   4   9        429.80        406.60        32.87 o                         
   2   4   9       2424.06       2500.85        81.11 o                         
   3   4   9         48.17         66.15        16.77 o                         
   4   4   9       1304.92       1450.09        62.00 o                         
   5   4   9          7.43         26.03        12.20 o                         
   6   4   9        680.77        728.81        65.98 o                         
   7   4   9         45.87         18.73        19.48 o                         
   8   4   9          1.22         27.69        16.02 o                         
   9   4   9         21.54         13.35        14.77 o                         
  10   4   9         43.02         35.83        23.49 o                         
  11   4   9          6.84         24.75        25.00 o                         
  12   4   9          6.53         23.09        20.34 o                         
  13   4   9         41.70        -13.59        28.75 o                         
  14   4   9          8.86         25.81        27.88 o                         
 -15   5   9        106.69         70.54        25.30 o                         
 -14   5   9        523.57        529.32        69.23 o                         
 -13   5   9        224.67        153.77        67.27 o                         
 -12   5   9        873.54        932.86        89.64 o                         
 -11   5   9        430.26        455.72        63.23 o                         
 -10   5   9       1748.73       1775.36       120.22 o                         
  -9   5   9        213.65        136.53        45.99 o                         
  -8   5   9       1744.84       1943.22        92.42 o                         
  -7   5   9        712.97        818.71        60.87 o                         
  -6   5   9       4540.47       5202.64       186.43 o                         
  -5   5   9       1390.75       1454.23        81.04 o                         
  -4   5   9       2887.41       3254.52       120.42 o                         
  -3   5   9       1137.74       1315.87        77.20 o                         
  -2   5   9       4108.13       4267.13       113.60 o                         
  -1   5   9        768.61        911.37        51.70 o                         
   0   5   9       2088.45       2280.30        83.57 o                         
   1   5   9        927.17       1062.55        57.16 o                         
   2   5   9       2720.07       2957.90        96.07 o                         
   3   5   9        699.39        695.22        47.40 o                         
   4   5   9       1070.99       1103.54        66.18 o                         
   5   5   9        235.38        250.58        33.47 o                         
   6   5   9        653.88        531.06        45.62 o                         
   7   5   9         31.23         20.02        25.66 o                         
   8   5   9        280.63        216.88        43.09 o                         
   9   5   9         10.45          2.63        22.33 o                         
  10   5   9        224.10        195.81        31.02 o                         
  11   5   9         11.26         -2.98        19.54 o                         
  12   5   9         82.80         60.66        28.15 o                         
 -13   6   9         39.15         59.51        28.35 o                         
 -12   6   9        748.23        998.07       101.46 o                         
 -11   6   9          0.41         76.26        33.46 o                         
 -10   6   9        413.76        544.13        72.31 o                         
  -9   6   9          7.95        -24.36        24.36 o                         
  -8   6   9        576.76        622.35        73.42 o                         
  -7   6   9        291.79        202.71        33.95 o                         
  -6   6   9          6.57          1.82        14.83 o                         
  -5   6   9        173.01        150.95        27.71 o                         
  -4   6   9         43.06          9.39        18.15 o                         
  -3   6   9        180.88        121.91        23.06 o                         
  -2   6   9        198.13        169.49        28.84 o                         
  -1   6   9       1106.47       1133.14        61.69 o                         
   0   6   9        474.42        497.67        41.80 o                         
   1   6   9       1784.06       2017.49        85.03 o                         
   2   6   9        686.19        610.25        48.13 o                         
   3   6   9       2000.12       2293.63       102.83 o                         
   4   6   9        232.54        205.00        32.17 o                         
   5   6   9       1974.35       2233.69       102.68 o                         
   6   6   9        337.66        372.96        43.36 o                         
   7   6   9       1468.38       1814.75       117.09 o                         
   8   6   9        139.40        106.59        38.04 o                         
   9   6   9       1274.77       1872.40       123.52 o                         
  10   6   9         23.10         16.14        22.39 o                         
 -10   7   9         44.98         55.99        27.32 o                         
  -9   7   9        111.54        141.04        42.83 o                         
  -8   7   9        109.99        139.31        45.71 o                         
  -7   7   9         40.35         62.82        23.37 o                         
  -6   7   9        132.86         78.16        25.49 o                         
  -5   7   9        310.78        385.07        49.87 o                         
  -4   7   9         83.27         68.43        24.95 o                         
  -3   7   9          9.79         15.54        22.68 o                         
  -2   7   9        270.85        271.93        40.66 o                         
  -1   7   9          2.42         18.47        20.16 o                         
   0   7   9        181.03        135.10        27.16 o                         
   1   7   9         46.82          0.69        23.47 o                         
   2   7   9        430.62        418.10        47.13 o                         
   3   7   9          8.02         -6.03        16.81 o                         
   4   7   9        117.28         63.85        26.28 o                         
   5   7   9         44.04         31.34        20.19 o                         
   6   7   9        315.09        274.01        51.03 o                         
   7   7   9         94.65         87.85        32.22 o                         
  -3   8   9        194.17        208.89        48.87 o                         
  -2   8   9        188.07        202.56        62.21 o                         
  -1   8   9        103.56        172.89        55.62 o                         
   0   8   9        383.58        542.48       127.60 o                         
   1   8   9         25.75         25.39        35.10 o                         
 -18   0  10         11.56         52.94        49.19 o                         
 -17   0  10       1076.11       1181.30       181.34 o                         
 -16   0  10        148.02        189.43        79.96 o                         
 -15   0  10        240.22        178.19        31.88 o                         
 -14   0  10          0.26        -20.41        29.20 o                         
 -13   0  10        210.30        201.03        44.12 o                         
 -12   0  10         74.92         15.29        20.80 o                         
 -11   0  10        232.37        154.62        35.07 o                         
 -10   0  10        144.90        101.14        61.45 o                         
  -9   0  10        481.59        530.79        66.53 o                         
  -8   0  10        156.98        112.50        18.34 o                         
  -7   0  10       2913.18       3018.29       139.53 o                         
  -6   0  10          6.38        -23.60        23.67 o                         
  -5   0  10       6942.70       6985.88       211.63 o                         
  -4   0  10        226.58        202.92        34.45 o                         
  -3   0  10      10312.00      10359.01       249.77 o                         
  -2   0  10        301.95        220.92        33.57 o                         
  -1   0  10      15844.52      15995.27       308.83 o                         
   0   0  10       1078.51        938.21        70.62 o                         
   1   0  10      13148.79      13782.18       277.18 o                         
   2   0  10       1310.02       1148.73        73.73 o                         
   3   0  10       4713.61       4816.46       147.65 o                         
   4   0  10       2179.53       1955.80        87.12 o                         
   5   0  10       2097.58       2246.39       184.69 o                         
   6   0  10       2496.64       2660.18       207.05 o                         
   7   0  10        312.98        312.04        73.09 o                         
   8   0  10        149.84        192.25        59.19 o                         
   9   0  10        500.87        424.66        86.21 o                         
  10   0  10          1.38         -9.06        45.76 o                         
  11   0  10        245.86        310.16        76.53 o                         
  12   0  10        110.69         11.40        32.48 o                         
  13   0  10        124.53         71.21        39.82 o                         
  14   0  10          5.07        -26.39        48.88 o                         
  15   0  10        137.97         82.46        48.88 o                         
 -18   1  10        117.63        126.86        52.60 o                         
 -17   1  10         83.39         68.41        24.52 o                         
 -16   1  10        205.37        187.47        39.73 o                         
 -15   1  10        194.05        131.47        35.60 o                         
 -14   1  10         71.78         95.93        23.54 o                         
 -13   1  10        864.29        848.54        73.62 o                         
 -12   1  10         32.39          6.10        21.75 o                         
 -11   1  10        934.83        963.03        55.84 o                         
 -10   1  10        174.94         90.32        17.29 o                         
  -9   1  10        900.89        946.78        80.10 o                         
  -8   1  10        221.13        161.91        21.76 o                         
  -7   1  10        809.39        766.23        47.17 o                         
  -6   1  10         77.67         35.66        17.04 o                         
  -5   1  10       1378.50       1283.60        75.09 o                         
  -4   1  10         81.99         75.58        14.00 o                         
  -3   1  10       1137.75       1115.33        55.27 o                         
  -2   1  10        169.09        111.62        17.54 o                         
  -1   1  10          4.36        -15.62        15.62 o                         
   0   1  10        359.08        378.39        32.96 o                         
   1   1  10        185.05        169.85        19.57 o                         
   2   1  10          5.11          3.79        10.04 o                         
   3   1  10         21.81         13.10         6.74 o                         
   4   1  10         95.18         81.41        17.18 o                         
   5   1  10        210.92        135.64        23.14 o                         
   6   1  10         64.72         33.62        18.00 o                         
   7   1  10       1501.84       1631.88       118.72 o                         
   8   1  10        571.15        624.40        74.06 o                         
   9   1  10         66.98         52.22        28.58 o                         
  10   1  10         29.78         21.15        22.09 o                         
  11   1  10          8.41        -15.45        35.85 o                         
  12   1  10          2.49        -32.02        38.28 o                         
  13   1  10         54.02        -13.46        30.70 o                         
  14   1  10         10.19        -22.35        50.75 o                         
  15   1  10          6.93        -15.44        32.83 o                         
 -17   2  10         39.40        -31.77        32.21 o                         
 -16   2  10         43.12         26.72        34.12 o                         
 -15   2  10         91.25         37.43        22.01 o                         
 -14   2  10        479.57        500.98        58.44 o                         
 -13   2  10        556.14        502.14        60.59 o                         
 -12   2  10        622.63        670.43        66.70 o                         
 -11   2  10       1291.78       1394.66        93.49 o                         
 -10   2  10       1053.49       1132.47        83.23 o                         
  -9   2  10       2749.62       2729.17       126.53 o                         
  -8   2  10        642.70        682.78        62.23 o                         
  -7   2  10       2432.08       2489.56       129.32 o                         
  -6   2  10       1883.01       1760.22        71.46 o                         
  -5   2  10      12829.14      12986.18       202.48 o                         
  -4   2  10        636.63        685.08        44.84 o                         
  -3   2  10       7074.52       7020.27       145.39 o                         
  -2   2  10        257.79        259.16        29.30 o                         
  -1   2  10      10615.40      10661.66       181.84 o                         
   0   2  10        284.21        269.88        27.70 o                         
   1   2  10       9262.15       9231.07       165.34 o                         
   2   2  10        306.18        230.85        25.85 o                         
   3   2  10       4160.98       3916.06       101.92 o                         
   4   2  10       1058.05        934.68        46.75 o                         
   5   2  10       3448.39       3428.40       117.90 o                         
   6   2  10        748.02        733.39        93.56 o                         
   7   2  10        626.18        609.60        66.49 o                         
   8   2  10        135.83         90.05        25.47 o                         
   9   2  10        418.35        319.01        54.30 o                         
  10   2  10        161.11        107.79        32.91 o                         
  11   2  10         20.31        -36.94        36.94 o                         
  12   2  10         30.87         12.44        26.06 o                         
  13   2  10        111.71         79.57        45.00 o                         
  14   2  10         24.45          4.51        24.29 o                         
  15   2  10          2.18         -9.25        28.74 o                         
 -17   3  10        291.22        305.78        52.59 o                         
 -16   3  10        635.39        683.31       126.01 o                         
 -15   3  10        612.44        757.56        78.35 o                         
 -14   3  10        873.24        992.38        87.47 o                         
 -13   3  10       1445.75       1618.56       111.63 o                         
 -12   3  10       1831.11       1906.64       139.87 o                         
 -11   3  10       1761.29       1932.32       118.76 o                         
 -10   3  10       1340.99       1329.69        93.78 o                         
  -9   3  10       2393.25       2497.26       131.22 o                         
  -8   3  10        819.97        769.05        66.17 o                         
  -7   3  10        910.92        787.78        66.49 o                         
  -6   3  10       2851.68       2917.86       131.52 o                         
  -5   3  10        616.46        598.69        56.81 o                         
  -4   3  10       1261.30       1215.30        58.19 o                         
  -3   3  10         23.09         31.01        20.86 o                         
  -2   3  10       3170.76       3183.32        88.44 o                         
  -1   3  10         54.58         39.50        14.41 o                         
   0   3  10       3279.00       3275.96        91.03 o                         
   1   3  10        522.71        490.65        34.13 o                         
   2   3  10       3378.45       3391.01        92.62 o                         
   3   3  10       1382.38       1485.39        59.99 o                         
   4   3  10       2201.74       2193.25        73.49 o                         
   5   3  10       1215.04       1287.69        68.62 o                         
   6   3  10       3207.96       3682.69       147.52 o                         
   7   3  10       1285.91       1456.65        94.84 o                         
   8   3  10       1360.48       1535.80       100.81 o                         
   9   3  10       1776.28       2094.61       135.36 o                         
  10   3  10       1975.19       2251.11       127.36 o                         
  11   3  10        936.21       1115.74       113.80 o                         
  12   3  10        695.01        933.36       107.79 o                         
  13   3  10        290.39        393.83        71.50 o                         
  14   3  10        724.02        792.60       106.25 o                         
 -15   4  10        335.95        353.29        58.11 o                         
 -14   4  10       1339.40       1434.61       113.41 o                         
 -13   4  10        676.71        771.59        83.39 o                         
 -12   4  10       1537.50       1733.99       121.24 o                         
 -11   4  10       1098.53       1186.75        97.11 o                         
 -10   4  10       2053.00       2247.21       130.36 o                         
  -9   4  10        841.46        836.63        77.04 o                         
  -8   4  10       2190.51       2448.75       133.25 o                         
  -7   4  10        593.03        579.28        61.52 o                         
  -6   4  10        730.12        791.01        57.29 o                         
  -5   4  10       2454.59       2659.77       103.86 o                         
  -4   4  10       2315.42       2552.71       127.24 o                         
  -3   4  10       1011.57       1005.03        50.41 o                         
  -2   4  10         34.81         50.18        19.13 o                         
  -1   4  10       1076.85       1117.42        55.03 o                         
   0   4  10         19.83         24.95        20.65 o                         
   1   4  10       1523.60       1643.26        67.70 o                         
   2   4  10        969.70        934.40        51.37 o                         
   3   4  10       1646.47       1670.87        69.35 o                         
   4   4  10       1135.79        989.46        52.82 o                         
   5   4  10       1544.85       1566.52        92.41 o                         
   6   4  10       1251.34       1181.35        85.59 o                         
   7   4  10        888.25        997.99        79.43 o                         
   8   4  10       2374.21       2339.02       128.24 o                         
   9   4  10       1442.91       1721.55       110.97 o                         
  10   4  10        972.08        971.15        85.50 o                         
  11   4  10        624.10        712.35        75.53 o                         
  12   4  10        906.28        829.24        84.55 o                         
  13   4  10        275.10        351.18        57.50 o                         
 -14   5  10          1.32        -15.98        45.30 o                         
 -13   5  10         22.48          6.62        41.50 o                         
 -12   5  10        124.37        121.88        39.85 o                         
 -11   5  10          4.04         10.40        30.75 o                         
 -10   5  10        551.88        533.72        73.05 o                         
  -9   5  10         11.49         -2.83        24.03 o                         
  -8   5  10       1471.42       1565.19        84.93 o                         
  -7   5  10        243.13        220.56        32.74 o                         
  -6   5  10       3278.82       3712.77       132.07 o                         
  -5   5  10         84.68        100.79        35.46 o                         
  -4   5  10       2224.54       2534.24       109.80 o                         
  -3   5  10        176.21        171.94        31.97 o                         
  -2   5  10       4345.22       4746.47       149.77 o                         
  -1   5  10          4.29         17.40        16.16 o                         
   0   5  10       3125.19       3672.54       108.31 o                         
   1   5  10          5.05          6.06        18.69 o                         
   2   5  10       2023.92       2152.70        85.16 o                         
   3   5  10        160.61        186.42        28.44 o                         
   4   5  10       1458.56       1591.61        81.07 o                         
   5   5  10         32.93         45.96        17.10 o                         
   6   5  10        794.70        784.50        73.76 o                         
   7   5  10          4.39          8.24        23.71 o                         
   8   5  10        179.81        168.76        39.83 o                         
   9   5  10          0.32        -24.21        24.21 o                         
  10   5  10        132.10         50.69        32.63 o                         
  11   5  10         13.15        -29.68        29.68 o                         
 -12   6  10         41.64         61.81        29.12 o                         
 -11   6  10         37.56         -9.47        21.70 o                         
 -10   6  10         20.84         55.19        33.75 o                         
  -9   6  10         76.65         39.79        27.56 o                         
  -8   6  10        166.99        109.74        31.51 o                         
  -7   6  10         16.81         10.64        17.53 o                         
  -6   6  10          1.05          1.92        16.83 o                         
  -5   6  10        328.11        333.69        41.10 o                         
  -4   6  10         12.69          1.64        21.02 o                         
  -3   6  10        109.75         83.47        19.36 o                         
  -2   6  10         19.98         43.11        19.95 o                         
  -1   6  10        354.07        307.01        39.38 o                         
   0   6  10         20.38          7.29        13.44 o                         
   1   6  10         92.01         79.25        19.50 o                         
   2   6  10          0.02         11.38        14.28 o                         
   3   6  10        277.13        242.49        34.45 o                         
   4   6  10          8.82          0.23        19.05 o                         
   5   6  10         50.40         24.41        17.56 o                         
   6   6  10          4.96         39.35        24.10 o                         
   7   6  10         94.83        101.81        35.73 o                         
   8   6  10          2.22        -21.77        23.25 o                         
   9   6  10         13.81         36.97        35.69 o                         
  -8   7  10        255.62        175.92        50.07 o                         
  -7   7  10         89.75          6.38        28.40 o                         
  -6   7  10        259.15        260.06        43.23 o                         
  -5   7  10          1.97         54.97        29.05 o                         
  -4   7  10        796.70        829.80        73.92 o                         
  -3   7  10          7.39         30.59        22.86 o                         
  -2   7  10        649.75        806.00        71.29 o                         
  -1   7  10         44.43         77.82        26.08 o                         
   0   7  10        365.98        388.82        51.33 o                         
   1   7  10         27.36         27.01        18.10 o                         
   2   7  10        385.06        375.66        45.51 o                         
   3   7  10         77.65         74.19        21.51 o                         
   4   7  10        268.19        245.68        39.14 o                         
   5   7  10        191.50        130.47        54.76 o                         
   6   7  10        111.47         64.08        20.64 o                         
 -17   1  11        120.85         51.59        65.04 o                         
 -16   1  11        159.20         39.14        38.96 o                         
 -15   1  11        298.93        236.47        52.24 o                         
 -14   1  11        818.14        895.58        78.69 o                         
 -13   1  11       1480.17       1475.08       100.13 o                         
 -12   1  11       2613.81       2717.06       191.67 o                         
 -11   1  11       1751.45       1733.28       103.44 o                         
 -10   1  11       1552.93       1656.04        75.41 o                         
  -9   1  11       6978.17       7284.33       163.20 o                         
  -8   1  11       1343.29       1456.01        70.66 o                         
  -7   1  11       7788.87       7840.98       166.99 o                         
  -6   1  11       1563.65       1721.13        76.97 o                         
  -5   1  11       6981.71       7156.58       156.78 o                         
  -4   1  11       1441.95       1513.89        69.54 o                         
  -3   1  11       6629.56       6835.09       149.36 o                         
  -2   1  11        146.57        106.94        18.86 o                         
  -1   1  11       3334.16       3225.28        98.91 o                         
   0   1  11        119.04         84.01        31.29 o                         
   1   1  11       1760.96       1640.65        68.89 o                         
   2   1  11        132.75        101.46        16.67 o                         
   3   1  11        261.26        210.24        39.99 o                         
   4   1  11         44.49         39.20        16.05 o                         
   5   1  11         64.56          6.44        23.32 o                         
   6   1  11         25.09         -4.80        29.13 o                         
   7   1  11        206.88        124.28        26.71 o                         
   8   1  11          0.48         25.04        70.67 o                         
   9   1  11        846.34        833.44       125.97 o                         
  10   1  11         18.36        -38.43        75.19 o                         
  11   1  11        479.85        444.07        94.41 o                         
  12   1  11         75.51         39.28        26.82 o                         
  13   1  11        443.91        441.94        72.56 o                         
  14   1  11        105.12         53.85        48.26 o                         
 -17   2  11        127.61         93.92        44.67 o                         
 -16   2  11        517.73        534.38        67.23 o                         
 -15   2  11        109.93        100.08        32.63 o                         
 -14   2  11        856.92        825.40        88.63 o                         
 -13   2  11          0.35        -26.97        26.97 o                         
 -12   2  11       1065.39       1171.95        87.43 o                         
 -11   2  11         33.69         12.32        20.48 o                         
 -10   2  11       1147.99       1131.02        85.66 o                         
  -9   2  11        295.21        292.89        39.33 o                         
  -8   2  11       2811.25       2935.88       134.06 o                         
  -7   2  11        199.71        127.63        26.77 o                         
  -6   2  11        192.17        226.17        28.66 o                         
  -5   2  11       2894.93       3088.33        99.99 o                         
  -4   2  11       1648.08       1703.85        74.03 o                         
  -3   2  11       4201.42       4377.37       119.54 o                         
  -2   2  11        306.07        308.14        32.36 o                         
  -1   2  11       5077.46       5388.27       132.91 o                         
   0   2  11        242.62        263.73        29.23 o                         
   1   2  11       5822.68       6044.16       137.82 o                         
   2   2  11          1.20          3.01        10.85 o                         
   3   2  11       3435.03       3447.21       112.18 o                         
   4   2  11        473.26        501.98        46.25 o                         
   5   2  11       8538.27       8870.24       228.48 o                         
   6   2  11        185.88        238.79        43.25 o                         
   7   2  11       1053.45       1283.50       108.73 o                         
   8   2  11        117.48         57.97        49.82 o                         
   9   2  11       1111.44       1156.00       108.90 o                         
  10   2  11         19.73        -20.40        28.10 o                         
  11   2  11        477.58        493.64        77.38 o                         
  12   2  11          8.91         25.15        41.77 o                         
  13   2  11        382.39        415.54        76.31 o                         
  14   2  11         47.78        -13.32        28.76 o                         
 -16   3  11        491.75        546.37        88.84 o                         
 -15   3  11        402.97        533.24        69.34 o                         
 -14   3  11        368.88        431.43        60.81 o                         
 -13   3  11        267.54        362.77        58.28 o                         
 -12   3  11        506.04        433.32        56.77 o                         
 -11   3  11        210.13        178.32        38.50 o                         
 -10   3  11        209.32        130.31        33.59 o                         
  -9   3  11        151.48        120.97        59.43 o                         
  -8   3  11        262.83        212.22        35.44 o                         
  -7   3  11         40.10         54.38        21.20 o                         
  -6   3  11        123.56         54.16        19.54 o                         
  -5   3  11         63.58         32.20        17.80 o                         
  -4   3  11       2214.27       2290.83        84.92 o                         
  -3   3  11          0.17        -14.86        14.86 o                         
  -2   3  11       1587.75       1535.60        71.37 o                         
  -1   3  11         38.62         17.44        19.25 o                         
   0   3  11       1921.28       2008.18        73.69 o                         
   1   3  11          0.14        -16.10        16.10 o                         
   2   3  11       3291.85       3402.66        96.46 o                         
   3   3  11         28.85         16.26        13.42 o                         
   4   3  11       3865.25       3958.15       102.27 o                         
   5   3  11         44.81         30.57        15.64 o                         
   6   3  11       2035.88       2166.17       116.89 o                         
   7   3  11         44.94         29.69        32.64 o                         
   8   3  11       1191.06       1328.40       127.07 o                         
   9   3  11         55.30         50.99        29.91 o                         
  10   3  11        801.37        856.40        99.37 o                         
  11   3  11         26.46         42.53        27.30 o                         
  12   3  11         90.87         33.66        23.88 o                         
  13   3  11        184.21        220.56        61.14 o                         
 -15   4  11          1.63        -29.67        29.67 o                         
 -14   4  11         59.77         28.33        29.38 o                         
 -13   4  11          3.41         12.09        26.54 o                         
 -12   4  11        311.16        351.98        58.40 o                         
 -11   4  11          1.16         -6.16        27.99 o                         
 -10   4  11        352.92        468.54        77.01 o                         
  -9   4  11         44.71         -4.59        22.09 o                         
  -8   4  11        706.38        799.59        76.14 o                         
  -7   4  11         89.99         67.90        20.16 o                         
  -6   4  11       1253.53       1441.13       100.26 o                         
  -5   4  11        111.52         53.04        41.97 o                         
  -4   4  11       1657.38       1673.71        84.14 o                         
  -3   4  11        190.62        125.68        16.47 o                         
  -2   4  11       1520.22       1500.99        65.28 o                         
  -1   4  11       1131.99       1131.60        57.54 o                         
   0   4  11       1103.65       1086.60        55.68 o                         
   1   4  11       1320.24       1440.24        65.33 o                         
   2   4  11        281.97        242.31        25.38 o                         
   3   4  11        751.57        739.86        46.76 o                         
   4   4  11        187.97        142.41        20.47 o                         
   5   4  11        465.75        520.74        71.90 o                         
   6   4  11          4.12        -22.12        25.63 o                         
   7   4  11        422.71        493.54        60.73 o                         
   8   4  11          9.57         -9.63        23.34 o                         
   9   4  11         89.47         83.48        26.02 o                         
  10   4  11         35.11         32.06        33.62 o                         
  11   4  11          3.98        -22.60        22.60 o                         
  12   4  11          8.79          2.79        22.89 o                         
 -13   5  11          1.69        -23.19        25.54 o                         
 -12   5  11         57.05         -8.46        32.91 o                         
 -11   5  11         23.34        -17.10        24.45 o                         
 -10   5  11        122.32        127.01        33.14 o                         
  -9   5  11         17.70        -10.71        22.56 o                         
  -8   5  11        482.77        390.72        56.90 o                         
  -7   5  11        159.06        104.97        35.65 o                         
  -6   5  11        309.98        229.66        34.35 o                         
  -5   5  11        401.56        403.91        43.81 o                         
  -4   5  11       1205.95       1157.79        76.65 o                         
  -3   5  11        706.75        623.75        56.17 o                         
  -2   5  11        985.78       1003.61        70.81 o                         
  -1   5  11        216.40        165.34        25.13 o                         
   0   5  11       2324.89       2351.21        89.01 o                         
   1   5  11        733.12        688.87        49.21 o                         
   2   5  11       1089.84       1198.74        64.86 o                         
   3   5  11        451.98        380.84        42.00 o                         
   4   5  11       1758.58       1777.73        89.98 o                         
   5   5  11        382.39        337.01        50.97 o                         
   6   5  11        934.90        989.22        85.09 o                         
   7   5  11        146.10        120.61        30.08 o                         
   8   5  11        587.08        609.73        71.67 o                         
   9   5  11        136.22        101.30        36.86 o                         
  10   5  11        442.29        446.86        64.79 o                         
 -11   6  11        676.70        747.61        87.84 o                         
 -10   6  11        283.87        234.93        48.12 o                         
  -9   6  11        642.28        790.72        87.38 o                         
  -8   6  11        186.91        153.62        38.08 o                         
  -7   6  11        443.54        470.28        51.71 o                         
  -6   6  11        359.38        399.50        48.13 o                         
  -5   6  11        802.81        823.35        67.41 o                         
  -4   6  11        345.04        423.26        50.52 o                         
  -3   6  11        549.47        454.27        52.43 o                         
  -2   6  11        106.33         92.30        25.47 o                         
  -1   6  11        207.34        170.72        51.08 o                         
   0   6  11         23.28         45.69        26.42 o                         
   1   6  11         13.09         12.51        14.12 o                         
   2   6  11          6.70          0.95        15.53 o                         
   3   6  11        107.07         64.41        20.23 o                         
   4   6  11        249.90        195.15        33.85 o                         
   5   6  11         61.62         37.95        24.30 o                         
   6   6  11        342.20        238.78        59.82 o                         
   7   6  11         16.05         32.95        30.11 o                         
   8   6  11        453.23        434.18        60.82 o                         
  -7   7  11          1.08         17.58        29.97 o                         
  -6   7  11        185.83        185.47        36.33 o                         
  -5   7  11          2.66        -24.41        24.41 o                         
  -4   7  11        281.56        310.98        44.43 o                         
  -3   7  11          2.22         -3.44        25.76 o                         
  -2   7  11        178.40        185.75        38.46 o                         
  -1   7  11          0.74         -9.61        21.62 o                         
   0   7  11        154.58        140.81        33.69 o                         
   1   7  11          0.30         17.01        17.57 o                         
   2   7  11         56.88         38.65        21.50 o                         
   3   7  11         58.34         37.77        19.90 o                         
   4   7  11        102.76         58.69        27.28 o                         
 -17   0  12         69.06         20.30        34.67 o                         
 -16   0  12       3612.37       4741.93       368.15 o                         
 -15   0  12        266.13        302.04       105.10 o                         
 -14   0  12       4497.99       5112.21       369.79 o                         
 -13   0  12         45.81         23.34        28.50 o                         
 -12   0  12       3331.59       3691.75       296.67 o                         
 -11   0  12       1342.40       1291.39       103.66 o                         
 -10   0  12       6512.68       7482.19       249.97 o                         
  -9   0  12        476.37        501.69        59.31 o                         
  -8   0  12      12210.28      13192.84       331.06 o                         
  -7   0  12        503.83        442.61        57.45 o                         
  -6   0  12       3021.27       3201.90       205.97 o                         
  -5   0  12        766.18        739.68        72.39 o                         
  -4   0  12       2103.67       1960.35       114.53 o                         
  -3   0  12        459.23        481.48        53.46 o                         
  -2   0  12       1896.97       1699.77       123.66 o                         
  -1   0  12       4103.46       4217.89       166.30 o                         
   0   0  12        336.24        265.29        37.55 o                         
   1   0  12       4399.90       4146.68       159.75 o                         
   2   0  12        135.84        106.16        20.19 o                         
   3   0  12       6613.04       6955.49       476.26 o                         
   4   0  12        391.37        286.12        76.22 o                         
   5   0  12      12986.59      15250.83       535.14 o                         
   6   0  12        209.15        140.56        58.56 o                         
   7   0  12       4729.18       5885.55       339.68 o                         
   8   0  12         14.08         -2.81        33.58 o                         
   9   0  12       4011.01       4868.19       331.33 o                         
  10   0  12          1.02         38.10        52.78 o                         
  11   0  12       2730.48       3301.73       289.52 o                         
  12   0  12          5.11         44.04        32.79 o                         
  13   0  12       1644.83       1927.47       232.44 o                         
 -16   1  12         37.37         -0.09        33.88 o                         
 -15   1  12       1027.45       1041.45        89.22 o                         
 -14   1  12          3.97        -22.08        22.08 o                         
 -13   1  12       1670.73       1894.36       116.73 o                         
 -12   1  12         53.81         28.18        23.16 o                         
 -11   1  12       1840.39       1918.15       111.67 o                         
 -10   1  12        568.99        518.18        56.62 o                         
  -9   1  12       4681.03       4975.77       139.64 o                         
  -8   1  12        482.23        466.31        43.18 o                         
  -7   1  12       5076.16       5186.95       141.89 o                         
  -6   1  12       1440.39       1476.39        74.68 o                         
  -5   1  12       5713.27       6080.63       151.40 o                         
  -4   1  12       3001.56       3212.28       108.92 o                         
  -3   1  12       3802.15       3934.21       117.94 o                         
  -2   1  12       2399.88       2705.72        96.59 o                         
  -1   1  12       4620.18       4581.18       124.82 o                         
   0   1  12       3399.53       3682.36       109.93 o                         
   1   1  12       2606.34       2516.04        88.52 o                         
   2   1  12       2293.62       2335.65        83.44 o                         
   3   1  12       3458.24       3302.55        97.32 o                         
   4   1  12       2412.45       2339.68        99.26 o                         
   5   1  12         62.21         75.39        55.83 o                         
   6   1  12       3732.17       4021.22       194.32 o                         
   7   1  12        734.49        787.38        90.94 o                         
   8   1  12        622.26        610.88        80.06 o                         
   9   1  12        115.17        147.52        39.06 o                         
  10   1  12        596.27        450.80        69.13 o                         
  11   1  12         28.57         14.09        30.74 o                         
  12   1  12        672.14        632.92        91.08 o                         
  13   1  12         25.78          7.58        22.19 o                         
 -16   2  12          3.52          0.94        24.95 o                         
 -15   2  12          6.52        -29.33        29.43 o                         
 -14   2  12         14.53         19.45        42.31 o                         
 -13   2  12         86.58        -30.98        30.98 o                         
 -12   2  12        113.92         59.47        29.25 o                         
 -11   2  12        308.65        194.21        31.38 o                         
 -10   2  12        140.97         52.99        23.63 o                         
  -9   2  12        901.03        891.28        73.63 o                         
  -8   2  12       1363.43       1407.05       117.32 o                         
  -7   2  12        306.45        317.68        46.17 o                         
  -6   2  12       1424.30       1357.13        69.23 o                         
  -5   2  12       2148.94       2226.88        89.88 o                         
  -4   2  12       2357.26       2349.38        92.30 o                         
  -3   2  12       1340.89       1383.85        70.36 o                         
  -2   2  12       3634.01       3582.92       112.24 o                         
  -1   2  12        553.39        619.65        45.68 o                         
   0   2  12       5189.17       5075.13       132.41 o                         
   1   2  12          2.85          9.31        11.85 o                         
   2   2  12       5484.49       5304.32       132.88 o                         
   3   2  12        375.20        298.78        31.65 o                         
   4   2  12       1142.07       1164.09        75.34 o                         
   5   2  12        127.70         57.38        17.03 o                         
   6   2  12       2191.85       2212.25       148.75 o                         
   7   2  12         38.13        -19.34        19.34 o                         
   8   2  12        546.81        515.82        85.98 o                         
   9   2  12         65.51         81.71        27.22 o                         
  10   2  12        189.99        118.08        85.27 o                         
  11   2  12          2.37         19.99        70.74 o                         
  12   2  12         93.12         93.15        40.01 o                         
  13   2  12          0.04         14.00        25.67 o                         
 -15   3  12         37.07         17.52        27.01 o                         
 -14   3  12        162.99        114.55        42.81 o                         
 -13   3  12         43.35         86.87        33.80 o                         
 -12   3  12        340.53        291.83        47.72 o                         
 -11   3  12         21.25         34.06        33.53 o                         
 -10   3  12        685.49        609.60        66.05 o                         
  -9   3  12          1.06         10.47        31.69 o                         
  -8   3  12       2160.82       2190.91       124.13 o                         
  -7   3  12        334.59        316.12        46.44 o                         
  -6   3  12        582.29        552.81        59.52 o                         
  -5   3  12         59.66         27.16        14.50 o                         
  -4   3  12       2177.19       2183.20        87.97 o                         
  -3   3  12        166.06        127.41        20.47 o                         
  -2   3  12        855.48        826.16        52.34 o                         
  -1   3  12         55.91         25.23        21.19 o                         
   0   3  12        712.03        539.22        43.33 o                         
   1   3  12         51.74         26.94        12.75 o                         
   2   3  12        186.34         93.50        14.16 o                         
   3   3  12          0.42        -16.21        16.21 o                         
   4   3  12        913.19        850.02        65.63 o                         
   5   3  12         89.51         38.39        23.05 o                         
   6   3  12          7.20        -13.66        22.79 o                         
   7   3  12        122.50        105.33        33.20 o                         
   8   3  12          2.52         -3.55        64.50 o                         
   9   3  12        213.45        228.75        52.77 o                         
  10   3  12          0.13          3.64        25.14 o                         
  11   3  12        150.85        132.61        38.03 o                         
  12   3  12          7.72         38.27        40.76 o                         
 -14   4  12          1.57         -3.31        42.36 o                         
 -13   4  12        172.82        123.31        36.85 o                         
 -12   4  12          3.00         11.30        27.39 o                         
 -11   4  12        587.90        513.18        75.70 o                         
 -10   4  12         49.75         17.13        23.65 o                         
  -9   4  12       1031.16        949.02        85.77 o                         
  -8   4  12        257.99         58.20        31.26 o                         
  -7   4  12       1610.34       1640.02       113.43 o                         
  -6   4  12        342.15        317.90        58.44 o                         
  -5   4  12       1866.13       1964.41       116.53 o                         
  -4   4  12        161.30        199.27        66.00 o                         
  -3   4  12       2233.84       2367.26       125.41 o                         
  -2   4  12        578.95        544.37        39.66 o                         
  -1   4  12       1999.78       2102.71        82.25 o                         
   0   4  12        428.90        432.12        36.66 o                         
   1   4  12       1336.35       1355.19        66.36 o                         
   2   4  12        263.93        240.73        43.35 o                         
   3   4  12        560.44        492.30        39.21 o                         
   4   4  12          0.92         -0.29        18.87 o                         
   5   4  12        572.44        547.12        58.53 o                         
   6   4  12          0.88          2.74        19.49 o                         
   7   4  12         80.89         33.33        31.16 o                         
   8   4  12         11.11         -8.63        20.60 o                         
   9   4  12         68.96         21.98        25.50 o                         
  10   4  12        196.73        163.76        56.85 o                         
  11   4  12          2.05        -17.78        35.76 o                         
 -12   5  12         84.25         71.56        25.96 o                         
 -11   5  12        104.13         77.55        43.89 o                         
 -10   5  12         64.73         19.03        25.37 o                         
  -9   5  12         48.27         42.71        21.83 o                         
  -8   5  12         60.71         17.64        22.93 o                         
  -7   5  12         39.23         11.26        24.57 o                         
  -6   5  12         73.30         67.74        19.94 o                         
  -5   5  12        132.11        108.73        25.66 o                         
  -4   5  12         64.01         28.54        14.47 o                         
  -3   5  12        299.35        253.42        35.73 o                         
  -2   5  12         78.41         48.13        17.05 o                         
  -1   5  12        223.04        168.74        24.28 o                         
   0   5  12        186.68        155.67        23.96 o                         
   1   5  12        110.55         89.09        17.91 o                         
   2   5  12        266.53        312.51        35.61 o                         
   3   5  12        633.78        644.49        49.44 o                         
   4   5  12        608.03        636.95        68.55 o                         
   5   5  12        318.33        342.69        53.53 o                         
   6   5  12        280.75        272.12        48.96 o                         
   7   5  12        164.97        155.58        36.31 o                         
   8   5  12        410.43        478.62        63.54 o                         
   9   5  12        179.37        130.43        39.62 o                         
 -10   6  12          2.82        -33.27        33.27 o                         
  -9   6  12         83.12         54.97        33.56 o                         
  -8   6  12         24.69        -27.45        28.25 o                         
  -7   6  12         51.51         11.66        27.67 o                         
  -6   6  12          0.30        -24.15        24.15 o                         
  -5   6  12         93.09         38.39        23.19 o                         
  -4   6  12        128.38        144.82        31.53 o                         
  -3   6  12          8.69          3.65        26.06 o                         
  -2   6  12         53.09         24.70        15.39 o                         
  -1   6  12         47.76         33.82        20.99 o                         
   0   6  12         58.11         15.39        16.93 o                         
   1   6  12         33.70         15.83        15.01 o                         
   2   6  12        143.70         78.91        27.01 o                         
   3   6  12         11.14          3.21        15.28 o                         
   4   6  12         97.46         46.84        22.78 o                         
   5   6  12          0.03        -23.61        23.61 o                         
   6   6  12        150.31         74.95        27.13 o                         
  -4   7  12          0.07        -17.59        22.82 o                         
  -3   7  12         22.59        -11.27        23.25 o                         
  -2   7  12          2.99        -24.77        24.77 o                         
  -1   7  12         42.48         38.24        23.15 o                         
   0   7  12         39.36         -1.21        18.52 o                         
   1   7  12         52.86         31.02        16.66 o                         
 -16   1  13         75.91         22.06        50.75 o                         
 -15   1  13         34.84          9.93        60.67 o                         
 -14   1  13         22.48        -33.02        33.02 o                         
 -13   1  13          6.95          3.82        28.19 o                         
 -12   1  13         12.87         -2.95        32.43 o                         
 -11   1  13         63.33         29.42        21.21 o                         
 -10   1  13        326.32        186.38        68.01 o                         
  -9   1  13         18.27          3.43        23.44 o                         
  -8   1  13       2589.21       2571.66       102.92 o                         
  -7   1  13        330.33        270.08        33.72 o                         
  -6   1  13       2637.91       2705.15       105.29 o                         
  -5   1  13        250.78        212.09        29.32 o                         
  -4   1  13       3810.46       3966.02       125.35 o                         
  -3   1  13       1243.75       1150.72        66.39 o                         
  -2   1  13       6111.04       6476.86       157.81 o                         
  -1   1  13        710.01        721.84        51.47 o                         
   0   1  13       5782.40       6184.69       154.65 o                         
   1   1  13        951.91        930.04        56.95 o                         
   2   1  13       4031.45       4199.01       118.48 o                         
   3   1  13       2026.94       1974.69       107.90 o                         
   4   1  13       3258.15       3309.91       122.71 o                         
   5   1  13         87.56         19.06        65.43 o                         
   6   1  13       2276.20       2592.68       164.14 o                         
   7   1  13        695.92        699.95       123.86 o                         
   8   1  13        952.22        849.09        97.74 o                         
   9   1  13        204.27        270.08        60.76 o                         
  10   1  13        308.46        286.13        61.85 o                         
  11   1  13        105.00         46.36        48.10 o                         
  12   1  13        180.31         87.42        43.21 o                         
 -15   2  13         37.50         -4.98        28.38 o                         
 -14   2  13       1138.67       1244.62       100.20 o                         
 -13   2  13         29.08         29.97        22.35 o                         
 -12   2  13       1873.48       2065.94       127.44 o                         
 -11   2  13          4.78        -23.18        23.97 o                         
 -10   2  13       1894.93       2175.09       126.54 o                         
  -9   2  13        813.27        760.43        74.00 o                         
  -8   2  13       3557.71       3888.47       166.94 o                         
  -7   2  13        736.05        766.71        71.34 o                         
  -6   2  13       3442.10       3573.34       119.47 o                         
  -5   2  13       1000.20       1040.76        63.52 o                         
  -4   2  13       1910.26       1992.70        89.19 o                         
  -3   2  13        980.83       1090.46        65.07 o                         
  -2   2  13       1595.70       1562.42        76.19 o                         
  -1   2  13       1791.73       1873.69        83.20 o                         
   0   2  13        785.39        726.39        51.38 o                         
   1   2  13       2644.11       2677.27        99.39 o                         
   2   2  13        780.49        665.05        49.42 o                         
   3   2  13       2788.12       2949.17       124.54 o                         
   4   2  13        177.46        204.67        51.92 o                         
   5   2  13       2208.27       2332.98       107.65 o                         
   6   2  13          7.81         29.89        27.22 o                         
   7   2  13       1694.83       1907.92       144.78 o                         
   8   2  13         17.14         46.70        35.54 o                         
   9   2  13       1641.82       2170.39       299.46 o                         
  10   2  13         17.14         23.31        32.72 o                         
  11   2  13       1050.20       1195.64       127.47 o                         
  12   2  13        129.09        111.52        50.52 o                         
 -14   3  13        122.38        166.73        46.29 o                         
 -13   3  13       1444.22       1757.36       126.47 o                         
 -12   3  13         33.99         71.98        30.55 o                         
 -11   3  13       2006.07       2198.16       135.49 o                         
 -10   3  13         17.31         87.16        34.45 o                         
  -9   3  13       2305.06       2571.07       143.83 o                         
  -8   3  13        292.66        354.93        57.49 o                         
  -7   3  13       3154.58       3760.25       167.73 o                         
  -6   3  13         55.51         15.53        15.50 o                         
  -5   3  13       1968.64       2291.48       125.97 o                         
  -4   3  13          9.47         15.98        16.13 o                         
  -3   3  13        861.98        863.87        59.20 o                         
  -2   3  13        109.66         48.29        23.59 o                         
  -1   3  13        619.77        579.81        47.04 o                         
   0   3  13        768.47        749.11        53.52 o                         
   1   3  13        239.07        161.79        28.33 o                         
   2   3  13        712.77        671.45        49.52 o                         
   3   3  13          0.74          3.17        24.86 o                         
   4   3  13        142.14        124.37        24.22 o                         
   5   3  13        167.24        104.95        19.95 o                         
   6   3  13       1002.12       1157.46       110.11 o                         
   7   3  13        125.35         79.31        50.83 o                         
   8   3  13        755.87        807.80        96.63 o                         
   9   3  13        144.78         76.72        34.20 o                         
  10   3  13        413.57        496.83        82.38 o                         
  11   3  13        125.38         53.12        46.15 o                         
 -13   4  13          1.83        -14.93        32.14 o                         
 -12   4  13          0.31         -5.48        33.40 o                         
 -11   4  13         91.61         44.56        27.06 o                         
 -10   4  13          4.38        -23.09        23.09 o                         
  -9   4  13         82.37         41.11        21.44 o                         
  -8   4  13          4.96        -28.86        28.86 o                         
  -7   4  13        430.58        411.78        56.17 o                         
  -6   4  13          4.06        -16.51        31.66 o                         
  -5   4  13        422.39        467.99        59.32 o                         
  -4   4  13          0.57        -23.27        23.27 o                         
  -3   4  13        817.32        821.67        75.46 o                         
  -2   4  13         21.23         -1.22        16.13 o                         
  -1   4  13        854.28        841.93        60.46 o                         
   0   4  13        357.54        250.58        31.55 o                         
   1   4  13        931.07        955.48        64.07 o                         
   2   4  13        162.30        141.02        32.91 o                         
   3   4  13        450.02        501.59        48.77 o                         
   4   4  13        296.66        321.71        40.74 o                         
   5   4  13        142.20         78.87        39.57 o                         
   6   4  13        109.48        112.08        37.56 o                         
   7   4  13         87.30         52.31        36.78 o                         
   8   4  13         45.69        135.57        45.89 o                         
   9   4  13         20.03         21.12        29.38 o                         
  10   4  13         34.94         -4.63        32.97 o                         
 -11   5  13        127.16        126.25        39.69 o                         
 -10   5  13         19.71         -9.19        22.01 o                         
  -9   5  13        116.63         40.53        37.71 o                         
  -8   5  13          5.35        -25.54        25.54 o                         
  -7   5  13        202.03        120.67        47.46 o                         
  -6   5  13        137.99         92.87        36.13 o                         
  -5   5  13         68.58        104.83        37.89 o                         
  -4   5  13         25.74         50.31        35.66 o                         
  -3   5  13        109.86        124.96        29.10 o                         
  -2   5  13        101.03         58.78        21.30 o                         
  -1   5  13         39.03         37.26        19.02 o                         
   0   5  13         62.35         16.99        15.23 o                         
   1   5  13          9.99          4.59        13.92 o                         
   2   5  13         40.45         19.81        15.82 o                         
   3   5  13          5.98         -2.00        18.80 o                         
   4   5  13         23.26          5.72        16.52 o                         
   5   5  13         30.89        -22.97        22.97 o                         
   6   5  13          0.86        -31.71        31.71 o                         
   7   5  13         41.91         -5.80        27.74 o                         
   8   5  13          0.72        -31.99        31.99 o                         
  -8   6  13         26.00         17.53        30.04 o                         
  -7   6  13         13.76        -23.51        25.49 o                         
  -6   6  13          9.59        -24.26        24.26 o                         
  -5   6  13        171.67         92.06        25.49 o                         
  -4   6  13          6.07        -20.82        20.82 o                         
  -3   6  13        231.05        157.64        39.74 o                         
  -2   6  13         16.43         21.70        20.75 o                         
  -1   6  13        292.23        216.81        37.15 o                         
   0   6  13         38.20         64.92        25.23 o                         
   1   6  13        325.98        221.56        42.92 o                         
   2   6  13        154.37         56.12        30.24 o                         
   3   6  13        136.28         83.04        26.13 o                         
   4   6  13         36.47         45.20        23.59 o                         
 -15   0  14        550.95        418.25       115.89 o                         
 -14   0  14        836.03        745.02       148.85 o                         
 -13   0  14        932.51       1119.27       166.50 o                         
 -12   0  14       1930.93       2241.61       243.08 o                         
 -11   0  14       1401.76       1549.15       118.94 o                         
 -10   0  14       3622.94       3731.36       268.09 o                         
  -9   0  14       1692.06       1936.06       132.16 o                         
  -8   0  14       2110.72       2128.73       139.13 o                         
  -7   0  14       3935.68       4461.12       199.85 o                         
  -6   0  14       5080.62       5258.49       427.87 o                         
  -5   0  14       2866.77       3030.85       164.69 o                         
  -4   0  14       5852.95       6203.70       295.99 o                         
  -3   0  14       3409.95       3779.40       300.37 o                         
  -2   0  14       4188.25       4140.12       184.30 o                         
  -1   0  14       1918.48       2078.77       126.93 o                         
   0   0  14       1816.71       1564.03       108.81 o                         
   1   0  14       2828.32       2862.16       145.21 o                         
   2   0  14        669.35        592.61        65.10 o                         
   3   0  14       2292.77       2310.00       209.52 o                         
   4   0  14        168.25        103.70        35.92 o                         
   5   0  14        844.69        875.77       129.64 o                         
   6   0  14         39.30        -41.54        51.85 o                         
   7   0  14       1271.16       1230.26       164.17 o                         
   8   0  14        409.97        414.18        98.70 o                         
   9   0  14       1325.04       1437.38       188.54 o                         
  10   0  14        258.82        230.67        89.96 o                         
  11   0  14        989.90       1117.87       179.62 o                         
 -15   1  14        226.75        229.07        61.17 o                         
 -14   1  14         95.36         39.00        32.70 o                         
 -13   1  14        362.14        379.16        54.98 o                         
 -12   1  14        263.36        242.48        43.83 o                         
 -11   1  14       1399.14       1419.40       103.67 o                         
 -10   1  14        112.51         73.16        21.79 o                         
  -9   1  14         59.92         44.86        18.91 o                         
  -8   1  14       1705.59       1750.79        88.03 o                         
  -7   1  14        688.34        607.52        50.89 o                         
  -6   1  14       1659.73       1673.16        85.38 o                         
  -5   1  14        461.54        360.62        37.76 o                         
  -4   1  14       1871.47       1968.06        90.66 o                         
  -3   1  14        693.67        631.30        58.68 o                         
  -2   1  14       2877.72       2985.74       110.36 o                         
  -1   1  14        111.01         45.96        12.52 o                         
   0   1  14       3955.53       4059.68       125.53 o                         
   1   1  14        148.75        132.91        28.36 o                         
   2   1  14       3754.96       3865.22       131.17 o                         
   3   1  14          0.83         41.84        23.09 o                         
   4   1  14       2480.12       2732.47       166.31 o                         
   5   1  14         15.69         25.44        27.04 o                         
   6   1  14       1619.87       1819.51       142.05 o                         
   7   1  14          3.02         28.47        30.84 o                         
   8   1  14       1665.21       1893.42       150.22 o                         
   9   1  14         58.51         69.88        40.30 o                         
  10   1  14       1088.73       1139.75       128.30 o                         
  11   1  14        172.75        183.04        58.58 o                         
 -14   2  14          1.67         22.39        49.41 o                         
 -13   2  14          7.21        -25.65        40.22 o                         
 -12   2  14         63.24         38.04        27.15 o                         
 -11   2  14         81.51         -3.92        27.08 o                         
 -10   2  14         15.45         20.89        45.83 o                         
  -9   2  14          4.46        -31.45        31.45 o                         
  -8   2  14        531.05        463.66        61.62 o                         
  -7   2  14        306.81        178.92        34.77 o                         
  -6   2  14        413.64        300.88        36.44 o                         
  -5   2  14        320.85        292.40        35.39 o                         
  -4   2  14        927.82        797.10        57.64 o                         
  -3   2  14        582.11        526.12        46.12 o                         
  -2   2  14        692.34        617.73        50.84 o                         
  -1   2  14       1260.56       1202.52        69.68 o                         
   0   2  14        677.69        585.56        48.06 o                         
   1   2  14       1778.95       1768.18        83.23 o                         
   2   2  14        887.30        821.01        59.61 o                         
   3   2  14       1516.42       1485.72        90.95 o                         
   4   2  14          1.66          7.20        20.43 o                         
   5   2  14       1074.24       1137.68       112.60 o                         
   6   2  14        112.28         96.43        43.72 o                         
   7   2  14        619.50        584.29        84.11 o                         
   8   2  14         38.74         72.12        83.39 o                         
   9   2  14        436.03        402.97        73.60 o                         
  10   2  14         15.01        -15.11        40.37 o                         
  11   2  14        129.61        110.64        48.94 o                         
 -13   3  14        115.31        109.12        32.91 o                         
 -12   3  14        443.03        467.01        66.52 o                         
 -11   3  14        186.58        161.30        40.79 o                         
 -10   3  14        275.07        256.34        48.07 o                         
  -9   3  14         32.15         26.99        48.89 o                         
  -8   3  14        136.71        163.48        42.67 o                         
  -7   3  14        106.05         77.15        37.21 o                         
  -6   3  14         62.94         89.33        35.01 o                         
  -5   3  14        180.25        171.55        39.47 o                         
  -4   3  14         56.84         25.61        20.91 o                         
  -3   3  14        233.94        213.32        30.76 o                         
  -2   3  14        107.50         87.34        19.84 o                         
  -1   3  14        323.21        252.81        32.24 o                         
   0   3  14         37.01         35.87        14.87 o                         
   1   3  14        127.93         81.35        17.39 o                         
   2   3  14        755.36        743.62        55.07 o                         
   3   3  14        644.24        652.70        63.03 o                         
   4   3  14         43.42         26.93        16.07 o                         
   5   3  14         47.90         51.22        24.22 o                         
   6   3  14        288.86        301.39        58.71 o                         
   7   3  14        287.70        318.77        76.99 o                         
   8   3  14        176.36        177.36        54.95 o                         
   9   3  14        113.04        129.83        46.63 o                         
  10   3  14         64.18         94.22        39.51 o                         
 -12   4  14        368.41        393.42        62.18 o                         
 -11   4  14        395.33        521.24        69.12 o                         
 -10   4  14         78.33         62.17        39.91 o                         
  -9   4  14         63.84         49.55        22.85 o                         
  -8   4  14        155.35        245.42        44.62 o                         
  -7   4  14         44.26         42.06        23.49 o                         
  -6   4  14        165.86        158.22        35.91 o                         
  -5   4  14          8.86         -4.94        18.94 o                         
  -4   4  14        110.22         95.64        29.19 o                         
  -3   4  14         11.07          5.57        22.82 o                         
  -2   4  14        307.36        247.34        41.77 o                         
  -1   4  14        459.57        402.64        42.65 o                         
   0   4  14          3.48          9.07        14.12 o                         
   1   4  14        592.00        560.91        49.60 o                         
   2   4  14        179.39        134.98        29.05 o                         
   3   4  14        589.77        593.07        71.22 o                         
   4   4  14         79.21         74.53        28.45 o                         
   5   4  14        461.81        387.55        52.53 o                         
   6   4  14         75.53        113.79        41.99 o                         
   7   4  14        516.33        553.88        86.43 o                         
   8   4  14         33.55         19.52        55.13 o                         
 -10   5  14          2.57        -29.43        29.43 o                         
  -9   5  14        371.92        369.77        87.25 o                         
  -8   5  14          2.13          0.94        25.54 o                         
  -7   5  14        536.64        688.55        81.92 o                         
  -6   5  14          8.76         21.96        23.09 o                         
  -5   5  14        723.33        925.18        91.89 o                         
  -4   5  14         12.40        -11.53        22.73 o                         
  -3   5  14        505.75        617.25        72.71 o                         
  -2   5  14         25.05          1.41        30.92 o                         
  -1   5  14        416.76        455.30        63.24 o                         
   0   5  14          5.80          1.75        18.15 o                         
   1   5  14         81.06         55.34        17.86 o                         
   2   5  14         26.28          7.33        17.83 o                         
   3   5  14        147.06        122.14        27.11 o                         
   4   5  14         41.33          4.84        15.96 o                         
   5   5  14          9.43         10.67        20.29 o                         
   6   5  14          1.14        -14.91        29.34 o                         
  -5   6  14         13.26         15.48        26.01 o                         
  -4   6  14         50.10         33.90        16.09 o                         
  -3   6  14          7.21        -23.07        23.07 o                         
  -2   6  14         45.37         23.11        19.31 o                         
  -1   6  14         16.17          6.58        28.65 o                         
   0   6  14         25.75         33.96        20.94 o                         
   1   6  14          0.95        -26.41        26.41 o                         
 -14   1  15         97.18         73.76        37.41 o                         
 -13   1  15        435.28        451.41        81.28 o                         
 -12   1  15         80.01         78.10        33.91 o                         
 -11   1  15       1418.75       1479.64       114.27 o                         
 -10   1  15        201.07        168.30        33.23 o                         
  -9   1  15        217.09        245.23        44.10 o                         
  -8   1  15        317.09        194.98        33.55 o                         
  -7   1  15        428.99        366.34        43.88 o                         
  -6   1  15        151.52         62.02        34.15 o                         
  -5   1  15        144.59        120.56        21.05 o                         
  -4   1  15          8.53        -21.44        21.44 o                         
  -3   1  15         82.21         37.11        15.07 o                         
  -2   1  15        178.60        104.11        23.68 o                         
  -1   1  15         16.00         -0.26        15.15 o                         
   0   1  15        124.71        105.77        22.20 o                         
   1   1  15         32.17         27.89        13.90 o                         
   2   1  15        874.48        850.42        70.05 o                         
   3   1  15          4.84         -1.52        30.17 o                         
   4   1  15        526.07        445.73        69.39 o                         
   5   1  15         24.96        -21.06        36.47 o                         
   6   1  15        965.10       1115.08       135.42 o                         
   7   1  15         19.89         54.11        46.37 o                         
   8   1  15        666.89        825.50       104.94 o                         
   9   1  15         32.29         30.93        34.91 o                         
  10   1  15        518.60        563.18        95.66 o                         
 -13   2  15         22.01        -15.36        24.68 o                         
 -12   2  15        330.84        241.56        48.56 o                         
 -11   2  15        177.46         67.41        27.20 o                         
 -10   2  15        658.38        531.68        65.43 o                         
  -9   2  15         18.03         -8.72        36.26 o                         
  -8   2  15        502.49        496.31        62.32 o                         
  -7   2  15        286.63        306.14        67.78 o                         
  -6   2  15        903.73        903.95        82.94 o                         
  -5   2  15        774.22        782.52        59.72 o                         
  -4   2  15       1072.04       1057.29        69.24 o                         
  -3   2  15       1131.81       1121.32        71.76 o                         
  -2   2  15       1506.96       1590.30        84.74 o                         
  -1   2  15        860.92        898.32        63.08 o                         
   0   2  15        691.15        642.72        52.87 o                         
   1   2  15        738.02        740.63        55.40 o                         
   2   2  15        362.73        344.37        49.33 o                         
   3   2  15       1368.82       1383.20       125.14 o                         
   4   2  15        226.93        266.49        56.93 o                         
   5   2  15        279.40        281.41        61.91 o                         
   6   2  15        161.72        275.13        61.85 o                         
   7   2  15        615.61        595.82        88.47 o                         
   8   2  15         11.32         10.66        61.45 o                         
   9   2  15        345.41        438.18        78.14 o                         
 -12   3  15        275.07        221.12        48.80 o                         
 -11   3  15         48.77         28.80        26.31 o                         
 -10   3  15        241.66        128.24        41.76 o                         
  -9   3  15         59.43         -2.21        25.70 o                         
  -8   3  15        466.25        390.78        58.56 o                         
  -7   3  15        190.58        194.85        49.34 o                         
  -6   3  15        740.79        752.60        76.54 o                         
  -5   3  15        271.51        268.61        46.08 o                         
  -4   3  15        654.28        639.92        69.95 o                         
  -3   3  15        822.66        792.76        60.60 o                         
  -2   3  15       1144.26       1141.85        73.25 o                         
  -1   3  15        438.38        350.03        42.25 o                         
   0   3  15        470.17        417.87        42.29 o                         
   1   3  15        227.71        168.35        27.04 o                         
   2   3  15        504.89        425.34        53.98 o                         
   3   3  15         91.61         71.67        20.83 o                         
   4   3  15        281.37        192.43        73.48 o                         
   5   3  15        253.26        248.59        57.36 o                         
   6   3  15        280.47        247.43        54.41 o                         
   7   3  15          0.08          3.84        29.67 o                         
   8   3  15         67.76         37.88        27.06 o                         
 -10   4  15          0.28        -25.28        25.28 o                         
  -9   4  15          3.55         40.85        25.96 o                         
  -8   4  15         79.74         87.30        37.29 o                         
  -7   4  15         11.03          6.38        23.16 o                         
  -6   4  15        152.69         97.99        35.82 o                         
  -5   4  15         13.93         -8.39        20.20 o                         
  -4   4  15        177.41        182.94        42.70 o                         
  -3   4  15          1.63         18.19        28.86 o                         
  -2   4  15        220.24        187.31        38.71 o                         
  -1   4  15         10.91         13.71        19.51 o                         
   0   4  15        565.64        477.30        50.96 o                         
   1   4  15          0.33        -11.30        25.42 o                         
   2   4  15        513.57        538.98        61.41 o                         
   3   4  15        141.52        119.64        32.17 o                         
   4   4  15        161.08        146.63        37.75 o                         
   5   4  15         67.62         26.19        67.78 o                         
   6   4  15        187.29        276.32        63.07 o                         
  -7   5  15        313.73        173.39       102.58 o                         
  -6   5  15         49.65         36.31        28.18 o                         
  -5   5  15        460.51        517.09        74.43 o                         
  -4   5  15         26.01         10.18        33.58 o                         
  -3   5  15        591.55        588.78        71.79 o                         
  -2   5  15        107.65        134.28        35.41 o                         
  -1   5  15        475.20        369.64        58.38 o                         
   0   5  15          4.84        -20.73        42.23 o                         
   1   5  15        503.49        497.67        85.83 o                         
   2   5  15        182.63        171.48        40.03 o                         
   3   5  15        598.04        506.90        75.91 o                         
 -13   0  16         94.37        115.72        74.18 o                         
 -12   0  16          1.16         23.42        52.16 o                         
 -11   0  16         32.08        -17.96        37.95 o                         
 -10   0  16         76.37         78.08        44.82 o                         
  -9   0  16         37.86         47.48        30.52 o                         
  -8   0  16         80.07         13.01        28.34 o                         
  -7   0  16         27.16          3.58        24.64 o                         
  -6   0  16         34.28         42.37        25.23 o                         
  -5   0  16        272.59        271.41        51.53 o                         
  -4   0  16         67.89         36.56        25.12 o                         
  -3   0  16       1284.72       1232.47       110.66 o                         
  -2   0  16         47.37         31.51        22.46 o                         
  -1   0  16        678.33        702.19        79.80 o                         
   0   0  16        571.75        399.05        66.30 o                         
   1   0  16        990.14        880.29        86.53 o                         
   2   0  16        226.75        350.30        81.52 o                         
   3   0  16        779.89        821.86       132.45 o                         
   4   0  16        378.19        372.01        94.96 o                         
   5   0  16        535.40        626.60       116.20 o                         
   6   0  16        119.47         78.08        28.89 o                         
   7   0  16        367.59        349.37        99.80 o                         
   8   0  16         18.73         -2.97        42.48 o                         
 -12   1  16         10.75         11.40        34.46 o                         
 -11   1  16          1.13         14.54        27.23 o                         
 -10   1  16          6.11         -0.15        27.13 o                         
  -9   1  16        143.69        153.93        34.31 o                         
  -8   1  16         13.57         -8.00        20.91 o                         
  -7   1  16        111.03         83.50        39.37 o                         
  -6   1  16         41.38         39.82        20.05 o                         
  -5   1  16         53.08         22.30        17.00 o                         
  -4   1  16          0.36        -19.46        19.46 o                         
  -3   1  16          1.04        -17.87        17.87 o                         
  -2   1  16        141.18         69.20        19.96 o                         
  -1   1  16        130.11         56.04        18.01 o                         
   0   1  16          0.05         -9.31        14.95 o                         
   1   1  16          2.41        -18.83        18.83 o                         
   2   1  16         69.54         23.99        48.10 o                         
   3   1  16          0.35        -35.54        35.54 o                         
   4   1  16         56.36          4.50        28.81 o                         
   5   1  16          6.78        -13.27        28.58 o                         
   6   1  16        145.74         99.54        37.48 o                         
   7   1  16         25.39          3.67        40.92 o                         
   8   1  16         76.71         76.28        31.90 o                         
 -12   2  16          1.35          3.78        28.23 o                         
 -11   2  16         20.39         -3.60        32.79 o                         
 -10   2  16         16.92        -34.95        34.95 o                         
  -9   2  16          1.76        -38.56        38.56 o                         
  -8   2  16          5.23          4.89        23.42 o                         
  -7   2  16        138.76         51.10        19.91 o                         
  -6   2  16         33.68          0.41        18.91 o                         
  -5   2  16        252.08        213.57        44.22 o                         
  -4   2  16         37.09         20.75        19.34 o                         
  -3   2  16        231.56        224.43        34.38 o                         
  -2   2  16        141.19        111.31        25.79 o                         
  -1   2  16        376.93        297.97        38.47 o                         
   0   2  16        359.23        258.44        35.23 o                         
   1   2  16        311.24        323.27        47.96 o                         
   2   2  16        441.05        359.10        49.92 o                         
   3   2  16        436.46        401.89        86.60 o                         
   4   2  16        257.40        272.04        59.66 o                         
   5   2  16         43.47         26.27        24.50 o                         
   6   2  16        587.26        555.21        90.33 o                         
   7   2  16         60.78         27.71        42.32 o                         
 -10   3  16         44.23         -7.71        24.90 o                         
  -9   3  16        955.64        887.07        91.34 o                         
  -8   3  16         24.69         -3.72        37.76 o                         
  -7   3  16       1250.12       1350.89       109.82 o                         
  -6   3  16          0.77         31.49        19.26 o                         
  -5   3  16        846.76        876.64        83.14 o                         
  -4   3  16          2.00        -22.86        22.86 o                         
  -3   3  16       1062.65       1023.39        97.23 o                         
  -2   3  16         28.69          7.94        15.34 o                         
  -1   3  16        720.15        607.12        67.90 o                         
   0   3  16         74.07         34.78        17.54 o                         
   1   3  16        484.51        299.43        45.62 o                         
   2   3  16        242.30        185.86        44.57 o                         
   3   3  16        205.22        116.71        39.12 o                         
   4   3  16         54.86         -1.14        24.60 o                         
   5   3  16        346.53        300.29        66.22 o                         
   6   3  16        497.43        465.87        77.84 o                         
  -8   4  16        959.40       1113.59       106.18 o                         
  -7   4  16         11.46          5.74        27.61 o                         
  -6   4  16       1088.80       1124.47       121.65 o                         
  -5   4  16          0.70         21.74        27.31 o                         
  -4   4  16       1240.72       1339.52       111.49 o                         
  -3   4  16         23.20         27.57        25.45 o                         
  -2   4  16        657.70        698.92        85.81 o                         
  -1   4  16         19.40         30.70        25.06 o                         
   0   4  16        844.88        753.26       107.97 o                         
   1   4  16          7.47         -5.78        19.78 o                         
   2   4  16        246.12        238.47        47.46 o                         
   3   4  16        155.66        124.49        32.27 o                         
   4   4  16        228.51        232.65        58.36 o                         
  -3   5  16        194.84        137.05        38.12 o                         
  -2   5  16        208.00        190.18        47.70 o                         
 -11   1  17        152.20        144.55        53.43 o                         
 -10   1  17          0.44        -18.87        25.15 o                         
  -9   1  17        764.84        742.81        81.50 o                         
  -8   1  17         12.52         14.23        32.94 o                         
  -7   1  17       1065.01        989.09        91.23 o                         
  -6   1  17          0.31         -8.55        18.11 o                         
  -5   1  17       1145.20       1088.23        93.00 o                         
  -4   1  17         10.33         11.89        15.02 o                         
  -3   1  17        705.30        627.53        56.32 o                         
  -2   1  17         16.25         -8.20        17.71 o                         
  -1   1  17       1182.96       1105.12        75.08 o                         
   0   1  17          0.26          5.53        15.46 o                         
   1   1  17        564.04        558.13        81.37 o                         
   2   1  17          3.71          4.77        51.61 o                         
   3   1  17        350.54        233.58        67.47 o                         
   4   1  17          6.67        -22.60        32.64 o                         
   5   1  17        161.30         58.69        34.94 o                         
   6   1  17         43.34         23.46        29.05 o                         
 -10   2  17        170.48        127.37        48.39 o                         
  -9   2  17        143.04         36.21        23.33 o                         
  -8   2  17        387.34        267.31       115.57 o                         
  -7   2  17         53.36          7.61        29.11 o                         
  -6   2  17        384.66        310.23        71.66 o                         
  -5   2  17         19.92         -4.14        24.16 o                         
  -4   2  17        491.74        406.90        46.39 o                         
  -3   2  17          0.23         -8.24        17.73 o                         
  -2   2  17        244.22        214.01        34.45 o                         
  -1   2  17         83.27         44.40        17.01 o                         
   0   2  17        550.92        535.87        62.19 o                         
   1   2  17        158.07        187.09        38.65 o                         
   2   2  17        301.23        294.45        65.29 o                         
   3   2  17         95.30         89.17        41.05 o                         
   4   2  17        427.19        304.36        64.84 o                         
   5   2  17        367.18        373.37        79.56 o                         
  -8   3  17        222.45        230.81        49.77 o                         
  -7   3  17          7.99          8.24        25.63 o                         
  -6   3  17         45.45         31.28        35.84 o                         
  -5   3  17         32.66         17.78        38.02 o                         
  -4   3  17         22.67         -7.54        26.82 o                         
  -3   3  17          0.07        -22.06        23.20 o                         
  -2   3  17          4.14        -32.57        32.57 o                         
  -1   3  17          9.14          6.54        18.69 o                         
   0   3  17         15.61         26.48        24.83 o                         
   1   3  17        102.18         87.94        24.81 o                         
   2   3  17         51.98         37.49        38.96 o                         
   3   3  17         56.91         -5.98        28.28 o                         
   4   3  17        173.50        129.78        44.32 o                         
  -5   4  17          8.70          2.09        24.14 o                         
  -4   4  17         14.15         17.56        26.78 o                         
  -3   4  17        102.53         58.75        44.16 o                         
  -2   4  17          0.22          6.29        23.86 o                         
  -1   4  17        114.22         44.70        38.36 o                         
   0   4  17          2.33         21.70        34.46 o                         
  -9   0  18        858.43        812.80       155.56 o                         
  -8   0  18        593.68        673.30       145.72 o                         
  -7   0  18        669.94        546.06        80.89 o                         
  -6   0  18        563.37        517.77        80.11 o                         
  -5   0  18        476.84        408.24        72.26 o                         
  -4   0  18        824.38        857.45        97.68 o                         
  -3   0  18        867.78        746.65       105.35 o                         
  -2   0  18        598.73        606.84        80.32 o                         
  -1   0  18         79.16         10.29        34.44 o                         
   0   0  18        478.77        488.68       111.67 o                         
   1   0  18         22.36         25.77        39.67 o                         
   2   0  18        403.90        354.21        89.65 o                         
   3   0  18          4.58         31.23        32.95 o                         
   4   0  18        304.41        225.67        79.49 o                         
  -8   1  18        208.16        128.98        33.08 o                         
  -7   1  18        285.75        280.21        49.09 o                         
  -6   1  18        174.87        103.53        31.63 o                         
  -5   1  18        473.47        470.73        54.78 o                         
  -4   1  18        107.70        122.07        29.99 o                         
  -3   1  18        679.76        654.18        60.62 o                         
  -2   1  18        193.50        135.65        30.70 o                         
  -1   1  18        550.24        485.68        62.96 o                         
   0   1  18         25.80         31.26        19.46 o                         
   1   1  18        553.21        641.44        91.98 o                         
   2   1  18          4.71         -0.55        44.90 o                         
   3   1  18        478.79        440.46        79.20 o                         
   4   1  18          4.81         -7.87        24.73 o                         
  -7   2  18         24.06        -12.74        22.66 o                         
  -6   2  18          0.80         -9.46        22.57 o                         
  -5   2  18          1.66         -9.16        25.25 o                         
  -4   2  18         65.01         27.18        23.23 o                         
  -3   2  18         20.12        -31.63        34.32 o                         
  -2   2  18         72.66         25.73        20.49 o                         
  -1   2  18         46.61          8.04        19.74 o                         
   0   2  18        130.93         66.10        23.03 o                         
   1   2  18         24.16        -19.41        41.38 o                         
   2   2  18        205.26        155.25        59.42 o                         
  -4   3  18         54.95         19.61        22.09 o                         
  -3   3  18        178.02        105.04        29.90 o                         
  -2   3  18        135.67         58.99        28.99 o                         
  -1   3  18        296.72        269.35        85.74 o                         
                                                                                
